# Supplementary material for: Time Is of the Essence—Early Activation of the Mevalonate Pathway in Apple Challenged With Gray Mold Correlates With Reduced Susceptibility During Postharvest Storage
Source: Front Microbiol. 2022 May 12;13:797234. doi: 10.3389/fmicb.2022.797234 (PMC9133740; doi:10.3389/fmicb.2022.797234)
Supplement: Supplementary file 1 [file Table_1.XLSX]

## Sheet: Sheet1
ID	Gene	Forward primer	Reverse primer
UBC	MD17G1154600	CAGCAGCAGCTTACTCCAGA	CGCCTCCTTTAAGGCATCCA
PAL1	MD12G1116700	CAAAAACCAACACTCCACCAC	CGCCTCCATGTTAATTACGAA
ERF1	MD05G1198700	TGAGGGGTTCTTTGGCTGTG	GAGTGCCTCCTCTTGAGTGC
MPK3	MD03G1108500	GAAGCCTAGCAACCTCGTGT	CAGGTGCCCTGTACCATCTG
MPK6	MD02G1004000	TCCATCCGAGAGTGGAAGGT	AAGCTTTCGGAAATGTGTTCCA
SMO1	MD00G1080800	GGAACAAGACTCCCTCAAGAAA	TGGAAACGTGCAAGAGTTGA
SMO2	MD05G1112000	ATTGTGAAAACAGCCGCAAC	ACCCCACAAAGAACATACTGGT
