# Supplementary material for: Time Is of the Essence—Early Activation of the Mevalonate Pathway in Apple Challenged With Gray Mold Correlates With Reduced Susceptibility During Postharvest Storage
Source: Front Microbiol. 2022 May 12;13:797234. doi: 10.3389/fmicb.2022.797234 (PMC9133740; doi:10.3389/fmicb.2022.797234)
Supplement: Supplementary file 2 [file Table_2.XLSX]

## Sheet: Sheet1
Sample	Sample ID	Treatment	hpi	Total raw reads	Remove adapter, low Q		Remove poly A/T		Remove rRNA		Remove virus		Total final clean reads	Mapped to M. x domestica		Mapped to B. cinerea
					clean	% of raw	No. reads	%poly A/T	No. reads	%rRNA	No. reads	%virus		No. reads	%mapped	No. reads	%mapped
1	I00A1	Botrytis inoculated	0	10066179	9631427	95.68	8845	0.09	99556	1.03	185	0	9522841	9003379	94.55	2672	0.03
2	I00A2	Botrytis inoculated	0	9890395	9476086	95.81	8635	0.09	109676	1.16	177	0	9357598	8860931	94.69	1853	0.02
3	I00A3	Botrytis inoculated	0	15230958	14443435	94.83	11990	0.08	185454	1.29	472	0	14245519	13437508	94.33	4622	0.03
4	M00A1	Mock inoculated	0	9797329	9387931	95.82	8657	0.09	92628	0.99	454	0	9286192	8748488	94.21	355	0
5	M00A2	Mock inoculated	0	8095745	7766852	95.94	4830	0.06	34823	0.45	205	0	7726994	7189485	93.04	393	0.01
6	M00A3	Mock inoculated	0	13133079	12559827	95.64	7719	0.06	81875	0.65	369	0	12469864	11548217	92.61	803	0.01
7	C00A1	Control	0	15580319	14940543	95.89	7882	0.05	108046	0.72	313	0	14824302	13761045	92.83	850	0.01
8	C00A2	Control	0	16987595	16360619	96.31	8569	0.05	100322	0.61	386	0	16251342	15043384	92.57	991	0.01
9	C00A3	Control	0	18068061	17313428	95.82	11670	0.07	98731	0.57	357	0	17202670	15956871	92.76	988	0.01
10	I01A1	Botrytis inoculated	1	14172147	13613465	96.06	7442	0.05	111376	0.82	932	0.01	13493715	12404813	91.93	4231	0.03
11	I01A2	Botrytis inoculated	1	7810968	7336125	93.92	81524	1.11	96566	1.33	531	0.01	7157504	6687209	93.43	2533	0.04
12	I01A3	Botrytis inoculated	1	8410040	7913601	94.1	178661	2.26	122466	1.58	279	0	7612195	7103099	93.31	3125	0.04
13	M01A1	Mock inoculated	1	7414180	7003339	94.46	86911	1.24	104673	1.51	882	0.01	6810873	6366221	93.47	234	0
14	M01A2	Mock inoculated	1	8377223	7898905	94.29	129847	1.64	115212	1.48	136	0	7653710	7162253	93.58	304	0
15	M01A3	Mock inoculated	1	8457853	8014434	94.76	68021	0.85	135167	1.7	181	0	7811065	7315949	93.66	272	0
16	C01A1	Control	1	8356316	7887468	94.39	96040	1.22	113437	1.46	114	0	7677877	7202619	93.81	264	0
17	C01A2	Control	1	9545164	8988485	94.17	158039	1.76	119108	1.35	6652	0.08	8704686	8107500	93.14	332	0
18	C01A3	Control	1	5774695	5430329	94.04	91022	1.68	79959	1.5	117	0	5259231	4915165	93.46	210	0
19	I12A1	Botrytis inoculated	12	9884774	9361579	94.71	93062	0.99	215732	2.33	291	0	9052494	8428824	93.11	55610	0.61
20	I12A2	Botrytis inoculated	12	9790206	9259102	94.58	108490	1.17	124771	1.36	109	0	9025732	8457682	93.71	42296	0.47
21	I12A3	Botrytis inoculated	12	14451132	13733691	95.04	135927	0.99	183902	1.35	509	0	13413353	12490020	93.12	70767	0.53
22	M12A1	Mock inoculated	12	10034497	9504551	94.72	101252	1.07	128851	1.37	173	0	9274275	8723494	94.06	309	0
23	M12A2	Mock inoculated	12	9858763	9398444	95.33	48915	0.52	111246	1.19	287	0	9237996	8687804	94.04	586	0.01
24	M12A3	Mock inoculated	12	9093573	8630257	94.91	79567	0.92	113390	1.33	157	0	8437143	7919404	93.86	319	0
25	C12A1	Control	12	8517278	8078595	94.85	83584	1.03	123440	1.54	184	0	7871387	7359361	93.5	570	0.01
26	C12A2	Control	12	8829504	8270726	93.67	206425	2.5	215433	2.67	210	0	7848658	7271057	92.64	476	0.01
27	C12A3	Control	12	9080511	8522948	93.86	158510	1.86	101364	1.21	165	0	8262909	7676812	92.91	837	0.01
28	I28A1	Botrytis inoculated	28	11491146	10802850	94.01	114624	1.06	156607	1.47	90	0	10531529	9496839	90.18	386380	3.67
29	I28A2	Botrytis inoculated	28	8626687	8091147	93.79	165966	2.05	100522	1.27	342	0	7824317	6721587	85.91	553523	7.07
30	I28A3	Botrytis inoculated	28	8047858	7599240	94.43	85739	1.13	92859	1.24	392	0.01	7420250	6757602	91.07	176035	2.37
31	M28A1	Mock inoculated	28	9599278	9084956	94.64	79937	0.88	138187	1.53	366	0	8866466	8277573	93.36	686	0.01
32	M28A2	Mock inoculated	28	15355272	14033774	91.39	12399	0.09	73138	0.52	81	0	13948156	13317492	95.48	1110	0.01
33	M28A3	Mock inoculated	28	49467543	47429588	95.88	25317	0.05	3198546	6.75	4695	0.01	44201030	41318224	93.48	3695	0.01
34	C28A1	Control	28	40720924	38942229	95.63	19496	0.05	572545	1.47	6963	0.02	38343225	36252773	94.55	2056	0.01
35	C28A2	Control	28	36646936	34769570	94.88	17135	0.05	484965	1.4	6429	0.02	34261041	32346148	94.41	5165	0.02
36	C28A3	Control	28	41455495	39702118	95.77	21811	0.05	287727	0.73	6307	0.02	39386273	37353490	94.84	5402	0.01
