# Supplementary material for: Time Is of the Essence—Early Activation of the Mevalonate Pathway in Apple Challenged With Gray Mold Correlates With Reduced Susceptibility During Postharvest Storage
Source: Front Microbiol. 2022 May 12;13:797234. doi: 10.3389/fmicb.2022.797234 (PMC9133740; doi:10.3389/fmicb.2022.797234)
Supplement: Supplementary file 3 [file Table_3.XLSX]

## Sheet: Up regulated DEGs in test set
0 hpi
GO ID	GO Name	GO Category	Annotated Test	Size test	Annotated reference	Size reference	p-value	Adjusted p-value
GO:0046914	transition metal ion binding	MOLECULAR_FUNCTION	14	19	454	9290	2e-07	9.7e-11
GO:0046274	lignin catabolic process	BIOLOGICAL_PROCESS	4	29	2	9742	6.61e-07	1.61e-09
GO:0046271	phenylpropanoid catabolic process	BIOLOGICAL_PROCESS	4	29	2	9742	6.61e-07	1.61e-09
GO:0009698	phenylpropanoid metabolic process	BIOLOGICAL_PROCESS	4	29	2	9742	6.61e-07	1.61e-09
GO:0009808	lignin metabolic process	BIOLOGICAL_PROCESS	4	29	2	9742	6.61e-07	1.61e-09
GO:0019748	secondary metabolic process	BIOLOGICAL_PROCESS	4	29	3	9741	9.62e-07	3.74e-09
GO:1901361	organic cyclic compound catabolic process	BIOLOGICAL_PROCESS	4	29	3	9741	9.62e-07	3.74e-09
GO:0019439	aromatic compound catabolic process	BIOLOGICAL_PROCESS	4	29	3	9741	9.62e-07	3.74e-09
GO:0043169	cation binding	MOLECULAR_FUNCTION	15	18	848	8896	6.4e-06	3.1e-08
GO:0046872	metal ion binding	MOLECULAR_FUNCTION	15	18	847	8897	6.4e-06	3.06e-08
GO:0043167	ion binding	MOLECULAR_FUNCTION	20	13	1908	7836	5.42e-05	2.9e-07
GO:0005507	copper ion binding	MOLECULAR_FUNCTION	5	28	44	9700	9.4e-05	5.48e-07
GO:1901575	organic substance catabolic process	BIOLOGICAL_PROCESS	4	29	45	9699	0.00324462	2.05e-05
GO:0016491	oxidoreductase activity	MOLECULAR_FUNCTION	9	24	524	9220	0.00694581	4.72e-05
GO:0044248	cellular catabolic process	BIOLOGICAL_PROCESS	4	29	59	9685	0.0076471	5.57e-05
GO:0009056	catabolic process	BIOLOGICAL_PROCESS	4	29	71	9673	0.0142177	0.00011
GO:0005506	iron ion binding	MOLECULAR_FUNCTION	5	28	151	9593	0.0183915	0.00016
GO:0008152	metabolic process	BIOLOGICAL_PROCESS	14	19	1476	8268	0.0183915	0.000161
GO:0055114	oxidation-reduction process	BIOLOGICAL_PROCESS	5	28	176	9568	0.0347616	0.000321
12 hpi
GO ID	GO Name	GO Category	Annotated Test	Size test	Annotated reference	Size reference	p-value	Adjusted p-value
GO:0004713	protein tyrosine kinase activity	MOLECULAR_FUNCTION	159	669	762	14820	2.79e-45	9.25e-42
GO:0004674	protein serine/threonine kinase activity	MOLECULAR_FUNCTION	142	686	671	14911	7.84e-41	1.3e-37
GO:0004672	protein kinase activity	MOLECULAR_FUNCTION	161	667	870	14712	4.27e-40	3.54e-37
GO:0006468	protein phosphorylation	BIOLOGICAL_PROCESS	161	667	870	14712	4.27e-40	3.54e-37
GO:0006464	cellular protein modification process	BIOLOGICAL_PROCESS	184	644	1208	14374	7.13e-36	3.94e-33
GO:0036211	protein modification process	BIOLOGICAL_PROCESS	184	644	1208	14374	7.13e-36	3.94e-33
GO:0016310	phosphorylation	BIOLOGICAL_PROCESS	164	664	1013	14569	1.57e-34	7.45e-32
GO:0016773	phosphotransferase activity, alcohol group as acceptor	MOLECULAR_FUNCTION	164	664	1017	14565	2.4e-34	9.94e-32
GO:0016301	kinase activity	MOLECULAR_FUNCTION	167	661	1072	14510	2.19e-33	8.08e-31
GO:0043412	macromolecule modification	BIOLOGICAL_PROCESS	184	644	1284	14298	9.14e-33	3.03e-30
GO:0003824	catalytic activity	MOLECULAR_FUNCTION	509	319	6460	9122	1.26e-29	3.79e-27
GO:0009875	pollen-pistil interaction	BIOLOGICAL_PROCESS	33	795	30	15552	1.72e-26	3.57e-24
GO:0009856	pollination	BIOLOGICAL_PROCESS	33	795	30	15552	1.72e-26	3.57e-24
GO:0048544	recognition of pollen	BIOLOGICAL_PROCESS	33	795	30	15552	1.72e-26	3.57e-24
GO:0044706	multi-multicellular organism process	BIOLOGICAL_PROCESS	33	795	30	15552	1.72e-26	3.57e-24
GO:0008037	cell recognition	BIOLOGICAL_PROCESS	33	795	30	15552	1.72e-26	3.57e-24
GO:0140096	catalytic activity, acting on a protein	MOLECULAR_FUNCTION	193	635	1582	14000	2.69e-26	5.24e-24
GO:0016772	transferase activity, transferring phosphorus-containing groups	MOLECULAR_FUNCTION	169	659	1280	14302	3.16e-26	5.83e-24
GO:0051704	multi-organism process	BIOLOGICAL_PROCESS	35	793	40	15542	8.55e-26	1.49e-23
GO:0006793	phosphorus metabolic process	BIOLOGICAL_PROCESS	177	651	1404	14178	1.98e-25	3.28e-23
GO:0006796	phosphate-containing compound metabolic process	BIOLOGICAL_PROCESS	176	652	1402	14180	4.36e-25	6.88e-23
GO:0022414	reproductive process	BIOLOGICAL_PROCESS	33	795	36	15546	7.93e-25	1.14e-22
GO:0000003	reproduction	BIOLOGICAL_PROCESS	33	795	36	15546	7.93e-25	1.14e-22
GO:0008152	metabolic process	BIOLOGICAL_PROCESS	483	345	6280	9302	1.92e-24	2.66e-22
GO:0032501	multicellular organismal process	BIOLOGICAL_PROCESS	34	794	45	15537	1.19e-23	1.58e-21
GO:0016740	transferase activity	MOLECULAR_FUNCTION	223	605	2098	13484	2.81e-23	3.59e-21
GO:0008144	drug binding	MOLECULAR_FUNCTION	203	625	1969	13613	1.47e-19	1.81e-17
GO:0005524	ATP binding	MOLECULAR_FUNCTION	193	635	1838	13744	2.56e-19	3.03e-17
GO:0055114	oxidation-reduction process	BIOLOGICAL_PROCESS	126	702	1025	14557	3.91e-17	4.47e-15
GO:0043168	anion binding	MOLECULAR_FUNCTION	247	581	2768	12814	1.36e-16	1.5e-14
GO:0016491	oxidoreductase activity	MOLECULAR_FUNCTION	135	693	1194	14388	1.2e-15	1.28e-13
GO:0032559	adenyl ribonucleotide binding	MOLECULAR_FUNCTION	198	630	2095	13487	2.63e-15	2.73e-13
GO:0043167	ion binding	MOLECULAR_FUNCTION	365	463	4810	10772	5.36e-15	5.39e-13
GO:0030554	adenyl nucleotide binding	MOLECULAR_FUNCTION	198	630	2139	13443	1.84e-14	1.79e-12
GO:0035639	purine ribonucleoside triphosphate binding	MOLECULAR_FUNCTION	197	631	2130	13452	2.38e-14	2.25e-12
GO:0097367	carbohydrate derivative binding	MOLECULAR_FUNCTION	215	613	2445	13137	1.33e-13	1.23e-11
GO:0032553	ribonucleotide binding	MOLECULAR_FUNCTION	212	616	2426	13156	3.84e-13	3.44e-11
GO:0044267	cellular protein metabolic process	BIOLOGICAL_PROCESS	187	641	2104	13478	4.02e-12	3.51e-10
GO:0032555	purine ribonucleotide binding	MOLECULAR_FUNCTION	202	626	2387	13195	2.82e-11	2.4e-09
GO:0017076	purine nucleotide binding	MOLECULAR_FUNCTION	202	626	2438	13144	1.64e-10	1.36e-08
GO:0048037	cofactor binding	MOLECULAR_FUNCTION	85	743	745	14837	2.82e-10	2.28e-08
GO:1901265	nucleoside phosphate binding	MOLECULAR_FUNCTION	239	589	3074	12508	6e-10	4.63e-08
GO:0000166	nucleotide binding	MOLECULAR_FUNCTION	239	589	3074	12508	6e-10	4.63e-08
GO:0050660	flavin adenine dinucleotide binding	MOLECULAR_FUNCTION	23	805	78	15504	8.25e-10	6.22e-08
GO:0036094	small molecule binding	MOLECULAR_FUNCTION	249	579	3268	12314	1.39e-09	1.03e-07
GO:0019538	protein metabolic process	BIOLOGICAL_PROCESS	198	630	2464	13118	2.96e-09	2.14e-07
GO:0044260	cellular macromolecule metabolic process	BIOLOGICAL_PROCESS	198	630	2508	13074	1.13e-08	7.94e-07
GO:0020037	heme binding	MOLECULAR_FUNCTION	33	795	190	15392	2.62e-08	1.81e-06
GO:0046906	tetrapyrrole binding	MOLECULAR_FUNCTION	33	795	192	15390	3.27e-08	2.21e-06
GO:0004506	squalene monooxygenase activity	MOLECULAR_FUNCTION	8	820	5	15577	4.17e-08	2.77e-06
GO:1901564	organonitrogen compound metabolic process	BIOLOGICAL_PROCESS	235	593	3163	12419	4.3e-08	2.8e-06
GO:0005507	copper ion binding	MOLECULAR_FUNCTION	17	811	54	15528	6e-08	3.82e-06
GO:0004497	monooxygenase activity	MOLECULAR_FUNCTION	12	816	23	15559	7.16e-08	4.48e-06
GO:0016709	oxidoreductase activity, acting on paired donors, with incorporation or reduction of molecular oxygen, NAD(P)H as one donor, and incorporation of one atom of oxygen	MOLECULAR_FUNCTION	8	820	7	15575	1.91e-07	1.17e-05
GO:0016567	protein ubiquitination	BIOLOGICAL_PROCESS	16	812	64	15518	1.98e-06	0.000119
GO:0005506	iron ion binding	MOLECULAR_FUNCTION	34	794	247	15335	2.08e-06	0.000123
GO:0032446	protein modification by small protein conjugation	BIOLOGICAL_PROCESS	16	812	65	15517	2.35e-06	0.000134
GO:0070647	protein modification by small protein conjugation or removal	BIOLOGICAL_PROCESS	16	812	65	15517	2.35e-06	0.000134
GO:0006720	isoprenoid metabolic process	BIOLOGICAL_PROCESS	12	816	37	15545	4.12e-06	0.000228
GO:0008299	isoprenoid biosynthetic process	BIOLOGICAL_PROCESS	12	816	37	15545	4.12e-06	0.000228
GO:0071704	organic substance metabolic process	BIOLOGICAL_PROCESS	317	511	4802	10780	5.19e-06	0.000282
GO:0016705	oxidoreductase activity, acting on paired donors, with incorporation or reduction of molecular oxygen	MOLECULAR_FUNCTION	8	820	15	15567	1.01e-05	0.000541
GO:0050662	coenzyme binding	MOLECULAR_FUNCTION	49	779	459	15123	1.03e-05	0.000543
GO:1901363	heterocyclic compound binding	MOLECULAR_FUNCTION	337	491	5204	10378	1.13e-05	0.000586
GO:0097159	organic cyclic compound binding	MOLECULAR_FUNCTION	337	491	5207	10375	1.19e-05	0.000608
GO:0044238	primary metabolic process	BIOLOGICAL_PROCESS	295	533	4465	11117	1.37e-05	0.000687
GO:0008812	choline dehydrogenase activity	MOLECULAR_FUNCTION	5	823	3	15579	1.59e-05	0.000789
GO:0030246	carbohydrate binding	MOLECULAR_FUNCTION	20	808	120	15462	2.43e-05	0.00118689
GO:0009698	phenylpropanoid metabolic process	BIOLOGICAL_PROCESS	5	823	4	15578	3.44e-05	0.00156085
GO:0009808	lignin metabolic process	BIOLOGICAL_PROCESS	5	823	4	15578	3.44e-05	0.00156085
GO:0046274	lignin catabolic process	BIOLOGICAL_PROCESS	5	823	4	15578	3.44e-05	0.00156085
GO:0046271	phenylpropanoid catabolic process	BIOLOGICAL_PROCESS	5	823	4	15578	3.44e-05	0.00156085
GO:0052716	hydroquinone:oxygen oxidoreductase activity	MOLECULAR_FUNCTION	5	823	4	15578	3.44e-05	0.00156085
GO:0009607	response to biotic stimulus	BIOLOGICAL_PROCESS	9	819	28	15554	7.04e-05	0.00315474
GO:0000151	ubiquitin ligase complex	CELLULAR_COMPONENT	15	813	80	15502	7.78e-05	0.00344207
GO:0005576	extracellular region	CELLULAR_COMPONENT	12	816	53	15529	8.56e-05	0.00373476
GO:0043565	sequence-specific DNA binding	MOLECULAR_FUNCTION	32	796	276	15306	8.87e-05	0.00382311
GO:0016682	oxidoreductase activity, acting on diphenols and related substances as donors, oxygen as acceptor	MOLECULAR_FUNCTION	7	821	16	15566	9.77e-05	0.00410218
GO:0009055	electron transfer activity	MOLECULAR_FUNCTION	34	794	303	15279	9.67e-05	0.00410218
GO:0007154	cell communication	BIOLOGICAL_PROCESS	49	779	507	15075	0.000105	0.00433598
GO:0030247	polysaccharide binding	MOLECULAR_FUNCTION	8	820	23	15559	0.000114	0.00459328
GO:0001871	pattern binding	MOLECULAR_FUNCTION	8	820	23	15559	0.000114	0.00459328
GO:0048046	apoplast	CELLULAR_COMPONENT	7	821	17	15565	0.000132	0.00527358
GO:0010181	FMN binding	MOLECULAR_FUNCTION	10	818	39	15543	0.000138	0.00546664
GO:0004842	ubiquitin-protein transferase activity	MOLECULAR_FUNCTION	16	812	97	15485	0.000172	0.00669791
GO:1902221	erythrose 4-phosphate/phosphoenolpyruvate family amino acid metabolic process	BIOLOGICAL_PROCESS	5	823	7	15575	0.00019	0.00716577
GO:0006558	L-phenylalanine metabolic process	BIOLOGICAL_PROCESS	5	823	7	15575	0.00019	0.00716577
GO:0015074	DNA integration	BIOLOGICAL_PROCESS	5	823	7	15575	0.00019	0.00716577
GO:0044237	cellular metabolic process	BIOLOGICAL_PROCESS	270	558	4180	11402	0.000194	0.00723128
GO:0043170	macromolecule metabolic process	BIOLOGICAL_PROCESS	213	615	3196	12386	0.000251	0.00926622
GO:0019787	ubiquitin-like protein transferase activity	MOLECULAR_FUNCTION	16	812	102	15480	0.000285	0.010393
GO:0019748	secondary metabolic process	BIOLOGICAL_PROCESS	5	823	8	15574	0.000296	0.0106765
GO:0006629	lipid metabolic process	BIOLOGICAL_PROCESS	40	788	410	15172	0.000372	0.0132548
GO:0003700	DNA-binding transcription factor activity	MOLECULAR_FUNCTION	38	790	385	15197	0.000421	0.0148451
GO:0008171	O-methyltransferase activity	MOLECULAR_FUNCTION	7	821	22	15560	0.000477	0.016662
GO:0009072	aromatic amino acid family metabolic process	BIOLOGICAL_PROCESS	11	817	56	15526	0.000486	0.0168069
GO:0003849	3-deoxy-7-phosphoheptulonate synthase activity	MOLECULAR_FUNCTION	4	824	5	15577	0.000661	0.0226098
GO:0006807	nitrogen compound metabolic process	BIOLOGICAL_PROCESS	244	584	3824	11758	0.000943	0.0319108
GO:0004012	phospholipid-translocating ATPase activity	MOLECULAR_FUNCTION	5	823	12	15570	0.00120268	0.0379932
GO:0004867	serine-type endopeptidase inhibitor activity	MOLECULAR_FUNCTION	3	825	2	15580	0.00118556	0.0379932
GO:0009611	response to wounding	BIOLOGICAL_PROCESS	3	825	2	15580	0.00118556	0.0379932
GO:0015914	phospholipid transport	BIOLOGICAL_PROCESS	5	823	12	15570	0.00120268	0.0379932
GO:0005548	phospholipid transporter activity	MOLECULAR_FUNCTION	5	823	12	15570	0.00120268	0.0379932
GO:0015748	organophosphate ester transport	BIOLOGICAL_PROCESS	5	823	12	15570	0.00120268	0.0379932
GO:0004351	glutamate decarboxylase activity	MOLECULAR_FUNCTION	3	825	2	15580	0.00118556	0.0379932
GO:0016679	oxidoreductase activity, acting on diphenols and related substances as donors	MOLECULAR_FUNCTION	7	821	27	15555	0.00132022	0.0413129
GO:0016831	carboxy-lyase activity	MOLECULAR_FUNCTION	8	820	36	15546	0.00142764	0.0442567
28 hpi
GO ID	GO Name	GO Category	Annotated Test	Size test	Annotated reference	Size reference	p-value	Adjusted p-value
GO:0004713	protein tyrosine kinase activity	MOLECULAR_FUNCTION	389	2431	618	13590	9.71e-68	3.22e-64
GO:0004672	protein kinase activity	MOLECULAR_FUNCTION	403	2417	721	13487	9.75e-60	1.62e-56
GO:0006468	protein phosphorylation	BIOLOGICAL_PROCESS	401	2419	723	13485	9.44e-59	1.05e-55
GO:0004674	protein serine/threonine kinase activity	MOLECULAR_FUNCTION	339	2481	544	13664	6.31e-58	5.23e-55
GO:0016773	phosphotransferase activity, alcohol group as acceptor	MOLECULAR_FUNCTION	430	2390	845	13363	2.55e-55	1.7e-52
GO:0016301	kinase activity	MOLECULAR_FUNCTION	438	2382	896	13312	9.96e-53	5.52e-50
GO:0016310	phosphorylation	BIOLOGICAL_PROCESS	422	2398	850	13358	4.82e-52	2.29e-49
GO:0006464	cellular protein modification process	BIOLOGICAL_PROCESS	473	2347	1022	13186	6.49e-52	2.4e-49
GO:0036211	protein modification process	BIOLOGICAL_PROCESS	473	2347	1022	13186	6.49e-52	2.4e-49
GO:0003824	catalytic activity	MOLECULAR_FUNCTION	1565	1255	5741	8467	3.59e-49	1.19e-46
GO:0043412	macromolecule modification	BIOLOGICAL_PROCESS	474	2346	1097	13111	1.61e-45	4.86e-43
GO:0006793	phosphorus metabolic process	BIOLOGICAL_PROCESS	492	2328	1193	13015	6.1e-43	1.69e-40
GO:0006796	phosphate-containing compound metabolic process	BIOLOGICAL_PROCESS	491	2329	1191	13017	8.19e-43	2.09e-40
GO:0016772	transferase activity, transferring phosphorus-containing groups	MOLECULAR_FUNCTION	449	2371	1095	13113	1.93e-38	4.58e-36
GO:0140096	catalytic activity, acting on a protein	MOLECULAR_FUNCTION	517	2303	1372	12836	1.18e-36	2.61e-34
GO:0055114	oxidation-reduction process	BIOLOGICAL_PROCESS	363	2457	878	13330	2.48e-31	5.15e-29
GO:0016491	oxidoreductase activity	MOLECULAR_FUNCTION	399	2421	1024	13184	3.28e-30	6.4e-28
GO:0009875	pollen-pistil interaction	BIOLOGICAL_PROCESS	59	2761	21	14187	1.31e-29	1.98e-27
GO:0009856	pollination	BIOLOGICAL_PROCESS	59	2761	21	14187	1.31e-29	1.98e-27
GO:0048544	recognition of pollen	BIOLOGICAL_PROCESS	59	2761	21	14187	1.31e-29	1.98e-27
GO:0044706	multi-multicellular organism process	BIOLOGICAL_PROCESS	59	2761	21	14187	1.31e-29	1.98e-27
GO:0008037	cell recognition	BIOLOGICAL_PROCESS	59	2761	21	14187	1.31e-29	1.98e-27
GO:0016740	transferase activity	MOLECULAR_FUNCTION	601	2219	1835	12373	6.56e-29	9.47e-27
GO:0032501	multicellular organismal process	BIOLOGICAL_PROCESS	63	2757	33	14175	6.47e-27	8.96e-25
GO:0022414	reproductive process	BIOLOGICAL_PROCESS	59	2761	27	14181	7.33e-27	9.37e-25
GO:0000003	reproduction	BIOLOGICAL_PROCESS	59	2761	27	14181	7.33e-27	9.37e-25
GO:0051704	multi-organism process	BIOLOGICAL_PROCESS	61	2759	31	14177	1.79e-26	2.21e-24
GO:0008152	metabolic process	BIOLOGICAL_PROCESS	1425	1395	5651	8557	4.02e-26	4.76e-24
GO:0043167	ion binding	MOLECULAR_FUNCTION	1141	1679	4302	9906	1.17e-25	1.34e-23
GO:0043168	anion binding	MOLECULAR_FUNCTION	726	2094	2457	11751	1.63e-24	1.8e-22
GO:0008144	drug binding	MOLECULAR_FUNCTION	556	2264	1743	12465	2.8e-24	3e-22
GO:0032559	adenyl ribonucleotide binding	MOLECULAR_FUNCTION	583	2237	1863	12345	6.71e-24	6.96e-22
GO:0030554	adenyl nucleotide binding	MOLECULAR_FUNCTION	588	2232	1904	12304	5.51e-23	5.55e-21
GO:0005524	ATP binding	MOLECULAR_FUNCTION	521	2299	1637	12571	1.86e-22	1.81e-20
GO:0048037	cofactor binding	MOLECULAR_FUNCTION	254	2566	629	13579	8.16e-21	7.74e-19
GO:0020037	heme binding	MOLECULAR_FUNCTION	104	2716	151	14057	1.89e-20	1.74e-18
GO:0046906	tetrapyrrole binding	MOLECULAR_FUNCTION	104	2716	153	14055	3.77e-20	3.38e-18
GO:0032553	ribonucleotide binding	MOLECULAR_FUNCTION	623	2197	2171	12037	3.46e-18	3.03e-16
GO:0097367	carbohydrate derivative binding	MOLECULAR_FUNCTION	627	2193	2189	12019	3.64e-18	3.1e-16
GO:0032555	purine ribonucleotide binding	MOLECULAR_FUNCTION	604	2216	2139	12069	2.39e-16	1.98e-14
GO:0005506	iron ion binding	MOLECULAR_FUNCTION	110	2710	203	14005	6.57e-16	5.32e-14
GO:0017076	purine nucleotide binding	MOLECULAR_FUNCTION	610	2210	2186	12022	1.24e-15	9.83e-14
GO:0035639	purine ribonucleoside triphosphate binding	MOLECULAR_FUNCTION	542	2278	1913	12295	8.52e-15	6.58e-13
GO:0036094	small molecule binding	MOLECULAR_FUNCTION	760	2060	2931	11277	1.86e-13	1.4e-11
GO:0050660	flavin adenine dinucleotide binding	MOLECULAR_FUNCTION	51	2769	61	14147	6.22e-13	4.59e-11
GO:1901265	nucleoside phosphate binding	MOLECULAR_FUNCTION	716	2104	2770	11438	2.35e-12	1.66e-10
GO:0000166	nucleotide binding	MOLECULAR_FUNCTION	716	2104	2770	11438	2.35e-12	1.66e-10
GO:0016567	protein ubiquitination	BIOLOGICAL_PROCESS	39	2781	47	14161	3.7e-10	2.56e-08
GO:0032446	protein modification by small protein conjugation	BIOLOGICAL_PROCESS	39	2781	48	14160	5.65e-10	3.75e-08
GO:0070647	protein modification by small protein conjugation or removal	BIOLOGICAL_PROCESS	39	2781	48	14160	5.65e-10	3.75e-08
GO:0016682	oxidoreductase activity, acting on diphenols and related substances as donors, oxygen as acceptor	MOLECULAR_FUNCTION	19	2801	8	14200	7.89e-10	5.13e-08
GO:0050662	coenzyme binding	MOLECULAR_FUNCTION	141	2679	384	13824	9.99e-10	6.38e-08
GO:0005507	copper ion binding	MOLECULAR_FUNCTION	35	2785	40	14168	1.13e-09	7.06e-08
GO:0055085	transmembrane transport	BIOLOGICAL_PROCESS	167	2653	484	13724	1.23e-09	7.54e-08
GO:0022857	transmembrane transporter activity	MOLECULAR_FUNCTION	135	2685	367	13841	2.08e-09	1.23e-07
GO:0044267	cellular protein metabolic process	BIOLOGICAL_PROCESS	499	2321	1897	12311	2.05e-09	1.23e-07
GO:0009055	electron transfer activity	MOLECULAR_FUNCTION	103	2717	261	13947	1.01e-08	5.91e-07
GO:0009698	phenylpropanoid metabolic process	BIOLOGICAL_PROCESS	11	2809	1	14207	2.58e-08	1.38e-06
GO:0009808	lignin metabolic process	BIOLOGICAL_PROCESS	11	2809	1	14207	2.58e-08	1.38e-06
GO:0046274	lignin catabolic process	BIOLOGICAL_PROCESS	11	2809	1	14207	2.58e-08	1.38e-06
GO:0046271	phenylpropanoid catabolic process	BIOLOGICAL_PROCESS	11	2809	1	14207	2.58e-08	1.38e-06
GO:0052716	hydroquinone:oxygen oxidoreductase activity	MOLECULAR_FUNCTION	11	2809	1	14207	2.58e-08	1.38e-06
GO:0022804	active transmembrane transporter activity	MOLECULAR_FUNCTION	65	2755	137	14071	3.1e-08	1.63e-06
GO:0005215	transporter activity	MOLECULAR_FUNCTION	165	2655	506	13702	3.75e-08	1.94e-06
GO:1901363	heterocyclic compound binding	MOLECULAR_FUNCTION	1081	1739	4722	9486	1.24e-07	6.32e-06
GO:0097159	organic cyclic compound binding	MOLECULAR_FUNCTION	1081	1739	4725	9483	1.39e-07	6.99e-06
GO:1901564	organonitrogen compound metabolic process	BIOLOGICAL_PROCESS	686	2134	2838	11370	1.64e-07	8.15e-06
GO:0019748	secondary metabolic process	BIOLOGICAL_PROCESS	12	2808	4	14204	3.93e-07	1.92e-05
GO:0007154	cell communication	BIOLOGICAL_PROCESS	144	2676	445	13763	4.01e-07	1.93e-05
GO:0003700	DNA-binding transcription factor activity	MOLECULAR_FUNCTION	116	2704	336	13872	4.15e-07	1.97e-05
GO:0043492	ATPase activity, coupled to movement of substances	MOLECULAR_FUNCTION	31	2789	45	14163	4.41e-07	2.06e-05
GO:0004506	squalene monooxygenase activity	MOLECULAR_FUNCTION	11	2809	3	14205	5.63e-07	2.6e-05
GO:0000151	ubiquitin ligase complex	CELLULAR_COMPONENT	37	2783	64	14144	8.73e-07	3.97e-05
GO:0019829	cation-transporting ATPase activity	MOLECULAR_FUNCTION	30	2790	45	14163	1.11e-06	4.65e-05
GO:0022853	active ion transmembrane transporter activity	MOLECULAR_FUNCTION	30	2790	45	14163	1.11e-06	4.65e-05
GO:0042493	response to drug	BIOLOGICAL_PROCESS	20	2800	20	14188	1.05e-06	4.65e-05
GO:0015893	drug transport	BIOLOGICAL_PROCESS	20	2800	20	14188	1.05e-06	4.65e-05
GO:0042625	ATPase coupled ion transmembrane transporter activity	MOLECULAR_FUNCTION	30	2790	45	14163	1.11e-06	4.65e-05
GO:0042626	ATPase activity, coupled to transmembrane movement of substances	MOLECULAR_FUNCTION	30	2790	45	14163	1.11e-06	4.65e-05
GO:0008762	UDP-N-acetylmuramate dehydrogenase activity	MOLECULAR_FUNCTION	16	2804	12	14196	1.25e-06	5.2e-05
GO:0030246	carbohydrate binding	MOLECULAR_FUNCTION	50	2770	107	14101	1.63e-06	6.7e-05
GO:0016679	oxidoreductase activity, acting on diphenols and related substances as donors	MOLECULAR_FUNCTION	19	2801	19	14189	1.96e-06	7.92e-05
GO:0019538	protein metabolic process	BIOLOGICAL_PROCESS	543	2277	2235	11973	3.06e-06	0.000123
GO:0048046	apoplast	CELLULAR_COMPONENT	15	2805	12	14196	4.38e-06	0.000173
GO:0016709	oxidoreductase activity, acting on paired donors, with incorporation or reduction of molecular oxygen, NAD(P)H as one donor, and incorporation of one atom of oxygen	MOLECULAR_FUNCTION	11	2809	5	14203	4.87e-06	0.00019
GO:0015075	ion transmembrane transporter activity	MOLECULAR_FUNCTION	96	2724	281	13927	5.76e-06	0.000222
GO:0015318	inorganic molecular entity transmembrane transporter activity	MOLECULAR_FUNCTION	92	2728	268	13940	7.66e-06	0.000292
GO:0070588	calcium ion transmembrane transport	BIOLOGICAL_PROCESS	10	2810	4	14204	8.01e-06	0.000302
GO:0015662	ATPase activity, coupled to transmembrane movement of ions, phosphorylative mechanism	MOLECULAR_FUNCTION	14	2806	11	14197	8.12e-06	0.000303
GO:0004842	ubiquitin-protein transferase activity	MOLECULAR_FUNCTION	39	2781	80	14128	1.04e-05	0.000382
GO:0015074	DNA integration	BIOLOGICAL_PROCESS	11	2809	6	14202	1.17e-05	0.000428
GO:0140110	transcription regulator activity	MOLECULAR_FUNCTION	119	2701	379	13829	1.27e-05	0.00046
GO:0008812	choline dehydrogenase activity	MOLECULAR_FUNCTION	8	2812	2	14206	1.84e-05	0.000657
GO:0004012	phospholipid-translocating ATPase activity	MOLECULAR_FUNCTION	11	2809	7	14201	2.56e-05	0.000878
GO:0015914	phospholipid transport	BIOLOGICAL_PROCESS	11	2809	7	14201	2.56e-05	0.000878
GO:0005548	phospholipid transporter activity	MOLECULAR_FUNCTION	11	2809	7	14201	2.56e-05	0.000878
GO:0015748	organophosphate ester transport	BIOLOGICAL_PROCESS	11	2809	7	14201	2.56e-05	0.000878
GO:0006855	drug transmembrane transport	BIOLOGICAL_PROCESS	17	2803	20	14188	2.81e-05	0.000951
GO:0019787	ubiquitin-like protein transferase activity	MOLECULAR_FUNCTION	39	2781	85	14123	3.01e-05	0.0010091
GO:0015399	primary active transmembrane transporter activity	MOLECULAR_FUNCTION	31	2789	60	14148	3.49e-05	0.00114281
GO:0015405	P-P-bond-hydrolysis-driven transmembrane transporter activity	MOLECULAR_FUNCTION	31	2789	60	14148	3.49e-05	0.00114281
GO:0015238	drug transmembrane transporter activity	MOLECULAR_FUNCTION	18	2802	23	14185	3.51e-05	0.00114281
GO:0015297	antiporter activity	MOLECULAR_FUNCTION	26	2794	45	14163	3.59e-05	0.00115669
GO:0030247	polysaccharide binding	MOLECULAR_FUNCTION	17	2803	21	14187	4.3e-05	0.00135907
GO:0001871	pattern binding	MOLECULAR_FUNCTION	17	2803	21	14187	4.3e-05	0.00135907
GO:0005388	calcium-transporting ATPase activity	MOLECULAR_FUNCTION	10	2810	6	14202	4.64e-05	0.00143993
GO:0016829	lyase activity	MOLECULAR_FUNCTION	55	2765	143	14065	4.61e-05	0.00143993
GO:0031224	intrinsic component of membrane	CELLULAR_COMPONENT	184	2636	667	13541	4.8e-05	0.00147527
GO:0004888	transmembrane signaling receptor activity	MOLECULAR_FUNCTION	12	2808	10	14198	5.22e-05	0.00158898
GO:0016614	oxidoreductase activity, acting on CH-OH group of donors	MOLECULAR_FUNCTION	49	2771	124	14084	6.86e-05	0.00207023
GO:0006952	defense response	BIOLOGICAL_PROCESS	80	2740	241	13967	7.39e-05	0.00221156
GO:0004497	monooxygenase activity	MOLECULAR_FUNCTION	16	2804	20	14188	7.93e-05	0.00235262
GO:0022835	transmitter-gated channel activity	MOLECULAR_FUNCTION	10	2810	7	14201	9.59e-05	0.00261081
GO:0022834	ligand-gated channel activity	MOLECULAR_FUNCTION	10	2810	7	14201	9.59e-05	0.00261081
GO:0022824	transmitter-gated ion channel activity	MOLECULAR_FUNCTION	10	2810	7	14201	9.59e-05	0.00261081
GO:0004970	ionotropic glutamate receptor activity	MOLECULAR_FUNCTION	10	2810	7	14201	9.59e-05	0.00261081
GO:0005231	excitatory extracellular ligand-gated ion channel activity	MOLECULAR_FUNCTION	10	2810	7	14201	9.59e-05	0.00261081
GO:0005230	extracellular ligand-gated ion channel activity	MOLECULAR_FUNCTION	10	2810	7	14201	9.59e-05	0.00261081
GO:0005234	extracellularly glutamate-gated ion channel activity	MOLECULAR_FUNCTION	10	2810	7	14201	9.59e-05	0.00261081
GO:0015276	ligand-gated ion channel activity	MOLECULAR_FUNCTION	10	2810	7	14201	9.59e-05	0.00261081
GO:0008066	glutamate receptor activity	MOLECULAR_FUNCTION	10	2810	7	14201	9.59e-05	0.00261081
GO:0030594	neurotransmitter receptor activity	MOLECULAR_FUNCTION	10	2810	7	14201	9.59e-05	0.00261081
GO:0006816	calcium ion transport	BIOLOGICAL_PROCESS	11	2809	9	14199	9.78e-05	0.00261791
GO:0015711	organic anion transport	BIOLOGICAL_PROCESS	21	2799	34	14174	9.85e-05	0.00261791
GO:0015085	calcium ion transmembrane transporter activity	MOLECULAR_FUNCTION	11	2809	9	14199	9.78e-05	0.00261791
GO:0044260	cellular macromolecule metabolic process	BIOLOGICAL_PROCESS	534	2286	2286	11922	0.000137	0.00361623
GO:1902221	erythrose 4-phosphate/phosphoenolpyruvate family amino acid metabolic process	BIOLOGICAL_PROCESS	8	2812	4	14204	0.000147	0.00382637
GO:0006558	L-phenylalanine metabolic process	BIOLOGICAL_PROCESS	8	2812	4	14204	0.000147	0.00382637
GO:0015291	secondary active transmembrane transporter activity	MOLECULAR_FUNCTION	34	2786	77	14131	0.000168	0.00433288
GO:0043565	sequence-specific DNA binding	MOLECULAR_FUNCTION	78	2742	242	13966	0.000194	0.00495962
GO:0005576	extracellular region	CELLULAR_COMPONENT	24	2796	46	14162	0.00023	0.00583688
GO:0016021	integral component of membrane	CELLULAR_COMPONENT	176	2644	660	13548	0.000294	0.00739584
GO:0010181	FMN binding	MOLECULAR_FUNCTION	19	2801	32	14176	0.000303	0.00756663
GO:1901072	glucosamine-containing compound catabolic process	BIOLOGICAL_PROCESS	9	2811	7	14201	0.000346	0.00815101
GO:1901071	glucosamine-containing compound metabolic process	BIOLOGICAL_PROCESS	9	2811	7	14201	0.000346	0.00815101
GO:0004568	chitinase activity	MOLECULAR_FUNCTION	9	2811	7	14201	0.000346	0.00815101
GO:0046348	amino sugar catabolic process	BIOLOGICAL_PROCESS	9	2811	7	14201	0.000346	0.00815101
GO:0006040	amino sugar metabolic process	BIOLOGICAL_PROCESS	10	2810	9	14199	0.00033	0.00815101
GO:0006026	aminoglycan catabolic process	BIOLOGICAL_PROCESS	9	2811	7	14201	0.000346	0.00815101
GO:0006032	chitin catabolic process	BIOLOGICAL_PROCESS	9	2811	7	14201	0.000346	0.00815101
GO:0006030	chitin metabolic process	BIOLOGICAL_PROCESS	9	2811	7	14201	0.000346	0.00815101
GO:0022838	substrate-specific channel activity	MOLECULAR_FUNCTION	21	2799	39	14169	0.000404	0.00937939
GO:0005216	ion channel activity	MOLECULAR_FUNCTION	21	2799	39	14169	0.000404	0.00937939
GO:0009607	response to biotic stimulus	BIOLOGICAL_PROCESS	15	2805	22	14186	0.000451	0.0103961
GO:0005509	calcium ion binding	MOLECULAR_FUNCTION	69	2751	216	13992	0.000538	0.0123265
GO:0042737	drug catabolic process	BIOLOGICAL_PROCESS	14	2806	20	14188	0.000576	0.0130967
GO:0016835	carbon-oxygen lyase activity	MOLECULAR_FUNCTION	24	2796	50	14158	0.000586	0.0132459
GO:0007186	G-protein coupled receptor signaling pathway	BIOLOGICAL_PROCESS	15	2805	23	14185	0.000632	0.0141392
GO:0004601	peroxidase activity	MOLECULAR_FUNCTION	22	2798	44	14164	0.000643	0.0141392
GO:0006084	acetyl-CoA metabolic process	BIOLOGICAL_PROCESS	5	2815	1	14207	0.000643	0.0141392
GO:0006085	acetyl-CoA biosynthetic process	BIOLOGICAL_PROCESS	5	2815	1	14207	0.000643	0.0141392
GO:0022803	passive transmembrane transporter activity	MOLECULAR_FUNCTION	21	2799	41	14167	0.000666	0.0144641
GO:0015267	channel activity	MOLECULAR_FUNCTION	21	2799	41	14167	0.000666	0.0144641
GO:0006820	anion transport	BIOLOGICAL_PROCESS	28	2792	64	14144	0.000682	0.0147052
GO:0006629	lipid metabolic process	BIOLOGICAL_PROCESS	106	2714	371	13837	0.000692	0.014817
GO:0004806	triglyceride lipase activity	MOLECULAR_FUNCTION	18	2802	32	14176	0.000699	0.0148886
GO:0016705	oxidoreductase activity, acting on paired donors, with incorporation or reduction of molecular oxygen	MOLECULAR_FUNCTION	11	2809	13	14195	0.000762	0.0161099
GO:0046872	metal ion binding	MOLECULAR_FUNCTION	466	2354	2015	12193	0.000811	0.0170423
GO:0016684	oxidoreductase activity, acting on peroxide as acceptor	MOLECULAR_FUNCTION	22	2798	46	14162	0.00101215	0.0210085
GO:0009072	aromatic amino acid family metabolic process	BIOLOGICAL_PROCESS	22	2798	46	14162	0.00101215	0.0210085
GO:0004143	diacylglycerol kinase activity	MOLECULAR_FUNCTION	9	2811	9	14199	0.00107124	0.0215611
GO:0007205	protein kinase C-activating G-protein coupled receptor signaling pathway	BIOLOGICAL_PROCESS	9	2811	9	14199	0.00107124	0.0215611
GO:0016298	lipase activity	MOLECULAR_FUNCTION	21	2799	43	14165	0.00106495	0.0215611
GO:0006979	response to oxidative stress	BIOLOGICAL_PROCESS	21	2799	43	14165	0.00106495	0.0215611
GO:0006022	aminoglycan metabolic process	BIOLOGICAL_PROCESS	9	2811	9	14199	0.00107124	0.0215611
GO:0004420	hydroxymethylglutaryl-CoA reductase (NADPH) activity	MOLECULAR_FUNCTION	6	2814	3	14205	0.00109274	0.0218614
GO:0071704	organic substance metabolic process	BIOLOGICAL_PROCESS	949	1871	4362	9846	0.00113178	0.0225068
GO:0044448	cell cortex part	CELLULAR_COMPONENT	11	2809	14	14194	0.0011579	0.0227538
GO:0000145	exocyst	CELLULAR_COMPONENT	11	2809	14	14194	0.0011579	0.0227538
GO:0043169	cation binding	MOLECULAR_FUNCTION	468	2352	2037	12171	0.00123083	0.0240445
GO:1901136	carbohydrate derivative catabolic process	BIOLOGICAL_PROCESS	12	2808	17	14191	0.00134178	0.0259072
GO:0038023	signaling receptor activity	MOLECULAR_FUNCTION	12	2808	17	14191	0.00134178	0.0259072
GO:0033875	ribonucleoside bisphosphate metabolic process	BIOLOGICAL_PROCESS	13	2807	20	14188	0.0014691	0.0278793
GO:0033865	nucleoside bisphosphate metabolic process	BIOLOGICAL_PROCESS	13	2807	20	14188	0.0014691	0.0278793
GO:0034032	purine nucleoside bisphosphate metabolic process	BIOLOGICAL_PROCESS	13	2807	20	14188	0.0014691	0.0278793
GO:0005938	cell cortex	CELLULAR_COMPONENT	11	2809	15	14193	0.0017093	0.0320711
GO:0099568	cytoplasmic region	CELLULAR_COMPONENT	11	2809	15	14193	0.0017093	0.0320711
GO:0009690	cytokinin metabolic process	BIOLOGICAL_PROCESS	5	2815	2	14206	0.00194038	0.0348324
GO:0071616	acyl-CoA biosynthetic process	BIOLOGICAL_PROCESS	5	2815	2	14206	0.00194038	0.0348324
GO:0010817	regulation of hormone levels	BIOLOGICAL_PROCESS	5	2815	2	14206	0.00194038	0.0348324
GO:0042445	hormone metabolic process	BIOLOGICAL_PROCESS	5	2815	2	14206	0.00194038	0.0348324
GO:0034754	cellular hormone metabolic process	BIOLOGICAL_PROCESS	5	2815	2	14206	0.00194038	0.0348324
GO:0019139	cytokinin dehydrogenase activity	MOLECULAR_FUNCTION	5	2815	2	14206	0.00194038	0.0348324
GO:0035384	thioester biosynthetic process	BIOLOGICAL_PROCESS	5	2815	2	14206	0.00194038	0.0348324
GO:0046873	metal ion transmembrane transporter activity	MOLECULAR_FUNCTION	39	2781	110	14098	0.00186899	0.0348324
GO:0009073	aromatic amino acid family biosynthetic process	BIOLOGICAL_PROCESS	17	2803	33	14175	0.00200885	0.0358677
GO:0004097	catechol oxidase activity	MOLECULAR_FUNCTION	6	2814	4	14204	0.00234881	0.041272
GO:0006811	ion transport	BIOLOGICAL_PROCESS	100	2720	362	13846	0.00233359	0.041272
GO:0046912	transferase activity, transferring acyl groups, acyl groups converted into alkyl on transfer	MOLECULAR_FUNCTION	6	2814	4	14204	0.00234881	0.041272

## Sheet: Down regulated DEGs in test set
0 hpi
GO ID	GO Name	GO Category	Annotated Test	Size test	Annotated reference	Size reference	p-value	Adjusted p-value
GO:0009579	thylakoid	CELLULAR_COMPONENT	17	467	39	15591	3.31954e-13	5.4872e-10
GO:0044436	thylakoid part	CELLULAR_COMPONENT	17	467	39	15591	3.31954e-13	5.4872e-10
GO:0034357	photosynthetic membrane	CELLULAR_COMPONENT	16	468	38	15592	2.53138e-12	2.78959e-09
GO:0009521	photosystem	CELLULAR_COMPONENT	15	469	33	15597	5.18209e-12	4.28299e-09
GO:0015979	photosynthesis	BIOLOGICAL_PROCESS	16	468	43	15587	1.14632e-11	7.57945e-09
GO:0009538	photosystem I reaction center	CELLULAR_COMPONENT	6	478	4	15626	1.34971e-07	7.43691e-05
GO:0009523	photosystem II	CELLULAR_COMPONENT	9	475	23	15607	2.79976e-07	0.000132229
GO:0042651	thylakoid membrane	CELLULAR_COMPONENT	8	476	22	15608	2.04382e-06	0.000844609
GO:0009654	photosystem II oxygen evolving complex	CELLULAR_COMPONENT	7	477	15	15615	2.43441e-06	0.000894239
GO:0009522	photosystem I	CELLULAR_COMPONENT	6	478	10	15620	4.41194e-06	0.00145859
GO:0098796	membrane protein complex	CELLULAR_COMPONENT	19	465	189	15441	1.72039e-05	0.00517054
GO:0015995	chlorophyll biosynthetic process	BIOLOGICAL_PROCESS	5	479	8	15622	2.52401e-05	0.00641876
GO:0015994	chlorophyll metabolic process	BIOLOGICAL_PROCESS	5	479	8	15622	2.52401e-05	0.00641876
GO:0003677	DNA binding	MOLECULAR_FUNCTION	64	420	1217	14413	3.66873e-05	0.00866345
GO:0001067	regulatory region nucleic acid binding	MOLECULAR_FUNCTION	5	479	12	15618	0.000109841	0.0201741
GO:1990837	sequence-specific double-stranded DNA binding	MOLECULAR_FUNCTION	5	479	12	15618	0.000109841	0.0201741
GO:0000976	transcription regulatory region sequence-specific DNA binding	MOLECULAR_FUNCTION	5	479	12	15618	0.000109841	0.0201741
GO:0044212	transcription regulatory region DNA binding	MOLECULAR_FUNCTION	5	479	12	15618	0.000109841	0.0201741
