# Supplementary material for: Time Is of the Essence—Early Activation of the Mevalonate Pathway in Apple Challenged With Gray Mold Correlates With Reduced Susceptibility During Postharvest Storage
Source: Front Microbiol. 2022 May 12;13:797234. doi: 10.3389/fmicb.2022.797234 (PMC9133740; doi:10.3389/fmicb.2022.797234)
Supplement: Supplementary file 4 [file Table_4.XLSX]

## Sheet: Up regulated DEGs in test set
12 hpi
Group	Pathway	Annotated Test	Size test	Annotated reference	Size reference	p-value	Adjusted p-value
Metabolism	Phenylpropanoid biosynthesis [PATH:mdm00940]	19	271	67	4112	1.54e-06	3.85001e-05
Metabolism	alpha-Linolenic acid metabolism [PATH:mdm00592]	13	271	35	4112	5.90445e-06	4.92918e-05
Metabolism	Sesquiterpenoid and triterpenoid biosynthesis [PATH:mdm00909]	8	271	10	4112	5.91501e-06	4.92918e-05
Metabolism	Terpenoid backbone biosynthesis [PATH:mdm00900]	12	271	54	4112	0.000767299	0.00479562
Metabolism	Tropane, piperidine and pyridine alkaloid biosynthesis [PATH:mdm00960]	7	271	21	4112	0.00137446	0.00687229
Metabolism	Steroid biosynthesis [PATH:mdm00100]	8	271	31	4112	0.00250664	0.0104443
Metabolism	Linoleic acid metabolism [PATH:mdm00591]	4	271	9	4112	0.00682764	0.0213364
Organismal systems	Plant-pathogen interaction [PATH:mdm04626]	13	271	82	4112	0.00642223	0.0213364
Metabolism	Taurine and hypotaurine metabolism [PATH:mdm00430]	4	271	10	4112	0.00908847	0.0252458
Metabolism	Butanoate metabolism [PATH:mdm00650]	5	271	20	4112	0.0174998	0.0437495
28 hpi
Group	Pathway	Annotated Test	Size test	Annotated reference	Size reference	p-value	Adjusted p-value
Metabolism	Phenylpropanoid biosynthesis [PATH:mdm00940]	58	1174	86	5620	6.9917e-17	6.29253e-15
Metabolism	alpha-Linolenic acid metabolism [PATH:mdm00592]	31	1174	27	5620	4.81774e-11	2.16799e-09
Metabolism	Sesquiterpenoid and triterpenoid biosynthesis [PATH:mdm00909]	18	1174	96	5620	2.89378e-10	8.68133e-09
Environmental information processing	MAPK signaling pathway - plant [PATH:mdm04016]	45	1174	6	5620	1.98033e-07	4.45574e-06
Metabolism	Cyanoamino acid metabolism [PATH:mdm00460]	22	1174	44	5620	4.79019e-06	8.62234e-05
Environmental information processing	ABC transporters [PATH:mdm02010]	9	1174	5	5620	1.87327e-05	0.000280991
Metabolism	Glutathione metabolism [PATH:mdm00480]	37	1174	57	5620	3.01512e-05	0.000339506
Organismal systems	Plant-pathogen interaction [PATH:mdm04626]	35	1174	114	5620	3.01783e-05	0.000339506
Metabolism	Linoleic acid metabolism [PATH:mdm00591]	10	1174	68	5620	7.05979e-05	0.000705979
Metabolism	Tropane, piperidine and pyridine alkaloid biosynthesis [PATH:mdm00960]	13	1174	106	5620	0.000353428	0.00318085
Metabolism	Tyrosine metabolism [PATH:mdm00350]	19	1174	108	5620	0.000428604	0.00350676
Metabolism	Phenylalanine, tyrosine and tryptophan biosynthesis [PATH:mdm00400]	22	1174	85	5620	0.000484711	0.00363533
Metabolism	Isoquinoline alkaloid biosynthesis [PATH:mdm00950]	11	1174	66	5620	0.000733897	0.00508082
Metabolism	Diterpenoid biosynthesis [PATH:mdm00904]	6	1174	47	5620	0.0014023	0.00901479
Metabolism	Stilbenoid, diarylheptanoid and gingerol biosynthesis [PATH:mdm00945]	8	1174	100	5620	0.00163535	0.0098121
Metabolism	Glucosinolate biosynthesis [PATH:mdm00966]	5	1174	56	5620	0.00239446	0.0126766
Metabolism	Glycine, serine and threonine metabolism [PATH:mdm00260]	23	1174	60	5620	0.0022993	0.0126766
Metabolism	Monoterpenoid biosynthesis [PATH:mdm00902]	6	1174	72	5620	0.00299002	0.0149501
Metabolism	beta-Alanine metabolism [PATH:mdm00410]	15	1174	33	5620	0.00336642	0.0159462
Metabolism	Zeatin biosynthesis [PATH:mdm00908]	6	1174	113	5620	0.00561436	0.0252646
Metabolism	Butanoate metabolism [PATH:mdm00650]	10	1174	38	5620	0.00630963	0.0269336
Metabolism	Fatty acid degradation [PATH:mdm00071]	17	1174	50	5620	0.00658378	0.0269336
Metabolism	Glycerolipid metabolism [PATH:mdm00561]	24	1174	58	5620	0.00744768	0.0291431
Metabolism	Taurine and hypotaurine metabolism [PATH:mdm00430]	7	1174	103	5620	0.00819781	0.0307418
Metabolism	Monobactam biosynthesis [PATH:mdm00261]	6	1174	71	5620	0.00959077	0.0345268
Metabolism	Phenylalanine metabolism [PATH:mdm00360]	16	1174	84	5620	0.0103473	0.0358176
Metabolism	Steroid biosynthesis [PATH:mdm00100]	13	1174	99	5620	0.0145346	0.0484486

## Sheet: Down regulated DEGs in test set
28 hpi
Group	Pathway	Annotated Test	Size test	Annotated reference	Size reference	p-value	Adjusted p-value
Metabolism	Photosynthesis - antenna proteins [PATH:mdm00196]	10	118	12	3809	4.19131e-10	4.19131e-09
Metabolism	Photosynthesis [PATH:mdm00195]	11	118	26	3809	1.17818e-08	5.89088e-08
Metabolism	Porphyrin and chlorophyll metabolism [PATH:mdm00860]	6	118	54	3809	0.0101662	0.0338873
