# Supplementary material for: Time Is of the Essence—Early Activation of the Mevalonate Pathway in Apple Challenged With Gray Mold Correlates With Reduced Susceptibility During Postharvest Storage
Source: Front Microbiol. 2022 May 12;13:797234. doi: 10.3389/fmicb.2022.797234 (PMC9133740; doi:10.3389/fmicb.2022.797234)
Supplement: Supplementary file 5 [file Table_5.XLSX]

## Sheet: Recognition
BAK1
Gene.ID	0	1	12	28
MD08G1221700				2.33099
MD13G1125700
MD15G1412700
MD15G1413000
MD15G1413200
CERK1
Gene.ID	0	1	12	28
MD05G1351500
MD09G1111800			2.1107	4.24666
MD13G1277200			1.92565	4.14856
MD17G1102100				1.3919
WAK
Gene.ID	0	1	12	28
MD00G1038300			1.79417	4.87677
MD01G1091100
MD01G1115800
MD01G1116700
MD01G1117000
MD01G1139800
MD01G1234700
MD02G1159100			1.19564	2.46882
MD04G1238700
MD04G1238900				1.08923
MD04G1239000				1.67388
MD04G1239400				1.76443
MD05G1077200
MD05G1269900				4.19439
MD05G1270500
MD05G1270900
MD07G1161300
MD07G1184000				1.76808
MD07G1184200
MD07G1307900
MD08G1038900				1.69662
MD08G1107600
MD08G1107900
MD09G1145200
MD09G1145300				8.60733
MD09G1145500			1.96674	4.63991
MD09G1145600
MD10G1248500			3.77008	8.50526
MD10G1249200
MD10G1249500
MD10G1250000				3.55332
MD10G1250500
MD10G1250900
MD10G1251200
MD10G1251400				3.83008
MD12G1101900
MD12G1102000
MD12G1149600
MD13G1004600			5.39089	8.71977
MD14G1096100
MD15G1088400
MD15G1273700			1.48476	2.87797
MD17G1131600			3.58593	7.40318
MD17G1131800
MD17G1132000			3.99517	9.5884
MD17G1132100
MD17G1223800

## Sheet: Signaling
CNGC
Gene.ID	0	1	12	28
MD01G1079600				1.80184
MD01G1216700				2.06973
MD01G1216900
MD01G1217200				3.35154
MD01G1217300				1.13975
MD01G1221400
MD01G1221800
MD01G1222000
MD01G1222100
MD02G1007200
MD02G1078000
MD03G1120600				1.20105
MD04G1004700
MD04G1123200
MD05G1041200
MD05G1299700
MD05G1300000
MD06G1177300
MD07G1140800
MD07G1148400
MD07G1248200				-1.04634
MD07G1286700				1.57417
MD07G1291200
MD07G1291400			5.86449	8.70051
MD07G1292500			5.61022	8.26279
MD07G1292800
MD07G1292900
MD08G1214800
MD08G1241600			1.68742	3.5194
MD09G1035800
MD09G1061000
MD09G1093300
MD11G1139100
MD13G1261400
MD14G1183500
MD14G1243200
MD15G1106000				2.42601
MD15G1144500
MD16G1264100
MD17G1056400
CaM
Gene.ID	0	1	12	28
MD00G1125300				6.3974
MD03G1163500
MD03G1257100			5.89608	6.69601
MD06G1056000
MD06G1056200
MD06G1194700
MD06G1234300
MD09G1052700			3.15192	6.45751
MD11G1183900
MD12G1111300
MD13G1070500
MD13G1151300				4.27144
MD14G1092700
MD14G1201700
MD14G1241000
MD16G1152300				7.45222
CDPK
Gene.ID	0	1	12	28
MD02G1132100
MD02G1257300
MD03G1165100
MD03G1173900
MD03G1200500				2.19096
MD04G1154500
MD05G1041800
MD05G1140300
MD05G1140600
MD05G1345600
MD06G1095900
MD06G1186000				1.35807
MD07G1053900				-1.02034
MD09G1092200
MD09G1176400
MD10G1048300
MD10G1142300
MD10G1321000
MD11G1184100
MD11G1192100
MD12G1044400			2.85669	5.83285
MD12G1046000
MD12G1072600
MD12G1168200
MD14G1043300				4.67478
MD14G1044700
MD14G1069700
MD14G1116100
MD14G1192200
MD15G1007200				-1.68503
MD15G1245400
MD17G1082100
CaMK
Gene.ID	0	1	12	28
MD04G1229200			1.10877	3.69406
MD16G1217500
RBOH
Gene.ID	0	1	12	28
MD02G1099900
MD06G1093000
MD06G1128500
MD13G1134500			2.26117	4.00865
MD14G1113700
MD14G1211700
MD15G1222800
MD16G1145100
OXI1
Gene.ID	0	1	12	28
MD05G1164900			1.8215	5.06402
MD10G1154200				3.61549
MPK3
Gene.ID	0	1	12	28
MD03G1108500				1.68487
MD11G1121500
MPK4
Gene.ID	0	1	12	28
MD00G1111900				1.79489
MD01G1069100				1.26285
MD06G1089500				1.89921
MD14G1110400
MPK7/14
Gene.ID	0	1	12	28
MD02G1140700				1.03766
MD15G1253700
MKK2
Gene.ID	0	1	12	28
MD02G1084700			1.05135	1.1874
MD15G1212100
MKK9
Gene.ID	0	1	12	28
MD06G1232600
MD14G1239400				1.36556
MEKK1
Gene.ID	0	1	12	28
MD08G1173000				1.45307
MD08G1227000
MD15G1358300				1.31581
MD15G1419300
LOX
Gene.ID	0	1	12	28
MD02G1317800
MD03G1021200
MD05G1156900
MD05G1339300
MD07G1004500
MD09G1180900			2.65131	6.07853
MD11G1023100
MD13G1114000
MD16G1113200				2.93662
MD17G1167100			2.11861	4.5412
AOS
Gene.ID	0	1	12	28
MD00G1038400			1.40103	3.37181
MD08G1038600			2.11317	5.26212
MD10G1085800			3.24714	11.7085
AOC
Gene.ID	0	1	12	28
MD04G1210800
MD09G1084600				5.12802
MD12G1225100
MD13G1045900
MD16G1047500			1.69081	3.94266
OPR3
Gene.ID	0	1	12	28
MD00G1142600			1.2362	3.23032
MD08G1216100
MD12G1067300
MD15G1216200				1.94742
MD15G1400600				3.79389
MD15G1400700			2.80902	6.56072
MD15G1401100				5.47406
MD15G1401300				4.9292
MD15G1401800				4.53887
MD15G1402400			1.33119	4.37557
MD15G1402700				3.31132
MD15G1402800			1.65463	3.86006
MD15G1403000			1.57357	3.39914
OPCL1
Gene.ID	0	1	12	28
MD07G1073800
MD08G1004000				4.11647
MD15G1003500			1.66569	3.34497
JAAH
Gene.ID	0	1	12	28
MD08G1161700			1.18773	3.57488
MD09G1197800				1.21329
MD15G1346800			1.75089	4.85573
MD17G1178700			1.30028	4.02511
JAZ1
Gene.ID	0	1	12	28
MD02G1096100			1.6894	4.56538
MD15G1220400				3.55695
NCED1
Gene.ID	0	1	12	28
MD05G1057000
MD05G1207300
MD05G1282700
MD10G1194200				6.27541
MD10G1261000
MD13G1090300
MD14G1105700			2.67518	5.54586
MD16G1090700
MD16G1235500
AAO3
Gene.ID	0	1	12	28
MD03G1162200
MD11G1178400				2.76205
ABA8H
Gene.ID	0	1	12	28
MD02G1171600
MD03G1088100
MD05G1081400
MD06G1010900				2.61625
MD08G1101400
MD15G1082600
MD16G1285900				2.52669
PP2C
Gene.ID	0	1	12	28
MD01G1139200
MD01G1191100
MD01G1220800				2.25471
MD02G1084600				2.91363
MD03G1085400
MD06G1106000
MD07G1203700
MD07G1291000
MD08G1066300
MD09G1188000
MD11G1093100
MD15G1054500				-1.11193
MD15G1195800
MD15G1212000
MD17G1172400
SnRK2
Gene.ID	0	1	12	28
MD01G1035000
MD02G1166500
MD04G1054400
MD06G1046300
MD08G1187200
MD08G1236500
MD10G1089100
MD15G1279000
MD15G1321000
MD15G1373000
MD15G1373200
MD15G1428500				1.50085
ACS1/2/6
Gene.ID	0	1	12	28
MD00G1167500
MD01G1070400			3.97825	10.6362
MD06G1090600			3.14246	9.87951
MD14G1111500			2.90959	7.11574
ACO
Gene.ID	0	1	12	28
MD05G1354000
MD08G1160900
MD09G1114800			3.8176	6.80147
MD10G1328100
MD15G1205100
MD17G1106300			3.64393	7.37811
ETR
Gene.ID	0	1	12	28
MD00G1114300
MD02G1161700
MD03G1292200				1.2038
MD11G1306200
MD12G1245100				1.56202
MD13G1209700
MD15G1275900
PAL
Gene.ID	0	1	12	28
MD01G1106900			2.47679	5.2598
MD04G1096200			2.48955	2.26616
MD07G1172700				3.29775
MD12G1116700			2.19466	4.26754

## Sheet: Alteration of gene expression
WRKY29
Gene.ID	0	1	12	28
MD14G1112200			2.09018	2.1046
WRKY33
Gene.ID	0	1	12	28
MD03G1057400				1.99384
MD04G1167700			2.75458	5.35861
MD11G1059400			1.17992	3.10199
MD12G1181000			1.90286	3.98206
MYB
Gene.ID	0	1	12	28
MD00G1032600
MD00G1058800
MD00G1081800
MD00G1092300
MD00G1104700				-1.33048
MD00G1116400
MD01G1031700
MD01G1054800
MD01G1084400
MD01G1144700				1.9784
MD01G1178100
MD01G1200200
MD01G1215600
MD01G1237300
MD02G1027500
MD02G1083400
MD02G1087500
MD02G1087700
MD02G1087900
MD02G1179000
MD02G1186900
MD02G1191000
MD02G1269700
MD02G1312700
MD03G1040500
MD03G1073100
MD03G1099900
MD03G1176000
MD03G1217300
MD03G1297100
MD04G1060200
MD04G1080600
MD04G1092400
MD04G1129200
MD04G1129500
MD04G1142200
MD04G1184900				1.49324
MD04G1235800
MD05G1011100
MD05G1089600
MD05G1120600
MD05G1197600			3.04192	5.24681
MD05G1224100
MD05G1239200
MD05G1243900
MD05G1326500
MD05G1327500			3.69571	6.10998
MD06G1037300
MD06G1053100
MD06G1090000
MD06G1104200
MD06G1167200
MD06G1172900
MD06G1174200
MD06G1184700
MD06G1192900				-1.37995
MD06G1196400
MD06G1196500
MD06G1217200
MD06G1229600
MD06G1229700
MD06G1235300
MD07G1010500
MD07G1085000
MD07G1101000
MD07G1140400
MD07G1147100
MD07G1153200
MD07G1211300				2.00081
MD07G1256200
MD07G1268000
MD07G1285700
MD08G1070700
MD08G1070800
MD08G1070900
MD08G1074700
MD08G1076200
MD08G1076300
MD08G1092000
MD08G1183100
MD08G1220500				3.74595
MD09G1018000
MD09G1029700
MD09G1030700
MD09G1042900
MD09G1051000
MD09G1054000
MD09G1073600
MD09G1097700
MD09G1098600
MD09G1109900
MD09G1183800
MD09G1184000				1.37933
MD09G1188600
MD09G1191100
MD09G1261200				1.22832
MD09G1271400
MD09G1278400
MD09G1278600
MD09G1286900
MD10G1010900
MD10G1107300
MD10G1124100
MD10G1184100				6.62916
MD10G1205400
MD10G1225800
MD10G1304600
MD10G1305700			2.33074	3.3836
MD11G1006500
MD11G1041900
MD11G1079000
MD11G1114100
MD11G1146200
MD11G1196500
MD11G1215600
MD11G1216000
MD11G1316800
MD12G1012700				1.97643
MD12G1013900
MD12G1108400
MD12G1110500
MD12G1141900
MD12G1142500
MD12G1156800
MD12G1198600				2.46132
MD13G1026400
MD13G1039900
MD13G1070400
MD13G1075000
MD13G1092300
MD13G1092400
MD13G1148200				2.64443
MD13G1213900			2.93954	4.63947
MD13G1224400
MD13G1266500
MD14G1010600
MD14G1011400
MD14G1110800
MD14G1110900
MD14G1172900
MD14G1179000
MD14G1180700
MD14G1190600
MD14G1200100
MD14G1203200
MD14G1227500				1.32052
MD14G1233900
MD14G1234500
MD14G1234600
MD14G1242300
MD15G1050300
MD15G1051000
MD15G1051400
MD15G1062400
MD15G1063300
MD15G1076600
MD15G1168900
MD15G1201500
MD15G1211100
MD15G1215100
MD15G1215400
MD15G1215500				6.51714
MD15G1288600
MD15G1298000
MD15G1302300				3.85693
MD15G1323500
MD15G1369700
MD15G1411200
MD16G1029400
MD16G1040800				2.10339
MD16G1069000
MD16G1071300
MD16G1076100
MD16G1093200
MD16G1148300				1.96558
MD16G1218000
MD16G1228600
MD16G1229600
MD16G1266600
MD16G1271400
MD17G1018700
MD17G1031700
MD17G1032500
MD17G1044400
MD17G1050900
MD17G1051700
MD17G1065100
MD17G1073900
MD17G1086000
MD17G1086600
MD17G1086700
MD17G1173700
MD17G1261000
MD17G1279200
HSF
Gene.ID	0	1	12	28
MD00G1007800
MD00G1095900				2.75397
MD00G1118600				2.1902
MD01G1198700				4.89052
MD02G1046900
MD02G1082000
MD02G1171800			1.40191	3.4166
MD03G1258300
MD04G1017400
MD04G1064700
MD05G1213800
MD05G1313700			1.8737	4.12292
MD06G1037900
MD07G1266500			1.12876	3.25722
MD08G1064100
MD08G1098200
MD09G1233700			1.2997	2.60933
MD10G1197700
MD10G1274400
MD11G1278900
MD12G1017900				1.83445
MD12G1079300			2.17612	3.85005
MD13G1018800
MD13G1199700
MD14G1015900
MD14G1075400				2.83915
MD15G1057700
MD15G1080700
MD15G1185400
MD15G1209400
MD15G1283700				2.13498
MD16G1016700
MD16G1199800
MD16G1271200
MD17G1230100				1.88819
NAC
Gene.ID	0	1	12	28
MD00G1085300
MD00G1096600
MD00G1117000
MD00G1124400
MD00G1129700
MD00G1130200	5.08158			7.76785
MD00G1146200
MD00G1154700
MD00G1154800
MD00G1155000
MD01G1088100
MD01G1088300
MD01G1092200
MD01G1092300			2.98992	4.23259
MD01G1092500
MD01G1092800			4.02503	6.74918
MD01G1092900
MD01G1093000				1.23415
MD01G1093200
MD01G1093500
MD01G1093700
MD01G1093800
MD01G1093900
MD01G1094000
MD01G1094200
MD01G1094500
MD01G1094700
MD01G1095100
MD01G1220700
MD01G1229900
MD02G1068700
MD02G1104600
MD02G1134500
MD02G1207900				3.63956
MD02G1243200
MD02G1243600
MD02G1243800
MD02G1243900
MD02G1266400
MD02G1266500
MD02G1302800
MD02G1302900				2.11026
MD02G1303400
MD02G1303800				4.04216
MD02G1303900				-1.13267
MD02G1304200
MD02G1304900
MD02G1305300
MD02G1305400
MD02G1306600
MD02G1306700
MD02G1306900				-1.80265
MD02G1307200
MD03G1018600
MD03G1115100
MD03G1130400
MD03G1148500				-1.31725
MD03G1150800
MD03G1172800				2.73777
MD03G1172900
MD03G1222600
MD03G1222700
MD03G1255000
MD03G1255100
MD03G1255200
MD03G1255300
MD03G1290900			2.13364	2.58431
MD03G1291000
MD04G1006100			2.53228	4.283
MD04G1028900
MD04G1029600
MD04G1030100
MD04G1043700
MD04G1100400
MD04G1173100
MD04G1198000
MD05G1029800
MD05G1030600
MD05G1037700
MD05G1042100
MD05G1130500
MD05G1195300
MD05G1220800
MD05G1221000
MD05G1221100
MD05G1233400
MD05G1239300
MD05G1258300
MD05G1309700
MD05G1309800				1.79693
MD05G1321800
MD05G1321900				5.77606
MD05G1341800
MD06G1004900
MD06G1030300
MD06G1031700
MD06G1121400
MD06G1124800
MD06G1135700
MD06G1165800
MD06G1196100
MD06G1216500
MD06G1236800
MD07G1020300				1.6045
MD07G1020900				2.16195
MD07G1021200
MD07G1021600
MD07G1053200
MD07G1053300
MD07G1073100			1.32463	4.14656
MD07G1073200
MD07G1102800
MD07G1158300
MD07G1162700
MD07G1162800
MD07G1162900
MD07G1163100				-1.23648
MD07G1163200
MD07G1163400
MD07G1163500
MD07G1163700
MD07G1164000
MD07G1254700
MD07G1255000			3.67889	6.79179
MD07G1289200				2.3497
MD07G1301800
MD08G1096500
MD08G1096600
MD08G1096700
MD08G1121300
MD08G1195600
MD08G1222300
MD08G1232800
MD08G1250000
MD09G1006400				1.65753
MD09G1023500				-2.66696
MD09G1023600
MD09G1024000
MD09G1025800
MD09G1050400
MD09G1053700
MD09G1123400
MD09G1172600
MD09G1172900
MD09G1279800
MD09G1279900
MD10G1000900
MD10G1030400
MD10G1038700
MD10G1039600
MD10G1040800
MD10G1041500				-1.59519
MD10G1048500
MD10G1133400
MD10G1198400
MD10G1203200
MD10G1203300
MD10G1217500
MD10G1220600
MD10G1288300
MD10G1288400			2.94714	5.4234
MD10G1299900
MD11G1019600
MD11G1020100
MD11G1074200				-1.33272
MD11G1075500
MD11G1075600
MD11G1133000
MD11G1138500
MD11G1167900
MD11G1170300
MD11G1190800				1.1126
MD11G1190900
MD11G1195100
MD11G1195400
MD11G1195500
MD11G1195600
MD11G1219300
MD11G1239900
MD11G1253500
MD11G1307200				4.13093
MD11G1307500				2.46952
MD12G1000800
MD12G1001200
MD12G1030200
MD12G1030500
MD12G1186500
MD12G1210600
MD13G1000300
MD13G1046600
MD13G1063900
MD13G1069200
MD13G1072500
MD13G1125000				1.93432
MD14G1001000
MD14G1001200				2.73692
MD14G1030700
MD14G1030800
MD14G1030900
MD14G1031000
MD14G1069400
MD14G1071200
MD14G1137900
MD14G1145700				1.17838
MD14G1150900
MD14G1171600				-1.20112
MD14G1203000
MD14G1226900
MD14G1243700
MD15G1032200
MD15G1079200			1.63754	3.50413
MD15G1079300
MD15G1079400
MD15G1100100
MD15G1104000
MD15G1136600			1.47485	4.30701
MD15G1200200
MD15G1224800
MD15G1224900
MD15G1247800
MD15G1344900				3.33475
MD15G1393000
MD15G1415700				-2.13095
MD15G1444700
MD16G1005500
MD16G1022000
MD16G1022100
MD16G1022200
MD16G1048300
MD16G1062600
MD16G1069500				1.30157
MD16G1073300
MD16G1125800
MD16G1276900
MD17G1010300			5.03035	5.10496
MD17G1023000
MD17G1023100
MD17G1023300
MD17G1023400
MD17G1050600
MD17G1051600				1.70742
MD17G1154400
MD17G1154500
MD17G1286600
EIN3
Gene.ID	0	1	12	28
MD01G1025900
MD02G1266200
MD02G1266300
MD03G1020800
MD07G1053500
MD07G1053800
MD08G1245800
MD11G1022400				1.05345
MD15G1327300
MD15G1441000
ERF1
Gene.ID	0	1	12	28
MD04G1228800
MD05G1198700				5.87797
MD10G1184800				5.56527
MD12G1246000				9.65371
MD13G1213100				3.54222
MD16G1216900				2.68844
EREBP-like
Gene.ID	0	1	12	28
MD01G1027200
MD01G1083000
MD01G1155400
MD01G1177000				1.81492
MD01G1177100
MD02G1060200
MD02G1176200
MD02G1213600
MD03G1004500
MD03G1194300
MD03G1231800
MD04G1058000			3.44219	5.84036
MD04G1058200				2.05167
MD05G1311400
MD06G1051800			2.63709	6.68407
MD06G1051900
MD07G1104900
MD07G1151700
MD07G1224400
MD07G1248400				2.98273
MD07G1248600
MD08G1096000
MD08G1114100
MD08G1180200
MD09G1056000
MD09G1174400				1.06188
MD09G1206700
MD10G1290400				2.30632
MD11G1005200
MD11G1210700				2.22294
MD11G1252800
MD11G1306500				1.28992
MD12G1004600
MD13G1132900
MD13G1163300
MD14G1003100
MD15G1078900
MD15G1093800
MD15G1193700
MD15G1286600
MD15G1326800
MD15G1365500
MD16G1143300
MD16G1162800
MD16G1162900
MD17G1053600
MD17G1107200
MD17G1152400
MD17G1187300
NPR1
Gene.ID	0	1	12	28
MD02G1082100
MD05G1256300				2.78821
MD05G1256400
MD09G1146600
MD10G1236700				1.37551
MD10G1236800
MD14G1083700
MD15G1209500
MD17G1133300
TGA
Gene.ID	0	1	12	28
MD01G1021600
MD02G1279400
MD03G1143600
MD07G1047300
MD08G1174200				-1.16459
MD11G1164300				5.20996
MD12G1061900
MD12G1096400
MD13G1044600
MD14G1062300				3.22278
MD14G1089200
MD15G1330400
MD15G1360600				-1.36967
MD16G1046000
ABF
Gene.ID	0	1	12	28
MD02G1266800
MD03G1143300
MD05G1027000
MD05G1082000
MD07G1052500
MD08G1099600
MD08G1174300
MD10G1026300
MD12G1034900
MD14G1021600				-1.08437
MD15G1081800
MD15G1417900

## Sheet: Defense response
b-1,3-glucanase
Gene.ID	0	1	12	28
MD09G1047100
MD09G1081400				1.00196
MD09G1081700
MD15G1128600
MD17G1047200
MD17G1048700
MD17G1071200
MD17G1072700
b-glucosidase
Gene.ID	0	1	12	28
MD00G1016800
MD00G1105700
MD00G1105800
MD00G1145200				11.5735
MD00G1145300			5.30937	12.9796
MD01G1120900
MD02G1137800
MD03G1011300
MD03G1021500
MD03G1021600
MD03G1068100
MD03G1068200
MD03G1069100
MD03G1069500
MD03G1069600
MD03G1098600
MD03G1215300
MD05G1053100
MD05G1105800				11.1499
MD05G1105900				11.1095
MD05G1121900
MD06G1147000
MD07G1003400
MD08G1072600
MD08G1142300
MD08G1191100
MD09G1243300
MD11G1023200
MD11G1023900
MD11G1024000
MD11G1024100
MD11G1027500				1.09801
MD11G1150400
MD11G1150800
MD11G1151200
MD12G1211500				11.2647
MD13G1064200
MD13G1064300
MD14G1159400
MD14G1160600
MD14G1160700
MD14G1161400
MD15G1374300				13.1839
MD15G1441900
MD15G1442000				8.78327
MD16G1062800
Chitinase
Gene.ID	0	1	12	28
MD01G1071700
MD01G1212900				1.00196
MD01G1213100				3.18891
MD01G1213300				2.72714
MD02G1011100
MD04G1047700				4.39522
MD04G1048000			2.30538	4.48622
MD04G1048300
MD07G1282300
MD07G1282500
MD07G1282800
MD07G1282900
MD08G1059100
MD15G1037300			1.84692	4.13204
MD15G1156100				2.88468
MD15G1156200
MD15G1156600
MD15G1156800
MD15G1157100
Chi-b
Gene.ID	0	1	12	28
MD02G1120200			2.98078	4.06815
MD02G1120300
MD15G1234400
(-)-Germacrene D synthase
Gene.ID	0	1	12	28
MD03G1206700				3.33788
MD07G1269200
MD11G1232100
MD11G1232700
MD12G1163000
MD12G1163400
(+)-Neomenthol DH
Gene.ID	0	1	12	28
MD00G1032200
MD01G1052600				10.3831
MD01G1052700				2.66223
MD01G1052800				3.87447
MD01G1053100
MD01G1053200
MD01G1053300
MD04G1099500
MD06G1077500				4.31963
MD06G1077700				3.57268
MD07G1064800
MD07G1142200
MD11G1179400
CYP82G1
Gene.ID	0	1	12	28
MD05G1169600				3.81245
MD05G1189900
MD10G1157900				4.30779
MD10G1158100				4.51459
MD10G1176900
MD10G1177100
PAL
Gene.ID	0	1	12	28
MD01G1106900			2.47679	5.2598
MD04G1096200			2.48955	2.26616
MD07G1172700				3.29775
MD12G1116700			2.19466	4.26754
Laccase
Gene.ID	0	1	12	28
MD00G1014800
MD00G1014900
MD00G1190700				1.51978
MD01G1158900
MD01G1159400
MD01G1234900			2.60062	3.34345
MD01G1235100
MD01G1235200				4.37269
MD02G1145100
MD02G1264400				2.97765
MD03G1056400
MD03G1076400
MD03G1087400
MD03G1106500
MD03G1106600
MD04G1131200
MD04G1131500
MD04G1142300	2.41595			4.55713
MD04G1142600	4.712		3.72114	7.97703
MD04G1142900	6.88185		2.5278	7.00979
MD04G1147700
MD05G1064600
MD06G1230100
MD07G1153000
MD07G1213300
MD07G1227800
MD07G1227900
MD07G1307400			2.50977	3.83288
MD07G1308000				3.38546
MD10G1042300
MD10G1073700
MD11G1057600
MD11G1058200
MD11G1080900
MD11G1096500
MD11G1118900
MD11G1119000
MD12G1144300
MD12G1144600
MD12G1157100	5.14229		3.35618	6.11573
MD12G1157900
MD12G1161000
MD14G1234800
MD15G1258600
MD15G1259300
MD15G1412600
MD16G1147100				3.25437
Peroxidase
Gene.ID	0	1	12	28
MD00G1112500				1.5733
MD00G1190800
MD01G1034400
MD01G1034500
MD01G1034900
MD01G1162100
MD01G1162400
MD01G1162700
MD01G1194000
MD02G1124700
MD02G1138900
MD02G1139300
MD03G1012700				4.22196
MD03G1012800
MD03G1013200				3.80553
MD03G1013300
MD03G1013600				4.37542
MD03G1013700				4.04818
MD03G1013900
MD03G1014200				2.99022
MD03G1014400				1.62137
MD03G1014500
MD03G1058900
MD03G1059000
MD03G1059200
MD03G1147900
MD03G1223300
MD03G1274400
MD03G1274500
MD04G1046400
MD04G1101700				-2.34049
MD04G1170900
MD04G1171900
MD05G1075100
MD05G1224400
MD05G1243700
MD05G1306500
MD05G1345800
MD06G1038800
MD06G1180500
MD06G1180700
MD07G1230500
MD07G1230700
MD07G1230900
MD07G1301400
MD08G1027800
MD08G1051200
MD08G1222600
MD08G1230700			6.61837	8.6481
MD08G1230800			6.80707	8.33619
MD08G1230900				9.85075
MD09G1010000
MD09G1039100
MD09G1105900
MD09G1106000
MD09G1211000
MD10G1033300
MD10G1206100
MD10G1218200
MD10G1225600
MD10G1321200
MD11G1004100				-2.40584
MD11G1015300			2.9772	3.17489
MD11G1015400
MD11G1015500
MD11G1061000
MD11G1061100
MD11G1061200
MD11G1061400				4.9611
MD11G1241100
MD12G1184600
MD12G1201400
MD13G1011000	5.31238		6.68842	10.3981
MD13G1011200			6.80861	10.3314
MD13G1053000
MD13G1086200				2.97973
MD13G1097600
MD13G1097700
MD13G1150600
MD13G1152800
MD13G1246700
MD14G1010300			2.50628	5.10583
MD14G1185700
MD15G1022200
MD15G1108300
MD15G1172800
MD15G1238800
MD15G1252300
MD15G1279900
MD15G1294200				3.05292
MD15G1321200
MD15G1321300
MD16G1052000
MD16G1085600
MD16G1098700
MD16G1098800
MD16G1153200
MD16G1177000
MD17G1040100
MD17G1092400
MD17G1093600
MD17G1265300
Tropinone reductase
Gene.ID	0	1	12	28
MD01G1139100
MD03G1085500
MD03G1085700
MD04G1134900			6.92734	6.43764
MD04G1135200			2.67195
MD04G1135300			2.40107	2.73855
MD11G1093400
MD11G1093500
MD11G1093700				1.53365
MD11G1093800				2.12449
MD11G1093900
MD11G1094300				-1.73546
MD12G1148400
MD12G1148500			4.21824	7.87825
MD12G1148800			3.89807	5.40854
MD12G1149000			3.30744	7.65894
HSP70
Gene.ID	0	1	12	28
MD01G1126500				1.29116
MD01G1127200
MD01G1127400
MD01G1127500
MD01G1128000
MD01G1128300
MD01G1129200
MD01G1129500
MD01G1129800
MD01G1130200
MD01G1133100
MD01G1133400
MD02G1005800
MD04G1125600				1.34543
MD06G1113000
MD07G1196500
MD07G1196700
MD08G1205600
MD08G1242400
MD11G1111400
MD12G1025600
MD12G1025700
MD12G1026300
MD12G1215200
MD14G1024500
MD14G1024700
MD14G1134100
MD15G1436200
MD15G1436300
MD17G1225700
MD17G1226000
MD17G1226100
PGIP
Gene.ID	0	1	12	28
MD05G1002900				1.15693
MD13G1082900
MD14G1062500				1.16343
MD14G1062600
GST
Gene.ID	0	1	12	28
MD00G1136300			1.44752	3.20233
MD01G1115000
MD02G1236000				2.56889
MD02G1236100				2.48228
MD03G1282700
MD03G1282900
MD03G1283000
MD04G1033800
MD04G1111400				4.32287
MD04G1111600				4.31051
MD04G1112000				3.90497
MD04G1112100				1.75567
MD04G1139400				3.58391
MD04G1139500				4.37325
MD04G1139600
MD05G1184200			4.5394	6.66307
MD05G1184300			4.81661	7.36509
MD05G1184400				3.17612
MD05G1209700				3.02767
MD05G1210000				2.50328
MD05G1210100				1.91942
MD05G1210200				2.87576
MD05G1210400				6.44046
MD05G1210600	1.65199			4.32208
MD05G1210700				4.14383
MD05G1211000			1.40754	4.26274
MD06G1012200
MD06G1081000
MD06G1192000
MD08G1006600
MD09G1147100
MD09G1147300
MD09G1269000
MD09G1279700
MD10G1172100				9.43131
MD10G1172200	4.38902			6.96742
MD10G1172300	1.97547		1.41968	4.46998
MD10G1196300				6.76114
MD10G1196900
MD10G1197100				-1.10645
MD11G1303600
MD12G1129400				1.50324
MD13G1081900
MD13G1082000
MD13G1082100
MD13G1082200
MD13G1227600
MD14G1232100			1.71221	4.08319
MD14G1232200
MD16G1011600	4.4557			6.98089
MD16G1081100
MD16G1232900
MD17G1133600				1.3724
MD17G1133700
MD17G1133800
MD17G1134300
MD17G1267400				1.21979
MD17G1271700
MD17G1272100
