# Supplementary material for: Time Is of the Essence—Early Activation of the Mevalonate Pathway in Apple Challenged With Gray Mold Correlates With Reduced Susceptibility During Postharvest Storage
Source: Front Microbiol. 2022 May 12;13:797234. doi: 10.3389/fmicb.2022.797234 (PMC9133740; doi:10.3389/fmicb.2022.797234)
Supplement: Supplementary file 6 [file Table_6.XLSX]

## Sheet: b-oxidation
ADH
Gene.ID	0	1	12	28
MD06G1121600				2.28002
MD06G1241000
ADH (NADP+)
Gene.ID	0	1	12	28
MD00G1141200
MD00G1141700				3.85444
MD10G1055100
MD12G1149800				2.62194
MD12G1150200				1.45199
MD12G1150400
MD13G1009500				2.84277
MD16G1007700			1.0182	2.70724
ADH/S-(hydroxymethyl)GSH DH
Gene.ID	0	1	12	28
MD01G1238700			2.08033	2.89939
MD02G1284700
MD05G1186000
MD10G1174100
MD15G1004100			1.76951	4.08367
ADH (class P)
Gene.ID	0	1	12	28
MD05G1013200				2.52153
MD05G1013400				1.31753
MD05G1179800
MD05G1180800
MD08G1068100
MD10G1013800
MD10G1013900
MD10G1014200
MD10G1014500
MD11G1004800
ALDH (NAD+)
Gene.ID	0	1	12	28
MD00G1029100
MD02G1136600
MD06G1177200
MD13G1090600				1.14361
MD13G1090800				2.39305
MD14G1183400
MD15G1136900
MD15G1137200
MD15G1250400
MD15G1345700
TAG lipase
Gene.ID	0	1	12	28
MD12G1087400				2.13044
MD14G1083100				1.96114
Long-chain acyl CoA synthetase
Gene.ID	0	1	12	28
MD04G1018700
MD04G1018900
MD05G1070800
MD06G1106100				1.1582
MD08G1163100
MD09G1129700
MD09G1286100
MD10G1085400
MD13G1188800				1.60498
MD14G1128200
MD15G1349800
MD16G1189300
Acyl-CoA oxidase
Gene.ID	0	1	12	28
MD01G1026400
MD04G1060500				1.17462
MD04G1155700				1.57134
MD13G1127300
MD15G1327100
MD17G1234100
Enoyl-CoA hydratase/3-Ohacyl-CoA DH
Gene.ID	0	1	12	28
MD02G1043200				1.65006
MD02G1043300
MD13G1166700
MD15G1181900				2.35803
MD16G1166400
Acetyl-CoA acyltransferase 1
Gene.ID	0	1	12	28
MD04G1003800
MD05G1179100			1.04777	3.60495
MD06G1073900				1.09467
Acetyl-CoA C-acetyltransferase
Gene.ID	0	1	12	28
MD09G1128400				2.32608
MD10G1339600
MD17G1117800				1.48614

## Sheet: Glycolysis
Amylase (alpha)
Gene.ID	0	1	12	28
MD05G1081100
MD05G1081200
MD08G1006000
MD08G1101700			1.73422	2.77536
MD15G1005200
Amylase (beta)
Gene.ID	0	1	12	28
MD03G1180300
MD04G1056200			3.80779	5.78456
MD06G1043900
MD06G1044200
MD06G1112400
MD07G1137800
MD07G1138200
MD11G1199800
MD13G1226400
MD14G1133900
MD16G1231500
Aldose 1-epimerase
Gene.ID	0	1	12	28
MD06G1227800
MD14G1196700
MD14G1236900
MD17G1048800				1.55915
G6P1E
Gene.ID	0	1	12	28
MD01G1074800
MD02G1144900
MD06G1100000			1.10545	2.67588
MD13G1246400
MD14G1119600			4.95585	5.76098
MD16G1253800
MD17G1023600
MD17G1229200
Hexokinase
Gene.ID	0	1	12	28
MD02G1066500				3.11046
MD02G1194700
MD03G1170700
MD09G1202200
MD11G1188100
MD15G1012900
MD15G1197000
MD15G1305100
MD17G1183100
PFK-1
Gene.ID	0	1	12	28
MD01G1037400				1.23499
MD01G1177300
MD02G1068900			1.03622	4.94588
MD05G1363600
MD08G1109700
MD09G1200000
MD15G1089400
MD15G1315500
MD17G1180600
MD17G1180700				1.76218
MD17G1180800
FBP aldolase (class I)
Gene.ID	0	1	12	28
MD00G1040000
MD03G1037700
MD10G1063600
MD11G1038900
MD11G1158300				1.89261
MD12G1018700
MD12G1018800
MD13G1033400
MD14G1016700
MD14G1016800				1.47433
MD16G1035200
GAPDH
Gene.ID	0	1	12	28
MD05G1234400				1.13467
MD06G1148800
MD09G1016900
MD10G1210900				1.42099
MD13G1111500
MD16G1111100
MD17G1017300
PGM (BPG-dependent)
Gene.ID	0	1	12	28
MD01G1025800
MD08G1179400			1.69912	4.11931
MD15G1327600
MD15G1364700			1.03814	2.58901
PGM (BPG-independent)
Gene.ID	0	1	12	28
MD04G1180100				1.82327
MD12G1195300
PGM (Probable)
Gene.ID	0	1	12	28
MD02G1168200
MD11G1158000
MD15G1280300			1.94046	5.89899
MD15G1280400
MD15G1280500
Enolase
Gene.ID	0	1	12	28
MD01G1185500				1.43162
MD03G1078500
MD06G1208300
MD11G1083100
MD12G1016600
MD14G1014600
MD14G1218700
PEPC
Gene.ID	0	1	12	28
MD03G1242000
MD09G1237900
MD11G1261900				2.49151
MD13G1049200
MD16G1050300
MD17G1230800
DAHP synthase
Gene.ID	0	1	12	28
MD00G1037100
MD04G1055100
MD05G1042700
MD06G1151000			2.1192	5.58969
MD07G1214500			2.20626	5.94097
MD08G1186700			3.08976	5.62478
MD15G1372600				3.01327
Pyruvate kinase
Gene.ID	0	1	12	28
MD00G1031300
MD01G1212800
MD02G1244000
MD03G1001700
MD05G1107300
MD06G1029300
MD07G1072900
MD07G1073000
MD07G1282700
MD10G1210700
MD12G1096900				1.16485
MD13G1000500
MD13G1202600
MD14G1094200				1.41351
MD16G1005100
MD16G1202600
MD16G1202700
LDH
Gene.ID	0	1	12	28
MD16G1010900				4.8571
PDH (E1a)
Gene.ID	0	1	12	28
MD07G1159600
MD13G1084800
MD16G1083900				1.50552
PDH (E1b)
Gene.ID	0	1	12	28
MD05G1282600
MD13G1125300				2.01347
MD16G1126100				1.126
PDH (E2)
Gene.ID	0	1	12	28
MD01G1099700
MD02G1146100
MD05G1040900
MD07G1166600				1.72212
MD09G1188500				1.44867
MD10G1046900
MD13G1043400
MD16G1044200
MD17G1172600
PDH (E3)
Gene.ID	0	1	12	28
MD13G1147400				1.59306
MD16G1145800
MD16G1157500
PDH phosphatase
Gene.ID	0	1	12	28
MD02G1124100
MD05G1095000				1.08541
MD05G1124200				1.83844
MD07G1183100				3.026
MD10G1102000				1.8767
MD10G1127000				1.11335
MD12G1057000				1.06521
MD12G1129700
MD13G1152100
MD14G1057600				2.57794
MD15G1238100
MD16G1152600
MD16G1170400			1.75985	4.22573

## Sheet: TCA
Citrate synthase
Gene.ID	0	1	12	28
MD00G1055300				1.22173
MD02G1319300				2.66106
MD09G1156400
MD17G1142900
Aconitate hydratase
Gene.ID	0	1	12	28
MD02G1123700
MD03G1199900
MD09G1108800
MD15G1237700
MD17G1096700				1.60621
Isocitrate DH
Gene.ID	0	1	12	28
MD05G1241100
MD09G1029200				1.3622
MD09G1277300
MD10G1188900
MD11G1266500
MD17G1031300
MD17G1270700
Isocitrate DH (NAD+)
Gene.ID	0	1	12	28
MD02G1119700				1.82354
MD04G1096100
MD05G1133600
MD10G1138600
MD12G1116100
MD15G1233500
ATP citrate (pro-S)-lyase
Gene.ID	0	1	12	28
MD13G1095200			1.08699	2.62384
MD13G1143800
MD13G1153500			1.37365	3.54095
MD16G1096300			1.05929	3.30849
MD16G1138900
MD16G1154000				2.74931

## Sheet: GABA shunt
Glutamate dehydrogenase (NAD(P)+)
Gene.ID	0	1	12	28
MD00G1113900
MD00G1175600
MD01G1174400			2.48016	5.47619
MD04G1055700
MD07G1241100				2.14171
MD10G1043700
MD12G1003600
MD14G1002500
Glutamate decarboxylase
Gene.ID	0	1	12	28
MD06G1235500
MD09G1276300			1.62798	4.07748
MD09G1277000			1.87226	4.52963
MD16G1010800			4.13343	8.45457
Glutamate synthase (NADPH/NADH)
Gene.ID	0	1	12	28
MD01G1219500				2.36754
MD07G1290500

## Sheet: MVA pathway
Acetyl-CoA C-acetyltransferase
Gene.ID	0	1	12	28
MD09G1128400				2.32608
MD10G1339600
MD17G1117800				1.48614
HMGS
Gene.ID	0	1	12	28
MD04G1069200			1.07438	2.99842
MD06G1070000			1.49546	3.82014
HMGR (NADPH)
Gene.ID	0	1	12	28
MD02G1108500
MD02G1108700
MD10G1143400			1.22636	3.31448
MD15G1227900
MVA kinase
Gene.ID	0	1	12	28
MD04G1206900				1.21729
MD12G1220700			1.32766	2.92242
MVA-5P kinase
Gene.ID	0	1	12	28
MD09G1247700				2.14088
MD17G1240600				2.55709
MVAPP decarboxylase
Gene.ID	0	1	12	28
MD02G1256300			1.37668	2.99573
MD07G1064100			1.00882	2.43922
IPP delta-isomerase
Gene.ID	0	1	12	28
MD04G1245100			1.65463	3.15438
MD12G1086800			1.09541	3.30018

## Sheet: Phenylpropanoid pathway
PAL
Gene.ID	0	1	12	28
MD01G1106900			2.47679	5.2598
MD04G1096200			2.48955	2.26616
MD07G1172700				3.29775
MD12G1116700			2.19466	4.26754
C4H
Gene.ID	0	1	12	28
MD00G1221400				1.37198
MD03G1051000				1.75383
MD11G1052900
4CL
Gene.ID	0	1	12	28
MD01G1236300
MD07G1309000				1.95098
MD11G1145900
MD13G1120400
MD13G1257800
MD14G1050700
MD17G1229400				-1.97456
HCT
Gene.ID	0	1	12	28
MD03G1110800
MD05G1218900
MD05G1219000			4.99733	5.96229
MD07G1048300
MD07G1095700
MD09G1062300
MD09G1226600
MD10G1161400
MD10G1199300
MD13G1114400
MD13G1114800
MD14G1155800			1.99656	3.85606
MD16G1110600			1.56479	2.78996
MD16G1110700
MD16G1253400
MD17G1224900				3.197
MD17G1225100
C3H
Gene.ID	0	1	12	28
MD08G1242900				1.89504
MD08G1243000				1.94264
MD15G1436500
COMT
Gene.ID	0	1	12	28
MD00G1100700
MD01G1089500
MD01G1089600
MD01G1090400
MD01G1090500				4.59556
MD01G1218900
MD01G1228900
MD01G1229100
MD04G1141100			3.93574	5.79905
MD07G1161100			4.61234	7.92737
MD07G1300200
MD07G1300500				3.58381
MD07G1300700
MD07G1300900				2.11606
MD10G1030000			5.68442	6.10263
MD14G1140100
MD15G1409200			4.16382	6.41845
MD15G1409700			5.32747	6.16059
CALDH
Gene.ID	0	1	12	28
MD02G1049700
MD02G1049800
MD02G1049900
MD02G1050000
MD15G1187300	3.59617		2.88969	5.04801
Cinnamyl-alcohol dehydrogenase
Gene.ID	0	1	12	28
MD01G1041700
MD01G1042500	2.7006			7.53774
MD01G1043100
MD05G1034100
MD05G1089900				-1.1448
MD07G1183600
MD08G1009200
MD10G1097200				4.71299
MD10G1097500
MD10G1155000				7.60104
MD10G1155400				7.1848
MD13G1280800
MD14G1142100
MD15G1008100
MD15G1308800	3.58945			7.40693
MD15G1308900
MD15G1309000	5.90928			9.50265
MD17G1119700				10.9914
MD17G1119800				6.65675
MD17G1119900				9.41494
Peroxidase
Gene.ID	0	1	12	28
MD00G1112500				1.5733
MD00G1190800
MD01G1034400
MD01G1034500
MD01G1034900
MD01G1162100
MD01G1162400
MD01G1162700
MD01G1194000
MD02G1124700
MD02G1138900
MD02G1139300
MD03G1012700				4.22196
MD03G1012800
MD03G1013200				3.80553
MD03G1013300
MD03G1013600				4.37542
MD03G1013700				4.04818
MD03G1013900
MD03G1014200				2.99022
MD03G1014400
MD03G1014500
MD03G1058900
MD03G1059000
MD03G1059200
MD03G1147900
MD03G1223300
MD03G1274400
MD03G1274500
MD04G1046400
MD04G1101700				-2.34049
MD04G1170900
MD04G1171900
MD05G1075100
MD05G1224400
MD05G1243700
MD05G1306500
MD05G1345800
MD06G1038800
MD06G1180500
MD06G1180700
MD07G1230500
MD07G1230700
MD07G1230900
MD07G1301400
MD08G1027800
MD08G1051200
MD08G1222600
MD08G1230700			6.61837	8.6481
MD08G1230800			6.80707	8.33619
MD08G1230900				9.85075
MD09G1010000
MD09G1039100
MD09G1105900
MD09G1106000
MD09G1211000
MD10G1033300
MD10G1206100
MD10G1218200
MD10G1225600
MD10G1321200
MD11G1004100				-2.40584
MD11G1015300			2.9772	3.17489
MD11G1015400
MD11G1015500
MD11G1061000
MD11G1061100
MD11G1061200
MD11G1061400				4.9611
MD11G1241100
MD12G1184600
MD12G1201400
MD13G1011000	5.31238		6.68842	10.3981
MD13G1011200			6.80861	10.3314
MD13G1053000
MD13G1086200				2.97973
MD13G1097600
MD13G1097700
MD13G1150600
MD13G1152800
MD13G1246700
MD14G1010300			2.50628	5.10583
MD14G1185700
MD15G1022200
MD15G1108300
MD15G1172800
MD15G1238800
MD15G1252300
MD15G1279900
MD15G1294200				3.05292
MD15G1321200
MD15G1321300
MD16G1052000
MD16G1085600
MD16G1098700
MD16G1098800
MD16G1153200
MD16G1177000
MD17G1040100
MD17G1092400
MD17G1093600
MD17G1265300
Chalcone isomerase
Gene.ID	0	1	12	28
MD01G1117800			1.00726	2.81246
MD01G1118000				2.63904
MD01G1118100				2.79983
MD01G1167300
MD07G1186300
MD07G1186400
MD07G1233400
