# Supplementary material for: Time Is of the Essence—Early Activation of the Mevalonate Pathway in Apple Challenged With Gray Mold Correlates With Reduced Susceptibility During Postharvest Storage
Source: Front Microbiol. 2022 May 12;13:797234. doi: 10.3389/fmicb.2022.797234 (PMC9133740; doi:10.3389/fmicb.2022.797234)
Supplement: Supplementary file 7 [file Table_7.CSV]

Gene ID	LFC	pval	FDR	hpi	Comparison	significant	regulation
MD15G1000200	-1.564049621	0.650893608	NA	0	I vs C	NA	NA
MD15G1000600	-0.487807418	0.922271954	NA	0	I vs C	0	NA
MD15G1000700	0.364099772	0.82601391	NA	0	I vs C	0	NA
MD15G1000800	0.129249769	0.430043466	0.873122519	0	I vs C	0	NS
MD15G1000900	-0.178588849	0.082236994	0.579706838	0	I vs C	0	NS
MD15G1001000	-0.018419922	0.843966162	0.979284108	0	I vs C	0	NS
MD15G1001100	-1.570828652	0.063739298	NA	0	I vs C	NA	NA
MD15G1001300	0.119159818	0.427794944	0.87227085	0	I vs C	0	NS
MD15G1001500	0.020362666	0.929388598	0.990896676	0	I vs C	0	NS
MD15G1001600	-1.37112099	0.651232364	NA	0	I vs C	NA	NA
MD15G1001800	0.039864456	0.983691663	NA	0	I vs C	0	NA
MD15G1002000	-0.08106227	0.571113648	0.921793925	0	I vs C	0	NS
MD15G1002100	0.116481973	0.589048552	0.927093483	0	I vs C	0	NS
MD15G1002200	-1.685973209	0.520070626	NA	0	I vs C	NA	NA
MD15G1002300	0.238660687	0.188214565	0.728897378	0	I vs C	0	NS
MD15G1002400	0.040142328	0.876528466	0.985770456	0	I vs C	0	NS
MD15G1002500	0.434027429	0.047927292	0.490168697	0	I vs C	0	NS
MD15G1002600	-0.085164411	0.548173274	0.915063477	0	I vs C	0	NS
MD15G1002700	-0.069384375	0.592332709	0.927097414	0	I vs C	0	NS
MD15G1002800	-0.161562395	0.781287279	0.969171936	0	I vs C	0	NS
MD15G1002900	-0.0556283	0.937011273	0.991641858	0	I vs C	0	NS
MD15G1003000	-2.021831018	0.30388562	NA	0	I vs C	NA	NA
MD15G1003100	-0.465670809	0.910894984	NA	0	I vs C	0	NA
MD15G1003200	-0.183688153	0.537340714	0.911672751	0	I vs C	0	NS
MD15G1003300	NA	NA	NA	0	I vs C	NA	NA
MD15G1003400	-0.51038484	0.010412107	0.271115248	0	I vs C	0	NS
MD15G1003500	0.097244914	0.676238587	0.947195521	0	I vs C	0	NS
MD15G1003600	2.283303581	0.623927847	NA	0	I vs C	NA	NA
MD15G1003700	0.06605019	0.782694761	0.969171936	0	I vs C	0	NS
MD15G1003800	-0.260140773	0.059404745	0.530161945	0	I vs C	0	NS
MD15G1003900	0.182683484	0.49765818	0.89849734	0	I vs C	0	NS
MD15G1004000	-0.465624509	0.837544992	NA	0	I vs C	0	NA
MD15G1004100	-0.265498082	0.146160455	0.682073931	0	I vs C	0	NS
MD15G1004200	0.048314595	0.606626024	0.930531895	0	I vs C	0	NS
MD15G1004300	-0.610852471	0.096058092	0.603783772	0	I vs C	0	NS
MD15G1004400	-0.626273369	0.230204925	0.766930808	0	I vs C	0	NS
MD15G1004500	-0.030925784	0.774587151	0.968019249	0	I vs C	0	NS
MD15G1004600	-0.139205958	0.75508395	0.964425647	0	I vs C	0	NS
MD15G1004700	-0.465625183	0.948861969	NA	0	I vs C	0	NA
MD15G1004800	-0.219305082	0.596624901	0.928280122	0	I vs C	0	NS
MD15G1004900	-0.150332532	0.121860167	0.645620605	0	I vs C	0	NS
MD15G1005200	0.351547875	0.104749237	0.615707609	0	I vs C	0	NS
MD15G1005300	-0.581265458	0.219420984	0.755734985	0	I vs C	0	NS
MD15G1005400	-0.356314241	0.05294904	0.511841878	0	I vs C	0	NS
MD15G1005500	0.071354055	0.608564243	0.930767298	0	I vs C	0	NS
MD15G1005600	-1.700277096	0.241406069	NA	0	I vs C	NA	NA
MD15G1005800	0.431646553	0.755890374	NA	0	I vs C	0	NA
MD15G1005900	-0.009380451	0.958232623	0.993864885	0	I vs C	0	NS
MD15G1006000	0.606223577	0.003023068	0.152013225	0	I vs C	0	NS
MD15G1006200	NA	NA	NA	0	I vs C	NA	NA
MD15G1006300	-0.217615128	0.510255575	0.902828436	0	I vs C	0	NS
MD15G1006400	0.169751915	0.816116107	0.972914154	0	I vs C	0	NS
MD15G1006500	1.010767852	0.370964902	NA	0	I vs C	NA	NA
MD15G1006600	-0.017402925	0.909354339	0.988339594	0	I vs C	0	NS
MD15G1006700	-0.375196469	0.622256763	0.932498185	0	I vs C	0	NS
MD15G1006800	0.190544347	0.526880146	0.908692317	0	I vs C	0	NS
MD15G1006900	0.550789528	0.503704018	NA	0	I vs C	0	NA
MD15G1007000	0.022886998	0.952491519	0.993655003	0	I vs C	0	NS
MD15G1007100	-0.03860339	0.884664945	0.986393028	0	I vs C	0	NS
MD15G1007200	-0.207389996	0.642053287	0.93718306	0	I vs C	0	NS
MD15G1007300	-0.184912609	0.393662284	0.862794369	0	I vs C	0	NS
MD15G1007400	-0.326229988	0.570104377	0.921384779	0	I vs C	0	NS
MD15G1007500	0.235713048	0.012730317	0.29251276	0	I vs C	0	NS
MD15G1007600	-0.197363826	0.142564347	0.675052642	0	I vs C	0	NS
MD15G1007700	0.49590335	0.934455394	NA	0	I vs C	0	NA
MD15G1007800	0.495906644	0.94554127	NA	0	I vs C	0	NA
MD15G1007900	0.495866322	0.945545691	NA	0	I vs C	0	NA
MD15G1008000	-1.183678068	0.222063513	0.758717002	0	I vs C	0	NS
MD15G1008100	-0.908888097	0.004251122	0.184084872	0	I vs C	0	NS
MD15G1008200	-0.075032892	0.586413367	0.925790107	0	I vs C	0	NS
MD15G1008300	1.457857501	0.699848816	NA	0	I vs C	NA	NA
MD15G1008400	-0.048139696	0.70143632	0.954026262	0	I vs C	0	NS
MD15G1008500	0.729407683	0.239687602	0.775242192	0	I vs C	0	NS
MD15G1008600	0.001153618	0.998333182	0.999807453	0	I vs C	0	NS
MD15G1008700	NA	NA	NA	0	I vs C	NA	NA
MD15G1008800	-0.817077565	0.470457798	NA	0	I vs C	0	NA
MD15G1008900	-0.000722832	0.998399652	0.999807453	0	I vs C	0	NS
MD15G1009000	-1.315504747	0.855788639	NA	0	I vs C	NA	NA
MD15G1009100	-2.653440609	0.712227197	NA	0	I vs C	NA	NA
MD15G1009200	-1.273244529	0.329558598	NA	0	I vs C	NA	NA
MD15G1009500	0.066818634	0.930626609	0.990896676	0	I vs C	0	NS
MD15G1009600	NA	NA	NA	0	I vs C	NA	NA
MD15G1009700	1.4575688	0.84088009	NA	0	I vs C	NA	NA
MD15G1009800	0.028552688	0.830994383	0.97670694	0	I vs C	0	NS
MD15G1009900	NA	NA	NA	0	I vs C	NA	NA
MD15G1010000	-0.274643081	0.6279211	0.933726811	0	I vs C	0	NS
MD15G1010100	0.160020164	0.666720641	0.945192928	0	I vs C	0	NS
MD15G1010200	0.14747175	0.08764358	0.589695481	0	I vs C	0	NS
MD15G1010300	-0.224810318	0.513319545	0.904598893	0	I vs C	0	NS
MD15G1010400	-0.465665931	0.9488575	NA	0	I vs C	0	NA
MD15G1010500	0.444169164	0.332501746	0.833335838	0	I vs C	0	NS
MD15G1010600	-0.125799236	0.900951561	NA	0	I vs C	0	NA
MD15G1010700	-0.12955085	0.287747157	0.807590277	0	I vs C	0	NS
MD15G1010800	-0.60076439	0.422329283	0.870274233	0	I vs C	0	NS
MD15G1010900	0.13594065	0.308662672	0.819039071	0	I vs C	0	NS
MD15G1011000	-0.434305884	0.008211574	0.249575539	0	I vs C	0	NS
MD15G1011100	0.24118259	0.331167698	0.832620742	0	I vs C	0	NS
MD15G1011300	0.249597891	0.29011056	0.808698121	0	I vs C	0	NS
MD15G1011400	3.707915366	0.019986211	0.351882003	0	I vs C	0	NS
MD15G1011700	0.016366151	0.913910645	0.988867492	0	I vs C	0	NS
MD15G1011800	-0.310928725	0.106188067	0.618985558	0	I vs C	0	NS
MD15G1011900	0.025648673	0.982381838	NA	0	I vs C	0	NA
MD15G1012000	0.026634992	0.903731826	0.987953617	0	I vs C	0	NS
MD15G1012100	-0.460835035	0.67151159	NA	0	I vs C	0	NA
MD15G1012200	-0.47743745	0.222868391	0.759783582	0	I vs C	0	NS
MD15G1012300	-0.457603008	0.468292452	0.884321076	0	I vs C	0	NS
MD15G1012400	NA	NA	NA	0	I vs C	NA	NA
MD15G1012500	-0.911483962	0.224884247	0.763007605	0	I vs C	0	NS
MD15G1012600	NA	NA	NA	0	I vs C	NA	NA
MD15G1012700	0.01080142	0.934326766	0.991641858	0	I vs C	0	NS
MD15G1012800	-0.185168547	0.233888078	0.770034419	0	I vs C	0	NS
MD15G1012900	-0.43371265	0.213714905	0.751562728	0	I vs C	0	NS
MD15G1013000	0.495849997	0.945547481	NA	0	I vs C	0	NA
MD15G1013100	NA	NA	NA	0	I vs C	NA	NA
MD15G1013200	0.858625452	0.606747181	NA	0	I vs C	0	NA
MD15G1013300	0.115846891	0.700650517	0.953948427	0	I vs C	0	NS
MD15G1013400	0.32692465	0.62326564	0.932498185	0	I vs C	0	NS
MD15G1013500	0.203786379	0.596661633	0.928281718	0	I vs C	0	NS
MD15G1013600	-0.078128093	0.643519494	0.937746704	0	I vs C	0	NS
MD15G1013700	2.480533835	0.305154733	NA	0	I vs C	NA	NA
MD15G1013800	-0.352089421	0.571289705	0.921904369	0	I vs C	0	NS
MD15G1014000	-0.160457771	0.159681652	0.694959104	0	I vs C	0	NS
MD15G1014100	-0.189757543	0.45723555	0.881242159	0	I vs C	0	NS
MD15G1014200	-0.160698405	0.50443895	0.901707363	0	I vs C	0	NS
MD15G1014300	0.512724255	0.1650092	0.700915183	0	I vs C	0	NS
MD15G1014400	0.673056207	0.141212899	0.673477643	0	I vs C	0	NS
MD15G1014500	0.230101882	0.41361748	0.867565988	0	I vs C	0	NS
MD15G1014600	0.118362315	0.343043765	0.838916	0	I vs C	0	NS
MD15G1014700	0.495881296	0.945544049	NA	0	I vs C	0	NA
MD15G1014800	0.053289738	0.77566441	0.968019249	0	I vs C	0	NS
MD15G1014900	-0.101915976	0.613151825	0.931946265	0	I vs C	0	NS
MD15G1015000	0.024482696	0.85215806	0.981440328	0	I vs C	0	NS
MD15G1015100	0.184118042	0.127657513	0.656791395	0	I vs C	0	NS
MD15G1015400	0.059505184	0.64636039	0.938781238	0	I vs C	0	NS
MD15G1015500	-0.191990502	0.238133448	0.773717677	0	I vs C	0	NS
MD15G1015600	-0.144734927	0.337491129	0.83603224	0	I vs C	0	NS
MD15G1015700	-0.242983659	0.434920554	0.874367865	0	I vs C	0	NS
MD15G1015800	0.495832715	0.945549376	NA	0	I vs C	0	NA
MD15G1015900	NA	NA	NA	0	I vs C	NA	NA
MD15G1016000	NA	NA	NA	0	I vs C	NA	NA
MD15G1016100	-0.17848298	0.183157841	0.724610395	0	I vs C	0	NS
MD15G1016200	-0.079989437	0.640230177	0.936788035	0	I vs C	0	NS
MD15G1016300	-0.131877566	0.501889719	0.900873861	0	I vs C	0	NS
MD15G1016400	0.130474948	0.374437006	0.854848493	0	I vs C	0	NS
MD15G1016500	-0.549917676	0.619826442	NA	0	I vs C	0	NA
MD15G1016700	NA	NA	NA	0	I vs C	NA	NA
MD15G1016900	-0.15387505	0.131578326	0.660824847	0	I vs C	0	NS
MD15G1017000	0.495827579	0.945549939	NA	0	I vs C	0	NA
MD15G1017100	0.495917017	0.945540133	NA	0	I vs C	0	NA
MD15G1017200	NA	NA	NA	0	I vs C	NA	NA
MD15G1017300	-0.284401376	0.034324713	0.433660013	0	I vs C	0	NS
MD15G1017400	-0.097702117	0.388946507	0.861770008	0	I vs C	0	NS
MD15G1017500	-0.119660751	0.53017374	0.910028069	0	I vs C	0	NS
MD15G1017600	0.495934466	0.928461731	NA	0	I vs C	0	NA
MD15G1017700	-0.17869915	0.3128976	0.821201942	0	I vs C	0	NS
MD15G1017800	-0.433905005	0.172437749	0.70908957	0	I vs C	0	NS
MD15G1017900	0.518492883	0.781459261	NA	0	I vs C	0	NA
MD15G1018000	0.003552386	0.998626159	NA	0	I vs C	0	NA
MD15G1018100	-0.022579239	0.906806325	0.988266686	0	I vs C	0	NS
MD15G1018200	-0.899371689	0.276428047	NA	0	I vs C	0	NA
MD15G1018300	0.971388006	0.028182418	0.403226481	0	I vs C	0	NS
MD15G1018400	0.29771859	0.34009119	0.837541207	0	I vs C	0	NS
MD15G1018500	-0.156262159	0.330457209	0.832468532	0	I vs C	0	NS
MD15G1018600	-0.183906179	0.31611498	0.823732961	0	I vs C	0	NS
MD15G1018700	0.567351534	0.667156684	NA	0	I vs C	0	NA
MD15G1018800	-0.130953561	0.792640492	0.97037543	0	I vs C	0	NS
MD15G1018900	0.449131807	0.30609608	0.817492384	0	I vs C	0	NS
MD15G1019000	-0.163028801	0.881211606	NA	0	I vs C	0	NA
MD15G1019100	0.251155869	0.123832951	0.648779015	0	I vs C	0	NS
MD15G1019200	-0.049245433	0.941244008	0.991935838	0	I vs C	0	NS
MD15G1019300	-0.207807183	0.05649766	0.520092665	0	I vs C	0	NS
MD15G1019500	0.151559421	0.491319238	0.89528715	0	I vs C	0	NS
MD15G1019600	0.473358792	0.001244496	0.096040067	0	I vs C	0	NS
MD15G1019700	-0.071998062	0.928440285	0.990896676	0	I vs C	0	NS
MD15G1019900	0.495917017	0.945540133	NA	0	I vs C	0	NA
MD15G1020000	-0.093505857	0.551038377	0.915506444	0	I vs C	0	NS
MD15G1020100	NA	NA	NA	0	I vs C	NA	NA
MD15G1020200	-4.362509514	0.543062945	NA	0	I vs C	NA	NA
MD15G1020300	0.495866322	0.945545691	NA	0	I vs C	0	NA
MD15G1020400	NA	NA	NA	0	I vs C	NA	NA
MD15G1020500	0.495857372	0.945546672	NA	0	I vs C	0	NA
MD15G1020600	0.00462327	0.96261036	0.993864885	0	I vs C	0	NS
MD15G1020700	0.020573371	0.885376771	0.986686208	0	I vs C	0	NS
MD15G1020800	-0.012311177	0.946603698	0.992103868	0	I vs C	0	NS
MD15G1020900	-0.118189887	0.564168039	0.920237689	0	I vs C	0	NS
MD15G1021000	-0.05022482	0.800072032	0.970539924	0	I vs C	0	NS
MD15G1021100	0.239571674	0.730472419	0.959221128	0	I vs C	0	NS
MD15G1021200	0.496050032	0.86665917	0.984597149	0	I vs C	0	NS
MD15G1021300	-0.410007714	0.150997934	0.684880242	0	I vs C	0	NS
MD15G1021400	NA	NA	NA	0	I vs C	NA	NA
MD15G1021500	0.925692458	0.03446836	0.433782897	0	I vs C	0	NS
MD15G1021600	0.117324342	0.664073327	0.944519309	0	I vs C	0	NS
MD15G1021700	0.012888495	0.958743003	0.993864885	0	I vs C	0	NS
MD15G1021800	-0.152985381	0.856896625	NA	0	I vs C	0	NA
MD15G1021900	-1.45160072	0.803298012	NA	0	I vs C	NA	NA
MD15G1022000	-0.080912097	0.747575263	0.962585081	0	I vs C	0	NS
MD15G1022100	0.191985789	0.195790822	0.73550743	0	I vs C	0	NS
MD15G1022200	-1.345347267	0.769843389	NA	0	I vs C	NA	NA
MD15G1022300	0.018043466	0.888929892	0.987173177	0	I vs C	0	NS
MD15G1022400	0.068165141	0.560930912	0.918847034	0	I vs C	0	NS
MD15G1022500	0.021467166	0.898146259	0.987454761	0	I vs C	0	NS
MD15G1022600	-0.115146475	0.359030883	0.846912572	0	I vs C	0	NS
MD15G1022700	-0.064261591	0.572800708	0.92224986	0	I vs C	0	NS
MD15G1022800	0.369183274	0.749520163	NA	0	I vs C	0	NA
MD15G1022900	NA	NA	NA	0	I vs C	NA	NA
MD15G1023000	0.496122467	0.944819895	NA	0	I vs C	0	NA
MD15G1023100	-0.272125956	0.516519092	0.905481159	0	I vs C	0	NS
MD15G1023200	-0.017336891	0.912976561	0.988770428	0	I vs C	0	NS
MD15G1023300	-0.20332538	0.032845222	0.425078869	0	I vs C	0	NS
MD15G1023400	0.206279374	0.544584848	0.913576793	0	I vs C	0	NS
MD15G1023500	0.141645753	0.591192785	0.927097414	0	I vs C	0	NS
MD15G1023600	-0.226807965	0.713666108	0.956583187	0	I vs C	0	NS
MD15G1023700	-3.527452019	0.03965116	NA	0	I vs C	NA	NA
MD15G1023800	-0.177147122	0.426214912	0.871387795	0	I vs C	0	NS
MD15G1023900	0.08050486	0.648124748	0.939432885	0	I vs C	0	NS
MD15G1024000	0.482709287	0.118039068	0.638676494	0	I vs C	0	NS
MD15G1024100	-0.097948835	0.729622837	0.959113419	0	I vs C	0	NS
MD15G1024200	0.012527813	0.906046869	0.988266686	0	I vs C	0	NS
MD15G1024300	0.136196995	0.599338565	0.92902233	0	I vs C	0	NS
MD15G1024400	-3.211073658	0.003810487	NA	0	I vs C	NA	NA
MD15G1024500	0.168846421	0.234827745	0.771485685	0	I vs C	0	NS
MD15G1024600	-0.147132885	0.425187442	0.871065097	0	I vs C	0	NS
MD15G1024700	-0.107764419	0.585569313	0.925627693	0	I vs C	0	NS
MD15G1024800	0.232005586	0.522623769	0.906277011	0	I vs C	0	NS
MD15G1024900	-0.271712527	0.252200973	0.785672547	0	I vs C	0	NS
MD15G1025000	3.549990016	0.596377852	NA	0	I vs C	NA	NA
MD15G1025100	0.495917017	0.945540133	NA	0	I vs C	0	NA
MD15G1025200	NA	NA	NA	0	I vs C	NA	NA
MD15G1025300	0.129217703	0.682946917	0.948665099	0	I vs C	0	NS
MD15G1025400	0.555937801	0.039647942	0.455244652	0	I vs C	0	NS
MD15G1025500	-0.465614544	0.948863135	NA	0	I vs C	0	NA
MD15G1025600	0.295694783	0.899356222	NA	0	I vs C	0	NA
MD15G1025800	-0.46554983	0.948870233	NA	0	I vs C	0	NA
MD15G1025900	-0.465524803	0.948872978	NA	0	I vs C	0	NA
MD15G1026000	NA	NA	NA	0	I vs C	NA	NA
MD15G1026100	0.000997093	0.996456474	0.999349157	0	I vs C	0	NS
MD15G1026200	-0.189012053	0.525855694	0.908230756	0	I vs C	0	NS
MD15G1026400	-0.211621819	0.110097128	0.624977822	0	I vs C	0	NS
MD15G1026500	-0.118927258	0.431148949	0.873345405	0	I vs C	0	NS
MD15G1026600	0.201708412	0.29604207	0.811134591	0	I vs C	0	NS
MD15G1026700	-0.410222617	0.939891111	NA	0	I vs C	0	NA
MD15G1026800	-0.283492043	0.545060241	0.913869696	0	I vs C	0	NS
MD15G1026900	NA	NA	NA	0	I vs C	NA	NA
MD15G1027000	NA	NA	NA	0	I vs C	NA	NA
MD15G1027100	-0.276981346	0.299250839	0.813356656	0	I vs C	0	NS
MD15G1027200	-0.199806255	0.352835867	0.843481627	0	I vs C	0	NS
MD15G1027300	-0.322080714	0.474331887	0.887079267	0	I vs C	0	NS
MD15G1027400	-1.343958176	0.852675594	NA	0	I vs C	NA	NA
MD15G1027500	-0.080549746	0.800149635	0.970539924	0	I vs C	0	NS
MD15G1027600	-0.161533188	0.088565877	0.591978421	0	I vs C	0	NS
MD15G1027700	-0.04852426	0.851391456	0.981440328	0	I vs C	0	NS
MD15G1027800	0.00314167	0.983176228	0.997588191	0	I vs C	0	NS
MD15G1028000	0.203623822	0.1331498	0.663066212	0	I vs C	0	NS
MD15G1028100	0.411830485	0.349740632	0.841486088	0	I vs C	0	NS
MD15G1028200	-0.720402809	0.095723157	0.60344939	0	I vs C	0	NS
MD15G1028300	-1.981698386	0.166304163	NA	0	I vs C	NA	NA
MD15G1028400	-0.696090089	0.333503566	0.833650275	0	I vs C	0	NS
MD15G1028500	-1.687677856	0.243645569	NA	0	I vs C	NA	NA
MD15G1028600	-0.322213561	0.555060871	0.916428375	0	I vs C	0	NS
MD15G1028700	-0.871806322	0.285082104	0.806410818	0	I vs C	0	NS
MD15G1028800	-0.641223802	0.112705733	0.628692329	0	I vs C	0	NS
MD15G1028900	0.049450129	0.79737827	0.970539924	0	I vs C	0	NS
MD15G1029000	-0.20005075	0.140395203	0.673477643	0	I vs C	0	NS
MD15G1029100	0.3639883	0.358260612	0.846333219	0	I vs C	0	NS
MD15G1029200	-0.368637455	0.624455939	NA	0	I vs C	0	NA
MD15G1029300	0.018539739	0.884679302	0.986393028	0	I vs C	0	NS
MD15G1029400	-0.007513915	0.951787199	0.993414173	0	I vs C	0	NS
MD15G1029500	-0.153610805	0.613362423	0.931946265	0	I vs C	0	NS
MD15G1029600	-0.056018486	0.768954439	0.968019249	0	I vs C	0	NS
MD15G1029700	0.160795201	0.40077352	0.864447095	0	I vs C	0	NS
MD15G1029800	-0.201752776	0.142045444	0.674237309	0	I vs C	0	NS
MD15G1029900	-0.241575844	0.080937139	0.575707278	0	I vs C	0	NS
MD15G1030000	0.033053049	0.821287141	0.973587531	0	I vs C	0	NS
MD15G1030100	-0.109988056	0.391026072	0.862771929	0	I vs C	0	NS
MD15G1030200	-0.142152236	0.766370111	0.967574945	0	I vs C	0	NS
MD15G1030300	-0.432829506	0.018581338	0.342017369	0	I vs C	0	NS
MD15G1030400	-0.465628967	0.896734932	NA	0	I vs C	0	NA
MD15G1030500	NA	NA	NA	0	I vs C	NA	NA
MD15G1030600	0.747054017	0.507628026	NA	0	I vs C	0	NA
MD15G1030700	0.49589199	0.945542877	NA	0	I vs C	0	NA
MD15G1030800	NA	NA	NA	0	I vs C	NA	NA
MD15G1031100	-0.042145834	0.928702584	0.990896676	0	I vs C	0	NS
MD15G1031200	-0.020417174	0.857488104	0.98228397	0	I vs C	0	NS
MD15G1031300	0.000987553	0.999494783	NA	0	I vs C	0	NA
MD15G1031400	-0.096852044	0.322448417	0.827077643	0	I vs C	0	NS
MD15G1031600	-0.190223249	0.545958708	0.914416513	0	I vs C	0	NS
MD15G1031700	-0.362282965	0.86875338	NA	0	I vs C	0	NA
MD15G1031800	1.45756588	0.840880404	NA	0	I vs C	NA	NA
MD15G1031900	0.468254371	0.333286103	0.833498248	0	I vs C	0	NS
MD15G1032100	0.240389217	0.539785393	0.911993577	0	I vs C	0	NS
MD15G1032200	0.449918438	0.140425892	0.673477643	0	I vs C	0	NS
MD15G1032300	-0.301960692	0.411910819	0.867285467	0	I vs C	0	NS
MD15G1032400	NA	NA	NA	0	I vs C	NA	NA
MD15G1032500	2.171590133	0.749724807	NA	0	I vs C	NA	NA
MD15G1032600	-0.167734209	0.586319304	0.925790107	0	I vs C	0	NS
MD15G1032700	-0.794511899	0.078001978	0.568118843	0	I vs C	0	NS
MD15G1032800	0.543140525	0.638139474	NA	0	I vs C	0	NA
MD15G1032900	1.527426743	0.53084624	NA	0	I vs C	NA	NA
MD15G1033000	-0.085832773	0.454520153	0.880272456	0	I vs C	0	NS
MD15G1033100	0.171970224	0.713480911	0.956583187	0	I vs C	0	NS
MD15G1033200	NA	NA	NA	0	I vs C	NA	NA
MD15G1033300	NA	NA	NA	0	I vs C	NA	NA
MD15G1033400	-0.108545962	0.626830321	0.933568661	0	I vs C	0	NS
MD15G1033500	-0.261652305	0.476139521	0.887497619	0	I vs C	0	NS
MD15G1033600	-0.344324942	0.045429536	0.479976631	0	I vs C	0	NS
MD15G1033700	0.128996068	0.397058174	0.86419499	0	I vs C	0	NS
MD15G1033800	-0.465622663	0.948862245	NA	0	I vs C	0	NA
MD15G1033900	0.068709984	0.841869526	0.978936057	0	I vs C	0	NS
MD15G1034000	-0.389718676	0.881909575	NA	0	I vs C	0	NA
MD15G1034100	-0.386781829	0.019337452	0.347635779	0	I vs C	0	NS
MD15G1034200	-0.008857226	0.96638159	0.994555047	0	I vs C	0	NS
MD15G1034300	0.176544716	0.355695311	0.845294071	0	I vs C	0	NS
MD15G1034400	0.512414496	0.400198589	0.864447095	0	I vs C	0	NS
MD15G1034500	0.577397036	0.021530136	0.360876807	0	I vs C	0	NS
MD15G1034600	-0.46554662	0.948870585	NA	0	I vs C	0	NA
MD15G1034700	NA	NA	NA	0	I vs C	NA	NA
MD15G1034800	0.091266228	0.454823756	0.880618234	0	I vs C	0	NS
MD15G1034900	-0.165448157	0.228498807	0.76544067	0	I vs C	0	NS
MD15G1035000	0.122851223	0.100187756	0.609666395	0	I vs C	0	NS
MD15G1035100	0.134476607	0.497995	0.898813136	0	I vs C	0	NS
MD15G1035200	1.251834883	0.168403397	NA	0	I vs C	NA	NA
MD15G1035300	1.234736136	0.327370932	NA	0	I vs C	NA	NA
MD15G1035400	0.495917017	0.945540133	NA	0	I vs C	0	NA
MD15G1035500	-1.320283058	0.74296308	NA	0	I vs C	NA	NA
MD15G1035600	0.108520066	0.868336368	0.984838117	0	I vs C	0	NS
MD15G1035700	0.413338091	0.18785757	0.728681527	0	I vs C	0	NS
MD15G1035800	1.96532064	0.181407792	0.722637211	0	I vs C	0	NS
MD15G1035900	0.279673863	0.231174125	0.767755372	0	I vs C	0	NS
MD15G1036000	-0.120932203	0.482331963	0.890393532	0	I vs C	0	NS
MD15G1036100	0.306635335	0.237381845	0.773354276	0	I vs C	0	NS
MD15G1036200	0.495889932	0.945543102	NA	0	I vs C	0	NA
MD15G1036300	0.186436876	0.143989252	0.677925028	0	I vs C	0	NS
MD15G1036400	-0.111586518	0.623460496	0.932498185	0	I vs C	0	NS
MD15G1036500	0.986438897	0.003303552	0.160105781	0	I vs C	0	NS
MD15G1036800	0.424479114	0.329789648	0.832103558	0	I vs C	0	NS
MD15G1036900	0.059943366	0.718914819	0.957240287	0	I vs C	0	NS
MD15G1037000	1.457926173	0.554035507	NA	0	I vs C	NA	NA
MD15G1037100	0.355757072	0.195008762	0.734954984	0	I vs C	0	NS
MD15G1037200	-0.310756753	0.146433006	0.682381785	0	I vs C	0	NS
MD15G1037300	0.432265923	0.140146956	0.673477643	0	I vs C	0	NS
MD15G1037400	0.05351048	0.695546558	0.952396682	0	I vs C	0	NS
MD15G1037500	-0.465600525	0.948864673	NA	0	I vs C	0	NA
MD15G1037600	-0.981199259	0.29613184	NA	0	I vs C	0	NA
MD15G1037700	0.115152	0.092701989	0.599271422	0	I vs C	0	NS
MD15G1037900	-0.230117703	0.164938787	0.700833126	0	I vs C	0	NS
MD15G1038000	-0.167323877	0.306023243	0.817492384	0	I vs C	0	NS
MD15G1038100	-0.094619095	0.625590121	0.933336881	0	I vs C	0	NS
MD15G1038200	0.056499245	0.830123872	0.976179813	0	I vs C	0	NS
MD15G1038300	1.457670824	0.813040693	NA	0	I vs C	NA	NA
MD15G1038400	-0.057794584	0.635819433	0.936310101	0	I vs C	0	NS
MD15G1038500	-0.287590666	0.013712083	0.305462514	0	I vs C	0	NS
MD15G1038700	0.49581292	0.945551546	NA	0	I vs C	0	NA
MD15G1038900	0.648853662	0.002609827	0.142881569	0	I vs C	0	NS
MD15G1039000	0.145760046	0.65045983	0.940302762	0	I vs C	0	NS
MD15G1039100	0.538278574	0.050305008	0.499934159	0	I vs C	0	NS
MD15G1039300	-0.231754744	0.102622247	0.613225279	0	I vs C	0	NS
MD15G1039500	0.871485292	0.009624682	0.262945184	0	I vs C	0	NS
MD15G1039600	3.413591595	0.02854276	0.404572433	0	I vs C	0	NS
MD15G1039700	-0.030004847	0.939610372	0.991641858	0	I vs C	0	NS
MD15G1039800	-0.476501397	0.310927801	0.819836893	0	I vs C	0	NS
MD15G1039900	-0.167403551	0.842289328	NA	0	I vs C	0	NA
MD15G1040000	0.270088393	0.660867008	0.943984692	0	I vs C	0	NS
MD15G1040100	-0.051033888	0.664161396	0.944519309	0	I vs C	0	NS
MD15G1040200	0.15762672	0.598638446	0.928913649	0	I vs C	0	NS
MD15G1040300	0.271291535	0.456815986	0.881140575	0	I vs C	0	NS
MD15G1040400	0.088859178	0.486725104	0.892575893	0	I vs C	0	NS
MD15G1040500	0.426581192	0.261487125	0.792942697	0	I vs C	0	NS
MD15G1040600	0.150080673	0.625810913	0.933374434	0	I vs C	0	NS
MD15G1040700	-0.095056421	0.286206681	0.807382112	0	I vs C	0	NS
MD15G1040800	NA	NA	NA	0	I vs C	NA	NA
MD15G1040900	NA	NA	NA	0	I vs C	NA	NA
MD15G1041000	0.016924695	0.912332793	0.988770428	0	I vs C	0	NS
MD15G1041200	-0.272682838	0.612018761	0.931837271	0	I vs C	0	NS
MD15G1041300	0.01800841	0.909442932	0.988339594	0	I vs C	0	NS
MD15G1041500	-0.623842457	0.156970281	0.691345059	0	I vs C	0	NS
MD15G1041600	0.150449866	0.51631054	0.905481159	0	I vs C	0	NS
MD15G1041700	0.654744834	0.170642523	0.706912484	0	I vs C	0	NS
MD15G1041800	0.462995182	0.062878708	0.535794947	0	I vs C	0	NS
MD15G1041900	0.153835951	0.270579242	0.799139284	0	I vs C	0	NS
MD15G1042000	-0.200861494	0.022546202	0.36877722	0	I vs C	0	NS
MD15G1042100	-0.071704293	0.579863137	0.923657622	0	I vs C	0	NS
MD15G1042200	0.122633915	0.418035492	0.868047671	0	I vs C	0	NS
MD15G1042300	0.190691746	0.085388296	0.586580719	0	I vs C	0	NS
MD15G1042400	-0.121058556	0.547194576	0.914858441	0	I vs C	0	NS
MD15G1042500	0.495866322	0.945545691	NA	0	I vs C	0	NA
MD15G1042600	0.282332803	0.030448299	0.413682542	0	I vs C	0	NS
MD15G1042700	-0.57090036	0.041681298	0.463892462	0	I vs C	0	NS
MD15G1042800	-0.013868387	0.946287454	0.991997162	0	I vs C	0	NS
MD15G1042900	0.033046332	0.773757392	0.968019249	0	I vs C	0	NS
MD15G1043000	-0.19349003	0.201955551	0.740879377	0	I vs C	0	NS
MD15G1043100	-0.003168075	0.97597663	0.995742223	0	I vs C	0	NS
MD15G1043200	0.496161509	0.804213885	NA	0	I vs C	0	NA
MD15G1043300	0.734322046	0.339136193	NA	0	I vs C	0	NA
MD15G1043400	-0.093702344	0.590831742	0.927097414	0	I vs C	0	NS
MD15G1043500	0.106439549	0.799009151	0.970539924	0	I vs C	0	NS
MD15G1043600	-2.357213312	0.01180331	0.282813416	0	I vs C	0	NS
MD15G1043800	0.064538836	0.732986743	0.959633009	0	I vs C	0	NS
MD15G1043900	-0.331330796	0.437878054	0.875157052	0	I vs C	0	NS
MD15G1044000	-0.364312374	0.245389546	0.780330742	0	I vs C	0	NS
MD15G1044100	0.495917017	0.945540133	NA	0	I vs C	0	NA
MD15G1044300	-0.985352415	0.663324999	NA	0	I vs C	0	NA
MD15G1044400	-0.330754629	0.580727743	0.923657622	0	I vs C	0	NS
MD15G1044500	0.34013848	0.308546824	0.819039071	0	I vs C	0	NS
MD15G1044600	0.130352111	0.758050857	0.965223004	0	I vs C	0	NS
MD15G1044700	0.678969028	0.071349563	0.555728141	0	I vs C	0	NS
MD15G1044800	0.318565059	0.4897038	0.894257129	0	I vs C	0	NS
MD15G1044900	-0.084037126	0.391360759	0.862771929	0	I vs C	0	NS
MD15G1045000	0.213310295	0.308988086	0.819039071	0	I vs C	0	NS
MD15G1045100	0.24988726	0.320579327	0.825926055	0	I vs C	0	NS
MD15G1045200	0.496064255	0.894235915	NA	0	I vs C	0	NA
MD15G1045300	1.457612313	0.840875403	NA	0	I vs C	NA	NA
MD15G1045400	-0.343852514	0.243350765	0.778022231	0	I vs C	0	NS
MD15G1045500	-0.384805339	0.91489951	NA	0	I vs C	0	NA
MD15G1045600	-0.061972561	0.650349884	0.940302762	0	I vs C	0	NS
MD15G1045700	0.0183506	0.929265476	0.990896676	0	I vs C	0	NS
MD15G1045800	0.437869512	0.531954031	0.910445121	0	I vs C	0	NS
MD15G1045900	NA	NA	NA	0	I vs C	NA	NA
MD15G1046000	0.285053922	0.889312126	NA	0	I vs C	0	NA
MD15G1046100	0.33781382	0.057163253	0.520735286	0	I vs C	0	NS
MD15G1046200	-0.433108965	0.818005414	NA	0	I vs C	0	NA
MD15G1046300	0.495917017	0.945540133	NA	0	I vs C	0	NA
MD15G1046400	0.495821242	0.945550634	NA	0	I vs C	0	NA
MD15G1046500	-1.157917287	0.224203172	NA	0	I vs C	NA	NA
MD15G1046600	0.006825611	0.961105881	0.993864885	0	I vs C	0	NS
MD15G1046700	-0.050616027	0.922864114	0.990243523	0	I vs C	0	NS
MD15G1046800	0.204129203	0.093930327	0.600707587	0	I vs C	0	NS
MD15G1046900	NA	NA	NA	0	I vs C	NA	NA
MD15G1047100	0.495920547	0.945539746	NA	0	I vs C	0	NA
MD15G1047200	1.889316791	0.283668731	NA	0	I vs C	NA	NA
MD15G1047300	0.495876054	0.945544624	NA	0	I vs C	0	NA
MD15G1047400	-0.247510627	0.179217016	0.720283704	0	I vs C	0	NS
MD15G1047500	0.09016696	0.883850507	0.986393028	0	I vs C	0	NS
MD15G1047600	-0.337345585	0.247118424	0.780792953	0	I vs C	0	NS
MD15G1047700	-0.068568744	0.464163337	0.883507744	0	I vs C	0	NS
MD15G1047800	-0.606307692	0.325029607	NA	0	I vs C	0	NA
MD15G1047900	0.495917017	0.945540133	NA	0	I vs C	0	NA
MD15G1048000	-0.012111129	0.925767683	0.990896676	0	I vs C	0	NS
MD15G1048100	0.08397244	0.638680034	0.936310101	0	I vs C	0	NS
MD15G1048200	-0.154693305	0.881128367	NA	0	I vs C	0	NA
MD15G1048300	0.30834423	0.618323286	0.932175151	0	I vs C	0	NS
MD15G1048500	-0.104397237	0.949297975	NA	0	I vs C	0	NA
MD15G1048600	0.317302439	0.485398667	0.891734119	0	I vs C	0	NS
MD15G1048800	1.051930142	0.001722923	0.111736362	0	I vs C	0	NS
MD15G1048900	0.036586349	0.909551603	0.988339594	0	I vs C	0	NS
MD15G1049000	-0.465524803	0.948872978	NA	0	I vs C	0	NA
MD15G1049100	-0.010258571	0.950289231	0.992815376	0	I vs C	0	NS
MD15G1049200	0.277381934	0.123185086	0.647964959	0	I vs C	0	NS
MD15G1049300	0.275252136	0.574813455	0.922745983	0	I vs C	0	NS
MD15G1049400	-0.040533803	0.739885202	0.96110977	0	I vs C	0	NS
MD15G1049500	-0.213180558	0.310122075	0.819345851	0	I vs C	0	NS
MD15G1049600	-1.920584867	0.010461299	NA	0	I vs C	NA	NA
MD15G1049700	-0.379597008	0.456231858	0.881140575	0	I vs C	0	NS
MD15G1049800	0.658937428	0.114956981	0.632453154	0	I vs C	0	NS
MD15G1049900	-0.229806995	0.057250352	0.521357615	0	I vs C	0	NS
MD15G1050100	0.496172577	0.774911501	0.968019249	0	I vs C	0	NS
MD15G1050300	0.496170492	0.94551234	NA	0	I vs C	0	NA
MD15G1050400	2.962491887	0.681241094	NA	0	I vs C	NA	NA
MD15G1050500	NA	NA	NA	0	I vs C	NA	NA
MD15G1050600	NA	NA	NA	0	I vs C	NA	NA
MD15G1050700	7.129123853	0.017184204	NA	0	I vs C	NA	NA
MD15G1050800	-0.158732405	0.756349413	0.964893737	0	I vs C	0	NS
MD15G1050900	NA	NA	NA	0	I vs C	NA	NA
MD15G1051000	-1.946465045	0.295445776	NA	0	I vs C	NA	NA
MD15G1051100	NA	NA	NA	0	I vs C	NA	NA
MD15G1051400	-0.128696466	0.93524767	NA	0	I vs C	0	NA
MD15G1051500	0.270664959	0.169674603	0.706436076	0	I vs C	0	NS
MD15G1051600	0.495920547	0.945539746	NA	0	I vs C	0	NA
MD15G1051800	0.188068609	0.392935288	0.862771929	0	I vs C	0	NS
MD15G1051900	-0.101988115	0.379966278	0.857368445	0	I vs C	0	NS
MD15G1052000	-0.634081675	0.509486475	NA	0	I vs C	0	NA
MD15G1052100	0.285719439	0.495516233	0.897842162	0	I vs C	0	NS
MD15G1052200	NA	NA	NA	0	I vs C	NA	NA
MD15G1052300	0.495917017	0.945540133	NA	0	I vs C	0	NA
MD15G1052400	-0.026519512	0.881929392	0.986257096	0	I vs C	0	NS
MD15G1052500	-0.298770915	0.112382679	0.628130096	0	I vs C	0	NS
MD15G1052600	NA	NA	NA	0	I vs C	NA	NA
MD15G1052700	NA	NA	NA	0	I vs C	NA	NA
MD15G1052800	-0.173274505	0.554359333	0.916003621	0	I vs C	0	NS
MD15G1052900	0.033304402	0.828713497	0.975787451	0	I vs C	0	NS
MD15G1053000	-0.254337707	0.122629937	0.647117709	0	I vs C	0	NS
MD15G1053100	NA	NA	NA	0	I vs C	NA	NA
MD15G1053200	0.565499379	0.473661713	0.887021267	0	I vs C	0	NS
MD15G1053300	-1.374187642	0.086980642	0.588653389	0	I vs C	0	NS
MD15G1053400	-0.001180117	0.995270988	0.999349157	0	I vs C	0	NS
MD15G1053500	0.49589104	0.945542981	NA	0	I vs C	0	NA
MD15G1053600	NA	NA	NA	0	I vs C	NA	NA
MD15G1053700	-1.061791269	0.502413426	NA	0	I vs C	NA	NA
MD15G1053800	-0.442014323	0.153312386	0.689229153	0	I vs C	0	NS
MD15G1053900	-0.099653787	0.576717893	0.923001986	0	I vs C	0	NS
MD15G1054000	0.495844442	0.931071707	NA	0	I vs C	0	NA
MD15G1054100	-0.40655134	0.005359031	0.208334225	0	I vs C	0	NS
MD15G1054300	0.215656497	0.591805125	0.927097414	0	I vs C	0	NS
MD15G1054400	0.125610961	0.097294855	0.606606758	0	I vs C	0	NS
MD15G1054500	0.026032966	0.872812106	0.985369793	0	I vs C	0	NS
MD15G1054600	-1.996558359	0.526741858	NA	0	I vs C	NA	NA
MD15G1054700	0.495858315	0.945546569	NA	0	I vs C	0	NA
MD15G1054800	0.49616496	0.881032146	NA	0	I vs C	0	NA
MD15G1054900	1.820736662	0.085167555	NA	0	I vs C	NA	NA
MD15G1055000	0.063484791	0.581215075	0.923657622	0	I vs C	0	NS
MD15G1055100	-0.138773278	0.602801922	0.929554053	0	I vs C	0	NS
MD15G1055200	-0.197567153	0.397693872	0.864447095	0	I vs C	0	NS
MD15G1055400	0.004590269	0.969992671	0.99500622	0	I vs C	0	NS
MD15G1055500	0.495901401	0.945541845	NA	0	I vs C	0	NA
MD15G1055600	0.256339997	0.015165184	0.314839205	0	I vs C	0	NS
MD15G1055700	0.451412365	0.261148977	0.792942697	0	I vs C	0	NS
MD15G1055800	0.245465114	0.328107647	0.830426184	0	I vs C	0	NS
MD15G1056000	0.49589104	0.945542981	NA	0	I vs C	0	NA
MD15G1056300	-0.067140409	0.953944674	NA	0	I vs C	0	NA
MD15G1056400	0.322124962	0.815985419	NA	0	I vs C	0	NA
MD15G1056500	0.008989174	0.993777785	NA	0	I vs C	0	NA
MD15G1056600	0.218808348	0.270122195	0.79872036	0	I vs C	0	NS
MD15G1056700	-0.250113609	0.169880653	0.706757661	0	I vs C	0	NS
MD15G1056800	0.060201843	0.682460986	0.948665099	0	I vs C	0	NS
MD15G1056900	NA	NA	NA	0	I vs C	NA	NA
MD15G1057000	0.028329806	0.900752221	0.987554424	0	I vs C	0	NS
MD15G1057100	1.325531784	0.702128439	NA	0	I vs C	NA	NA
MD15G1057200	-0.992085286	0.294194171	NA	0	I vs C	0	NA
MD15G1057300	0.495917017	0.945540133	NA	0	I vs C	0	NA
MD15G1057400	0.594801934	0.794511898	NA	0	I vs C	0	NA
MD15G1057500	NA	NA	NA	0	I vs C	NA	NA
MD15G1057600	-0.156325588	0.617498045	0.932175151	0	I vs C	0	NS
MD15G1057700	0.003638813	0.981458755	0.997357418	0	I vs C	0	NS
MD15G1057800	-1.930951593	0.553092563	NA	0	I vs C	NA	NA
MD15G1057900	-0.102989578	0.656214127	0.942141972	0	I vs C	0	NS
MD15G1058000	-0.203558822	0.322145422	0.826872535	0	I vs C	0	NS
MD15G1058100	-0.020777179	0.83695669	0.978370471	0	I vs C	0	NS
MD15G1058200	-0.073537035	0.776409984	0.968019249	0	I vs C	0	NS
MD15G1058300	-0.036182078	0.887192323	0.987173177	0	I vs C	0	NS
MD15G1058400	0.172476345	0.156134381	0.691344427	0	I vs C	0	NS
MD15G1058500	-0.226979105	0.011200828	0.278329356	0	I vs C	0	NS
MD15G1058600	-1.323563788	0.28569681	NA	0	I vs C	NA	NA
MD15G1058700	-1.674239849	0.144143882	NA	0	I vs C	NA	NA
MD15G1058800	-0.670208876	0.290963498	0.808954533	0	I vs C	0	NS
MD15G1058900	-0.268507826	0.183201268	0.724610395	0	I vs C	0	NS
MD15G1059000	-0.333816525	0.154469478	0.690084267	0	I vs C	0	NS
MD15G1059100	-0.21234045	0.31735196	0.82440228	0	I vs C	0	NS
MD15G1059200	0.495690847	0.945564931	NA	0	I vs C	0	NA
MD15G1059300	0.613476427	0.806142391	NA	0	I vs C	0	NA
MD15G1059400	0.495906644	0.94554127	NA	0	I vs C	0	NA
MD15G1059500	0.496154489	0.865531392	NA	0	I vs C	0	NA
MD15G1059600	1.188907746	0.068424786	0.54686634	0	I vs C	0	NS
MD15G1059700	-0.465623383	0.813074437	NA	0	I vs C	0	NA
MD15G1059800	-0.575360888	0.173384082	0.710720749	0	I vs C	0	NS
MD15G1059900	-0.625175325	0.239753478	0.775242192	0	I vs C	0	NS
MD15G1060000	0.960960321	0.33880486	NA	0	I vs C	0	NA
MD15G1060100	-0.006430342	0.983817501	0.997728256	0	I vs C	0	NS
MD15G1060200	-0.088553674	0.434502913	0.874367865	0	I vs C	0	NS
MD15G1060300	-0.078888548	0.458529692	0.881242159	0	I vs C	0	NS
MD15G1060400	-0.107830979	0.729243037	0.958973319	0	I vs C	0	NS
MD15G1060500	-0.070318173	0.784699612	0.969419047	0	I vs C	0	NS
MD15G1060600	2.293420999	0.751428515	NA	0	I vs C	NA	NA
MD15G1060700	0.327582368	0.040843028	0.459715698	0	I vs C	0	NS
MD15G1060800	0.455156512	0.045171697	0.479701133	0	I vs C	0	NS
MD15G1060900	-1.463712871	0.002792721	0.147652476	0	I vs C	0	NS
MD15G1061000	0.102018084	0.83863063	0.978719983	0	I vs C	0	NS
MD15G1061100	0.653595375	0.834447595	NA	0	I vs C	0	NA
MD15G1061200	0.078159398	0.770045225	0.968019249	0	I vs C	0	NS
MD15G1061300	0.054963132	0.607701811	0.930749831	0	I vs C	0	NS
MD15G1061400	0.303925003	0.044967944	0.479514108	0	I vs C	0	NS
MD15G1061500	-0.219844929	0.039279081	0.45314607	0	I vs C	0	NS
MD15G1061600	0.143430159	0.309505068	0.819177167	0	I vs C	0	NS
MD15G1061700	-0.189126908	0.260670484	0.792629658	0	I vs C	0	NS
MD15G1061800	0.049226259	0.857398445	0.98228397	0	I vs C	0	NS
MD15G1061900	0.25002595	0.426872125	0.871636298	0	I vs C	0	NS
MD15G1062000	-0.171210934	0.20691537	0.74412157	0	I vs C	0	NS
MD15G1062100	-0.005820708	0.964478782	0.994171032	0	I vs C	0	NS
MD15G1062200	0.02146581	0.851536222	0.981440328	0	I vs C	0	NS
MD15G1062300	0.191638282	0.058682735	0.526456589	0	I vs C	0	NS
MD15G1062400	0.834611927	0.384185289	0.859311974	0	I vs C	0	NS
MD15G1062500	0.088544379	0.488521635	0.893511233	0	I vs C	0	NS
MD15G1062600	0.45654773	0.067519201	0.544266723	0	I vs C	0	NS
MD15G1062700	-1.513063919	0.096449506	0.604533872	0	I vs C	0	NS
MD15G1062900	-0.127785282	0.351294427	0.84280201	0	I vs C	0	NS
MD15G1063000	0.073879253	0.653376041	0.941508832	0	I vs C	0	NS
MD15G1063100	-0.018423783	0.945307551	0.991935838	0	I vs C	0	NS
MD15G1063200	-1.369944433	0.417024889	NA	0	I vs C	NA	NA
MD15G1063300	-0.465631092	0.869343179	NA	0	I vs C	0	NA
MD15G1063400	0.13330426	0.761681104	0.966213142	0	I vs C	0	NS
MD15G1063500	-0.277268558	0.050512248	0.500463737	0	I vs C	0	NS
MD15G1063600	-0.181322247	0.169249899	0.705884841	0	I vs C	0	NS
MD15G1063800	NA	NA	NA	0	I vs C	NA	NA
MD15G1063900	-0.315351216	0.156932403	0.691344427	0	I vs C	0	NS
MD15G1064000	0.20735452	0.179721824	0.720293195	0	I vs C	0	NS
MD15G1064100	0.642507643	0.032197344	0.422132031	0	I vs C	0	NS
MD15G1064200	0.31498318	0.492648676	0.895974087	0	I vs C	0	NS
MD15G1064300	-0.049395933	0.820070945	0.973264462	0	I vs C	0	NS
MD15G1064400	-0.501251577	0.048417317	0.491845107	0	I vs C	0	NS
MD15G1064500	0.638222853	0.194537603	0.734677861	0	I vs C	0	NS
MD15G1064600	0.495841693	0.945548392	NA	0	I vs C	0	NA
MD15G1064800	-0.197013279	0.179826523	0.720293195	0	I vs C	0	NS
MD15G1064900	0.087513574	0.816186609	0.972914154	0	I vs C	0	NS
MD15G1065000	0.495844716	0.94554806	NA	0	I vs C	0	NA
MD15G1065300	0.360406882	0.016256501	0.323899001	0	I vs C	0	NS
MD15G1065400	0.633129631	0.284658669	0.806087603	0	I vs C	0	NS
MD15G1065500	NA	NA	NA	0	I vs C	NA	NA
MD15G1065600	-0.118287775	0.906642154	NA	0	I vs C	0	NA
MD15G1065700	-0.676724529	0.085990658	0.587218363	0	I vs C	0	NS
MD15G1065800	0.468156564	0.662782807	NA	0	I vs C	0	NA
MD15G1065900	-0.115884193	0.370543303	0.853267604	0	I vs C	0	NS
MD15G1066100	-0.465632324	0.912023294	NA	0	I vs C	0	NA
MD15G1066200	0.105511917	0.357887283	0.846225824	0	I vs C	0	NS
MD15G1066300	0.635919053	0.123187343	0.647964959	0	I vs C	0	NS
MD15G1066400	-0.233809961	0.417523043	0.86797387	0	I vs C	0	NS
MD15G1066500	-0.008159611	0.993487817	NA	0	I vs C	0	NA
MD15G1066600	0.033909315	0.828624837	0.975787451	0	I vs C	0	NS
MD15G1066700	-0.087260119	0.703262267	0.954330752	0	I vs C	0	NS
MD15G1066800	0.133529745	0.506644671	0.902453707	0	I vs C	0	NS
MD15G1066900	1.06412473	0.028602676	0.404572433	0	I vs C	0	NS
MD15G1067000	1.120389073	0.002102604	0.126873847	0	I vs C	0	NS
MD15G1067100	-0.00073071	0.995206645	0.999349157	0	I vs C	0	NS
MD15G1067200	0.495851936	0.945547268	NA	0	I vs C	0	NA
MD15G1067300	-0.226536857	0.098346394	0.608177996	0	I vs C	0	NS
MD15G1067400	-0.014417639	0.907189848	0.988266686	0	I vs C	0	NS
MD15G1067500	0.495917017	0.945540133	NA	0	I vs C	0	NA
MD15G1067600	0.495866322	0.945545691	NA	0	I vs C	0	NA
MD15G1067700	0.015047701	0.960666512	0.993864885	0	I vs C	0	NS
MD15G1067800	-0.968191163	0.813763772	NA	0	I vs C	0	NA
MD15G1067900	0.03083978	0.894959273	0.987173177	0	I vs C	0	NS
MD15G1068000	-0.739940176	0.737032042	NA	0	I vs C	0	NA
MD15G1068100	-2.74897783	0.413844181	NA	0	I vs C	NA	NA
MD15G1068200	-0.069049639	0.875074275	0.985634832	0	I vs C	0	NS
MD15G1068400	-0.091298644	0.597967323	0.92872341	0	I vs C	0	NS
MD15G1068500	1.656824277	0.074247121	0.560463305	0	I vs C	0	NS
MD15G1068600	NA	NA	NA	0	I vs C	NA	NA
MD15G1068700	NA	NA	NA	0	I vs C	NA	NA
MD15G1068800	0.495868819	0.945545417	NA	0	I vs C	0	NA
MD15G1068900	0.433392249	0.433119238	0.874239543	0	I vs C	0	NS
MD15G1069000	-0.141790154	0.868322078	NA	0	I vs C	0	NA
MD15G1069100	0.267666117	0.131515807	0.660753458	0	I vs C	0	NS
MD15G1069200	0.05850002	0.770200635	0.968019249	0	I vs C	0	NS
MD15G1069300	-1.789352139	0.06806571	NA	0	I vs C	NA	NA
MD15G1069800	-0.465524803	0.948872978	NA	0	I vs C	0	NA
MD15G1069900	-0.333808427	0.780656654	NA	0	I vs C	0	NA
MD15G1070000	0.566952791	0.363329404	0.848092398	0	I vs C	0	NS
MD15G1070100	-0.028428622	0.818978477	0.973020758	0	I vs C	0	NS
MD15G1070200	1.457666538	0.840869563	NA	0	I vs C	NA	NA
MD15G1070300	-0.14706215	0.738157791	0.960329152	0	I vs C	0	NS
MD15G1070400	-0.153780276	0.762394207	0.966362691	0	I vs C	0	NS
MD15G1070600	0.349735374	0.585649513	0.925627693	0	I vs C	0	NS
MD15G1070700	-0.357271068	0.594725791	0.927868409	0	I vs C	0	NS
MD15G1070800	-0.047255287	0.823171606	0.974196043	0	I vs C	0	NS
MD15G1070900	0.507063425	0.629996959	NA	0	I vs C	0	NA
MD15G1071000	-0.10757057	0.548837282	0.915379783	0	I vs C	0	NS
MD15G1071100	0.082739508	0.609217717	0.931016692	0	I vs C	0	NS
MD15G1071200	NA	NA	NA	0	I vs C	NA	NA
MD15G1071300	0.069373373	0.494780872	0.897165776	0	I vs C	0	NS
MD15G1071400	0.472221813	0.074873052	0.561379501	0	I vs C	0	NS
MD15G1071500	NA	NA	NA	0	I vs C	NA	NA
MD15G1071600	-0.255883065	0.198895664	0.738071776	0	I vs C	0	NS
MD15G1071700	0.631277795	0.616813798	NA	0	I vs C	0	NA
MD15G1071900	-0.268050738	0.197576506	0.737430155	0	I vs C	0	NS
MD15G1072100	-0.227160026	0.213447273	0.751025559	0	I vs C	0	NS
MD15G1072200	-0.216769344	0.247362051	0.781195801	0	I vs C	0	NS
MD15G1072300	-0.383285418	0.143158589	0.676351631	0	I vs C	0	NS
MD15G1072400	-0.6077346	0.549433084	NA	0	I vs C	0	NA
MD15G1072500	-0.122388146	0.822152574	0.973985873	0	I vs C	0	NS
MD15G1072600	-0.209441447	0.127425781	0.656329077	0	I vs C	0	NS
MD15G1072700	-1.13576922	0.2696528	NA	0	I vs C	NA	NA
MD15G1072800	NA	NA	NA	0	I vs C	NA	NA
MD15G1072900	0.496162967	0.840280178	NA	0	I vs C	0	NA
MD15G1073000	-0.138013645	0.596055624	0.92821621	0	I vs C	0	NS
MD15G1073100	0.495870661	0.945545215	NA	0	I vs C	0	NA
MD15G1073200	-0.010934242	0.933933935	0.991641858	0	I vs C	0	NS
MD15G1073300	-0.240495072	0.036513832	0.443657831	0	I vs C	0	NS
MD15G1073400	6.532591389	3.19E-06	0.001320181	0	I vs C	1	Up
MD15G1073500	0.002728849	0.995839468	0.999349157	0	I vs C	0	NS
MD15G1073600	-0.333133535	0.712541014	NA	0	I vs C	0	NA
MD15G1073700	0.212538309	0.828765269	NA	0	I vs C	0	NA
MD15G1073800	-0.008552065	0.950177942	0.992815376	0	I vs C	0	NS
MD15G1073900	-0.494360739	0.34769708	0.840604654	0	I vs C	0	NS
MD15G1074000	0.018254773	0.879219756	0.986257096	0	I vs C	0	NS
MD15G1074100	1.098253243	0.788350784	NA	0	I vs C	NA	NA
MD15G1074200	-0.244707433	0.217989455	0.754629966	0	I vs C	0	NS
MD15G1074300	0.016582596	0.86450084	0.98428022	0	I vs C	0	NS
MD15G1074400	-0.257906433	0.192815755	0.73293004	0	I vs C	0	NS
MD15G1074500	0.114481021	0.924946425	NA	0	I vs C	0	NA
MD15G1074600	1.704677807	0.228485322	NA	0	I vs C	NA	NA
MD15G1074700	0.39402131	0.849766882	NA	0	I vs C	0	NA
MD15G1074800	0.093486639	0.709780725	0.955971116	0	I vs C	0	NS
MD15G1074900	1.75065734	0.219282806	NA	0	I vs C	NA	NA
MD15G1075000	0.641496429	0.071702689	0.556523693	0	I vs C	0	NS
MD15G1075100	-0.049595937	0.921525908	0.989908217	0	I vs C	0	NS
MD15G1075200	0.432038936	0.370835751	0.853466328	0	I vs C	0	NS
MD15G1075300	-0.061641696	0.658006149	0.942623693	0	I vs C	0	NS
MD15G1075400	0.018139605	0.939374844	0.991641858	0	I vs C	0	NS
MD15G1075500	0.246441635	0.273109036	0.799891735	0	I vs C	0	NS
MD15G1075600	0.318760815	0.233033771	0.769030837	0	I vs C	0	NS
MD15G1075700	-0.986388591	0.481839877	NA	0	I vs C	0	NA
MD15G1075800	-0.396070654	0.014803458	0.312708966	0	I vs C	0	NS
MD15G1076000	2.482233681	0.335378046	NA	0	I vs C	NA	NA
MD15G1076100	0.411595276	0.804307141	NA	0	I vs C	0	NA
MD15G1076200	-0.003630749	0.991650108	0.998893281	0	I vs C	0	NS
MD15G1076300	1.457944113	0.413185963	0.867565988	0	I vs C	0	NS
MD15G1076400	-0.090214392	0.853092409	0.981675218	0	I vs C	0	NS
MD15G1076500	0.49617385	0.776135639	0.968019249	0	I vs C	0	NS
MD15G1076600	0.389069347	0.053477785	0.514161021	0	I vs C	0	NS
MD15G1076700	0.495891416	0.94554294	NA	0	I vs C	0	NA
MD15G1076800	1.457617546	0.84087484	NA	0	I vs C	NA	NA
MD15G1076900	-1.466384826	0.367489692	NA	0	I vs C	NA	NA
MD15G1077000	0.283589301	0.286379841	0.807382112	0	I vs C	0	NS
MD15G1077100	-0.380927917	0.20814919	0.745771465	0	I vs C	0	NS
MD15G1077200	0.087447664	0.73664205	0.959955045	0	I vs C	0	NS
MD15G1077300	-0.069780214	0.717884256	0.957240287	0	I vs C	0	NS
MD15G1077400	0.109449817	0.400346364	0.864447095	0	I vs C	0	NS
MD15G1077500	-0.301518751	0.806597049	NA	0	I vs C	0	NA
MD15G1077600	-0.067841585	0.949348404	NA	0	I vs C	0	NA
MD15G1077700	0.165256109	0.095328415	0.602880134	0	I vs C	0	NS
MD15G1077800	-0.154986886	0.293553272	0.809658664	0	I vs C	0	NS
MD15G1077900	-0.443078013	0.010772944	0.274457236	0	I vs C	0	NS
MD15G1078000	-0.465647277	0.895887623	NA	0	I vs C	0	NA
MD15G1078100	0.466045785	0.827843799	NA	0	I vs C	0	NA
MD15G1078200	-0.00753143	0.966020023	0.994555047	0	I vs C	0	NS
MD15G1078300	-0.016603933	0.902107933	0.987916914	0	I vs C	0	NS
MD15G1078400	NA	NA	NA	0	I vs C	NA	NA
MD15G1078500	0.094187017	0.689711964	0.951271303	0	I vs C	0	NS
MD15G1078600	0.96694838	0.143408717	0.676645739	0	I vs C	0	NS
MD15G1078700	-1.342772357	0.30140292	NA	0	I vs C	NA	NA
MD15G1078800	0.391920801	0.633389188	NA	0	I vs C	0	NA
MD15G1078900	-0.289577965	0.01938996	0.347712259	0	I vs C	0	NS
MD15G1079000	NA	NA	NA	0	I vs C	NA	NA
MD15G1079100	-0.090239542	0.336343294	0.835317535	0	I vs C	0	NS
MD15G1079200	0.183015983	0.594491366	0.927868409	0	I vs C	0	NS
MD15G1079300	1.356427135	0.471248677	NA	0	I vs C	NA	NA
MD15G1079400	0.055573072	0.846924004	0.980405093	0	I vs C	0	NS
MD15G1079700	-0.256296564	0.015628564	0.318410192	0	I vs C	0	NS
MD15G1079800	-0.691640494	0.383458209	NA	0	I vs C	0	NA
MD15G1079900	1.339968452	0.535007971	NA	0	I vs C	NA	NA
MD15G1080000	-0.174367566	0.372982609	0.853775217	0	I vs C	0	NS
MD15G1080100	NA	NA	NA	0	I vs C	NA	NA
MD15G1080200	NA	NA	NA	0	I vs C	NA	NA
MD15G1080300	NA	NA	NA	0	I vs C	NA	NA
MD15G1080400	NA	NA	NA	0	I vs C	NA	NA
MD15G1080500	NA	NA	NA	0	I vs C	NA	NA
MD15G1080600	NA	NA	NA	0	I vs C	NA	NA
MD15G1080700	0.179794448	0.873661738	NA	0	I vs C	0	NA
MD15G1080800	-0.048883982	0.787773028	0.969796377	0	I vs C	0	NS
MD15G1080900	-0.206602072	0.364842659	0.849147885	0	I vs C	0	NS
MD15G1081000	-0.107778092	0.349482795	0.841369811	0	I vs C	0	NS
MD15G1081100	-0.107260868	0.594941469	0.927956475	0	I vs C	0	NS
MD15G1081200	0.496162369	0.769843921	0.968019249	0	I vs C	0	NS
MD15G1081300	0.981038267	0.439807932	0.875798033	0	I vs C	0	NS
MD15G1081400	-0.503201153	0.038085929	0.448315359	0	I vs C	0	NS
MD15G1081500	-0.019054758	0.920250648	0.989847881	0	I vs C	0	NS
MD15G1081600	0.207689132	0.513431236	0.904598893	0	I vs C	0	NS
MD15G1081700	-0.213713789	0.027007389	0.396427334	0	I vs C	0	NS
MD15G1081800	0.093417493	0.398845739	0.864447095	0	I vs C	0	NS
MD15G1081900	0.653081573	0.432226285	NA	0	I vs C	0	NA
MD15G1082000	0.183720877	0.187622421	0.728565716	0	I vs C	0	NS
MD15G1082100	0.49565365	0.94556901	NA	0	I vs C	0	NA
MD15G1082200	0.202890295	0.073702763	0.560348519	0	I vs C	0	NS
MD15G1082300	-0.666280126	0.019543491	0.348791191	0	I vs C	0	NS
MD15G1082400	-0.1312277	0.549024086	0.915435897	0	I vs C	0	NS
MD15G1082600	0.495812604	0.945551581	NA	0	I vs C	0	NA
MD15G1082700	1.060981086	0.425259498	NA	0	I vs C	NA	NA
MD15G1083000	-0.004687668	0.980295278	0.997014152	0	I vs C	0	NS
MD15G1083100	1.178854092	0.004193341	0.182862117	0	I vs C	0	NS
MD15G1083200	-0.094219377	0.856999266	0.982093475	0	I vs C	0	NS
MD15G1083300	0.787451594	0.175692942	0.714117586	0	I vs C	0	NS
MD15G1083400	0.002423996	0.997869706	NA	0	I vs C	0	NA
MD15G1083500	0.144961845	0.238444669	0.774185129	0	I vs C	0	NS
MD15G1083600	0.099964979	0.54150353	0.912367633	0	I vs C	0	NS
MD15G1083700	-0.253330083	0.749986449	NA	0	I vs C	0	NA
MD15G1083800	0.197549425	0.225626746	0.763433668	0	I vs C	0	NS
MD15G1084000	-0.133497016	0.223403474	0.760476229	0	I vs C	0	NS
MD15G1084100	-0.03505671	0.890688021	0.987173177	0	I vs C	0	NS
MD15G1084200	-0.277643747	0.090318901	0.595588639	0	I vs C	0	NS
MD15G1084300	-1.101313454	0.170758614	0.707002813	0	I vs C	0	NS
MD15G1084400	-0.068917349	0.794721373	0.970539924	0	I vs C	0	NS
MD15G1084500	-0.128041235	0.237210886	0.773350199	0	I vs C	0	NS
MD15G1084600	0.019720566	0.945385208	0.991935838	0	I vs C	0	NS
MD15G1084700	-0.015940051	0.874919181	0.985634832	0	I vs C	0	NS
MD15G1084800	-0.394655732	0.164825011	0.700833126	0	I vs C	0	NS
MD15G1084900	0.291120294	0.410427379	0.866461269	0	I vs C	0	NS
MD15G1085000	0.328712408	0.836167368	NA	0	I vs C	0	NA
MD15G1085100	0.0079603	0.927988492	0.990896676	0	I vs C	0	NS
MD15G1085200	-0.360886931	0.049717188	0.496980057	0	I vs C	0	NS
MD15G1085300	-0.177321581	0.186279502	0.727548808	0	I vs C	0	NS
MD15G1085400	0.49580889	0.945551988	NA	0	I vs C	0	NA
MD15G1085500	0.287063149	0.728728493	0.95896473	0	I vs C	0	NS
MD15G1085600	1.209778678	0.327414804	0.830218484	0	I vs C	0	NS
MD15G1085700	-1.018875716	0.404966626	NA	0	I vs C	NA	NA
MD15G1085800	0.90061693	0.189341307	0.729161211	0	I vs C	0	NS
MD15G1085900	3.16897049	0.151445131	NA	0	I vs C	NA	NA
MD15G1086000	0.533516324	0.614995702	0.931946265	0	I vs C	0	NS
MD15G1086100	-0.086713736	0.596722412	0.928281718	0	I vs C	0	NS
MD15G1086200	0.01116723	0.943247855	0.991935838	0	I vs C	0	NS
MD15G1086500	4.628958677	0.007842405	0.244861242	0	I vs C	0	NS
MD15G1086600	0.143859841	0.343517215	0.838964063	0	I vs C	0	NS
MD15G1086700	0.037176618	0.848337751	0.980990427	0	I vs C	0	NS
MD15G1086800	0.041066244	0.819483733	0.973165637	0	I vs C	0	NS
MD15G1087000	0.355952165	0.178288065	0.718145669	0	I vs C	0	NS
MD15G1087100	0.404777419	0.011339801	0.279537179	0	I vs C	0	NS
MD15G1087200	NA	NA	NA	0	I vs C	NA	NA
MD15G1087300	NA	NA	NA	0	I vs C	NA	NA
MD15G1087400	0.495920547	0.945539746	NA	0	I vs C	0	NA
MD15G1087500	3.509602846	0.05439425	NA	0	I vs C	NA	NA
MD15G1087600	4.635543118	8.76E-06	0.002762081	0	I vs C	1	Up
MD15G1087700	NA	NA	NA	0	I vs C	NA	NA
MD15G1087800	-0.007600596	0.963569534	0.993864885	0	I vs C	0	NS
MD15G1087900	-0.308858912	0.062538095	0.535331083	0	I vs C	0	NS
MD15G1088000	-0.4656228	0.807835595	NA	0	I vs C	0	NA
MD15G1088100	0.495917017	0.945540133	NA	0	I vs C	0	NA
MD15G1088200	NA	NA	NA	0	I vs C	NA	NA
MD15G1088300	0.496115629	0.937081846	NA	0	I vs C	0	NA
MD15G1088400	0.495854237	0.945547016	NA	0	I vs C	0	NA
MD15G1088500	-0.1146898	0.229549234	0.766738638	0	I vs C	0	NS
MD15G1088600	-0.106820466	0.458355283	0.881242159	0	I vs C	0	NS
MD15G1088700	0.317108334	0.047753773	0.490019035	0	I vs C	0	NS
MD15G1088800	0.124298563	0.45136715	0.879428324	0	I vs C	0	NS
MD15G1088900	0.495917017	0.945540133	NA	0	I vs C	0	NA
MD15G1089000	-0.216166168	0.402946875	0.864447095	0	I vs C	0	NS
MD15G1089100	-2.749771586	0.052733922	NA	0	I vs C	NA	NA
MD15G1089200	-0.148931217	0.24026899	0.775572316	0	I vs C	0	NS
MD15G1089300	-1.191143825	0.50395326	NA	0	I vs C	NA	NA
MD15G1089400	-0.095762221	0.437733205	0.875157052	0	I vs C	0	NS
MD15G1089500	-0.136425011	0.286379634	0.807382112	0	I vs C	0	NS
MD15G1089600	-0.65004617	0.188430672	0.728897378	0	I vs C	0	NS
MD15G1089700	0.496145145	0.945515119	NA	0	I vs C	0	NA
MD15G1089800	0.495916388	0.945540202	NA	0	I vs C	0	NA
MD15G1090000	0.350121265	0.566515237	0.920331853	0	I vs C	0	NS
MD15G1090100	0.797366985	0.6025759	NA	0	I vs C	0	NA
MD15G1090200	-0.188781356	0.835044449	NA	0	I vs C	0	NA
MD15G1090300	0.342356821	0.617960576	0.932175151	0	I vs C	0	NS
MD15G1090400	0.752476391	0.241412586	0.776226735	0	I vs C	0	NS
MD15G1090500	-2.039388978	0.777261984	NA	0	I vs C	NA	NA
MD15G1090600	0.217205034	0.57452385	0.922648606	0	I vs C	0	NS
MD15G1090700	NA	NA	NA	0	I vs C	NA	NA
MD15G1090800	-0.009964439	0.956649651	0.993864885	0	I vs C	0	NS
MD15G1090900	-0.130048167	0.282886885	0.805381857	0	I vs C	0	NS
MD15G1091000	0.3670536	0.222815701	0.759783582	0	I vs C	0	NS
MD15G1091100	0.208545322	0.300693128	0.814599259	0	I vs C	0	NS
MD15G1091200	0.177043799	0.173859973	0.711467286	0	I vs C	0	NS
MD15G1091300	0.49583102	0.945549562	NA	0	I vs C	0	NA
MD15G1091400	NA	NA	NA	0	I vs C	NA	NA
MD15G1091500	0.495917017	0.945540133	NA	0	I vs C	0	NA
MD15G1091600	0.190363472	0.914396528	NA	0	I vs C	0	NA
MD15G1091700	0.434698544	9.62E-05	0.018047155	0	I vs C	0	Down
MD15G1091800	NA	NA	NA	0	I vs C	NA	NA
MD15G1091900	NA	NA	NA	0	I vs C	NA	NA
MD15G1092000	NA	NA	NA	0	I vs C	NA	NA
MD15G1092100	1.298310011	0.452067352	NA	0	I vs C	NA	NA
MD15G1092200	-1.118195843	0.435893746	NA	0	I vs C	NA	NA
MD15G1092400	-0.231296056	0.106416758	0.619247371	0	I vs C	0	NS
MD15G1092500	0.903606826	3.95E-05	0.008774073	0	I vs C	0	Down
MD15G1092600	-0.053596167	0.869034156	0.984838117	0	I vs C	0	NS
MD15G1092700	0.042217409	0.873060103	0.985463351	0	I vs C	0	NS
MD15G1092800	0.495883663	0.94554379	NA	0	I vs C	0	NA
MD15G1092900	-0.086090686	0.627861583	0.933726811	0	I vs C	0	NS
MD15G1093000	-0.319476622	0.809280277	NA	0	I vs C	0	NA
MD15G1093100	0.037903907	0.757279427	0.965049177	0	I vs C	0	NS
MD15G1093200	-0.115004496	0.295640277	0.810877639	0	I vs C	0	NS
MD15G1093300	-0.28413871	0.031508903	0.419773585	0	I vs C	0	NS
MD15G1093400	-0.512289058	0.050861379	0.502135098	0	I vs C	0	NS
MD15G1093500	NA	NA	NA	0	I vs C	NA	NA
MD15G1093800	-0.698524376	0.7119563	NA	0	I vs C	0	NA
MD15G1093900	0.303610787	0.109328654	0.623976282	0	I vs C	0	NS
MD15G1094000	-0.382187471	0.492716528	0.895974087	0	I vs C	0	NS
MD15G1094100	NA	NA	NA	0	I vs C	NA	NA
MD15G1094200	-0.465524803	0.948872978	NA	0	I vs C	0	NA
MD15G1094300	-1.453427101	0.84071455	NA	0	I vs C	NA	NA
MD15G1094400	NA	NA	NA	0	I vs C	NA	NA
MD15G1094500	0.637307816	0.200970592	0.739636796	0	I vs C	0	NS
MD15G1094600	-0.928308518	0.897610612	NA	0	I vs C	0	NA
MD15G1094700	0.056235929	0.691354139	0.951523114	0	I vs C	0	NS
MD15G1094800	0.496069255	0.892000776	NA	0	I vs C	0	NA
MD15G1094900	-0.465671729	0.945658147	NA	0	I vs C	0	NA
MD15G1095000	0.257436601	0.899703786	NA	0	I vs C	0	NA
MD15G1095100	0.438786254	0.574902588	NA	0	I vs C	0	NA
MD15G1095200	-0.465666117	0.948857479	NA	0	I vs C	0	NA
MD15G1095300	-0.4656485	0.920994639	NA	0	I vs C	0	NA
MD15G1095400	0.108350598	0.462240389	0.882772486	0	I vs C	0	NS
MD15G1095500	NA	NA	NA	0	I vs C	NA	NA
MD15G1095600	-0.116966626	0.221441185	0.757709931	0	I vs C	0	NS
MD15G1095700	-1.247734086	0.006962391	0.231644725	0	I vs C	0	NS
MD15G1095800	0.915535189	0.40111608	NA	0	I vs C	0	NA
MD15G1095900	NA	NA	NA	0	I vs C	NA	NA
MD15G1096000	-0.26048416	0.267021638	0.796373518	0	I vs C	0	NS
MD15G1096100	-0.15133169	0.532454185	0.910585611	0	I vs C	0	NS
MD15G1096200	0.496171933	0.945512182	NA	0	I vs C	0	NA
MD15G1096300	-0.243457756	0.016305797	0.323899001	0	I vs C	0	NS
MD15G1096400	-0.165932806	0.384317945	0.859314808	0	I vs C	0	NS
MD15G1096500	-0.029419947	0.880636643	0.986257096	0	I vs C	0	NS
MD15G1096600	-0.158625747	0.523129072	0.906784181	0	I vs C	0	NS
MD15G1096700	-0.045888112	0.698580909	0.953304517	0	I vs C	0	NS
MD15G1096800	0.001638246	0.993508171	0.999248819	0	I vs C	0	NS
MD15G1096900	-0.007442538	0.960972441	0.993864885	0	I vs C	0	NS
MD15G1097000	-0.137904431	0.514134489	0.904842143	0	I vs C	0	NS
MD15G1097100	0.11115987	0.506077378	0.902332298	0	I vs C	0	NS
MD15G1097200	-2.678320191	0.036111866	NA	0	I vs C	NA	NA
MD15G1097300	-0.236574875	0.19513125	0.735141418	0	I vs C	0	NS
MD15G1097400	0.04161689	0.624157188	0.93288631	0	I vs C	0	NS
MD15G1097500	0.26304979	0.514982466	0.905098597	0	I vs C	0	NS
MD15G1097600	0.221227675	0.080678061	0.575153647	0	I vs C	0	NS
MD15G1097700	0.264382672	0.177774482	0.716700988	0	I vs C	0	NS
MD15G1097800	1.457688355	0.840867213	NA	0	I vs C	NA	NA
MD15G1097900	1.457688355	0.840867213	NA	0	I vs C	NA	NA
MD15G1098000	-0.369618626	0.139512786	0.673002502	0	I vs C	0	NS
MD15G1098100	0.495917017	0.945540133	NA	0	I vs C	0	NA
MD15G1098200	-0.18798382	0.032062244	0.422132031	0	I vs C	0	NS
MD15G1098300	-0.244771827	0.292219803	0.809333972	0	I vs C	0	NS
MD15G1098400	0.001725729	0.994173294	0.999349157	0	I vs C	0	NS
MD15G1098600	1.673926793	0.330075141	NA	0	I vs C	NA	NA
MD15G1098700	-0.203798564	0.112321708	0.628130096	0	I vs C	0	NS
MD15G1098800	0.740897853	1.43E-05	0.003886791	0	I vs C	0	Down
MD15G1098900	0.476568359	0.727550108	NA	0	I vs C	0	NA
MD15G1099000	1.457688355	0.840867213	NA	0	I vs C	NA	NA
MD15G1099100	NA	NA	NA	0	I vs C	NA	NA
MD15G1099200	NA	NA	NA	0	I vs C	NA	NA
MD15G1099300	0.124677498	0.179329863	0.720283704	0	I vs C	0	NS
MD15G1099400	1.45763766	0.840872673	NA	0	I vs C	NA	NA
MD15G1099500	-0.30221585	0.480011243	0.888879829	0	I vs C	0	NS
MD15G1099600	-0.020617643	0.889727836	0.987173177	0	I vs C	0	NS
MD15G1099700	-0.111819328	0.799111727	0.970539924	0	I vs C	0	NS
MD15G1099800	-0.305032133	0.802660135	NA	0	I vs C	0	NA
MD15G1099900	0.154434216	0.308993062	0.819039071	0	I vs C	0	NS
MD15G1100000	0.123536691	0.836269585	0.978313222	0	I vs C	0	NS
MD15G1100100	0.496156216	0.873040441	NA	0	I vs C	0	NA
MD15G1100200	-0.023342312	0.813762574	0.972663318	0	I vs C	0	NS
MD15G1100300	0.041709624	0.834431292	0.977763629	0	I vs C	0	NS
MD15G1100400	0.45967105	0.475754254	0.887497619	0	I vs C	0	NS
MD15G1100600	NA	NA	NA	0	I vs C	NA	NA
MD15G1100700	0.495866068	0.945545719	NA	0	I vs C	0	NA
MD15G1100800	0.589323232	0.00189099	0.118913185	0	I vs C	0	NS
MD15G1101400	NA	NA	NA	0	I vs C	NA	NA
MD15G1101500	-2.984023515	0.407269268	NA	0	I vs C	NA	NA
MD15G1101700	-0.466809441	0.372448304	0.853640137	0	I vs C	0	NS
MD15G1101800	0.519853877	0.618945706	NA	0	I vs C	0	NA
MD15G1101900	-0.032386142	0.918186906	0.989847881	0	I vs C	0	NS
MD15G1102000	0.587806482	0.017059144	0.331126339	0	I vs C	0	NS
MD15G1102100	0.69176928	2.43E-05	0.005667995	0	I vs C	0	Down
MD15G1102200	NA	NA	NA	0	I vs C	NA	NA
MD15G1102300	-1.671598177	0.035439198	0.438387732	0	I vs C	0	NS
MD15G1102400	0.191215601	0.447807659	0.877810535	0	I vs C	0	NS
MD15G1102500	NA	NA	NA	0	I vs C	NA	NA
MD15G1102700	NA	NA	NA	0	I vs C	NA	NA
MD15G1102800	-1.991501156	0.248304674	NA	0	I vs C	NA	NA
MD15G1102900	0.164440404	0.244159065	0.778890147	0	I vs C	0	NS
MD15G1103100	-0.08223121	0.568700544	0.92096972	0	I vs C	0	NS
MD15G1103200	-0.525946945	0.096269592	0.604286539	0	I vs C	0	NS
MD15G1103300	-0.254302484	0.251189447	0.785151479	0	I vs C	0	NS
MD15G1103400	-0.329366094	0.238114252	0.773717677	0	I vs C	0	NS
MD15G1103500	-0.917883169	0.103138204	0.614193546	0	I vs C	0	NS
MD15G1103600	0.13045196	0.517276207	0.905481159	0	I vs C	0	NS
MD15G1103700	0.429079508	0.26441324	0.795503827	0	I vs C	0	NS
MD15G1103800	0.556540562	0.091174857	0.596450744	0	I vs C	0	NS
MD15G1103900	-0.49001848	0.934097279	NA	0	I vs C	0	NA
MD15G1104000	0.189775083	0.192384758	0.73293004	0	I vs C	0	NS
MD15G1104100	0.322694995	0.257051844	0.789967674	0	I vs C	0	NS
MD15G1104200	0.34336291	0.076130739	0.565978257	0	I vs C	0	NS
MD15G1104300	-1.397337327	0.442551891	NA	0	I vs C	NA	NA
MD15G1104400	NA	NA	NA	0	I vs C	NA	NA
MD15G1104500	NA	NA	NA	0	I vs C	NA	NA
MD15G1104600	NA	NA	NA	0	I vs C	NA	NA
MD15G1104700	0.495685383	0.94556553	NA	0	I vs C	0	NA
MD15G1104800	0.262106925	0.031567291	0.419843459	0	I vs C	0	NS
MD15G1105000	0.04143861	0.81724996	0.972914154	0	I vs C	0	NS
MD15G1105100	0.148603053	0.347806682	0.840604654	0	I vs C	0	NS
MD15G1105200	0.4958952	0.945542525	NA	0	I vs C	0	NA
MD15G1105300	0.495896228	0.945542412	NA	0	I vs C	0	NA
MD15G1105400	0.282407059	0.614220917	0.931946265	0	I vs C	0	NS
MD15G1105500	-0.215882709	0.932796031	NA	0	I vs C	0	NA
MD15G1105600	-0.12875255	0.280446979	0.804585716	0	I vs C	0	NS
MD15G1105700	-0.02688523	0.895298232	0.987173177	0	I vs C	0	NS
MD15G1105800	-0.213287099	0.249698037	0.783823496	0	I vs C	0	NS
MD15G1105900	-0.190390178	0.200584464	0.738920592	0	I vs C	0	NS
MD15G1106000	1.249817987	0.12462945	NA	0	I vs C	NA	NA
MD15G1106100	-0.202526587	0.135622531	0.667460033	0	I vs C	0	NS
MD15G1106200	NA	NA	NA	0	I vs C	NA	NA
MD15G1106300	NA	NA	NA	0	I vs C	NA	NA
MD15G1106400	-0.266840899	0.317163078	0.824297337	0	I vs C	0	NS
MD15G1106500	0.001855225	0.98570112	0.998249228	0	I vs C	0	NS
MD15G1106600	0.531669942	0.02142132	0.360876807	0	I vs C	0	NS
MD15G1106700	0.030066813	0.859699597	0.983158279	0	I vs C	0	NS
MD15G1106800	1.339894772	0.619786092	NA	0	I vs C	NA	NA
MD15G1106900	0.035901944	0.868736359	0.984838117	0	I vs C	0	NS
MD15G1107100	0.465049185	0.001707318	0.111620447	0	I vs C	0	NS
MD15G1107200	-0.260275325	0.556929803	0.917486147	0	I vs C	0	NS
MD15G1107300	0.109592656	0.829204254	0.975845215	0	I vs C	0	NS
MD15G1107400	-0.036851111	0.8630058	0.983917358	0	I vs C	0	NS
MD15G1107500	-0.125769761	0.915236567	NA	0	I vs C	0	NA
MD15G1107600	0.041212958	0.799130413	0.970539924	0	I vs C	0	NS
MD15G1107700	2.287942236	0.49299136	NA	0	I vs C	NA	NA
MD15G1107800	-0.004603991	0.983981678	0.997742357	0	I vs C	0	NS
MD15G1107900	-0.094828854	0.616827917	0.932175151	0	I vs C	0	NS
MD15G1108000	0.007583796	0.969700798	0.99500622	0	I vs C	0	NS
MD15G1108100	0.314986653	0.00543457	0.210386848	0	I vs C	0	NS
MD15G1108200	0.691187004	0.323704812	0.828301991	0	I vs C	0	NS
MD15G1108300	0.495774413	0.945555769	NA	0	I vs C	0	NA
MD15G1108400	-0.111537555	0.360272262	0.847338238	0	I vs C	0	NS
MD15G1108500	-0.276887072	0.053105687	0.512268479	0	I vs C	0	NS
MD15G1108600	0.042858496	0.681280338	0.948665099	0	I vs C	0	NS
MD15G1108700	0.313439811	0.582621805	0.923857266	0	I vs C	0	NS
MD15G1108800	-0.227371968	0.119854707	0.642024987	0	I vs C	0	NS
MD15G1108900	0.062126902	0.62983146	0.933730022	0	I vs C	0	NS
MD15G1109000	-0.301849539	0.004542549	0.19046454	0	I vs C	0	NS
MD15G1109100	0.102069882	0.352801349	0.843481627	0	I vs C	0	NS
MD15G1109200	-0.238206259	0.31433858	0.821677031	0	I vs C	0	NS
MD15G1109300	NA	NA	NA	0	I vs C	NA	NA
MD15G1109400	NA	NA	NA	0	I vs C	NA	NA
MD15G1109500	0.495749801	0.945558467	NA	0	I vs C	0	NA
MD15G1109600	0.495917017	0.945540133	NA	0	I vs C	0	NA
MD15G1109700	-0.033622435	0.916948496	0.989662928	0	I vs C	0	NS
MD15G1109800	1.33271353	0.605872561	NA	0	I vs C	NA	NA
MD15G1109900	0.475242101	0.090299389	0.595588639	0	I vs C	0	NS
MD15G1110000	-0.205732587	0.602467235	0.929229008	0	I vs C	0	NS
MD15G1110100	0.236251665	0.499449407	0.899799909	0	I vs C	0	NS
MD15G1110200	0.90252259	0.123438008	0.648161188	0	I vs C	0	NS
MD15G1110300	0.265763193	0.666231489	0.945192928	0	I vs C	0	NS
MD15G1110400	-0.287998912	0.009430418	0.261237627	0	I vs C	0	NS
MD15G1110500	-0.111553633	0.301629606	0.815142925	0	I vs C	0	NS
MD15G1110600	-0.138178096	0.498414116	0.899127122	0	I vs C	0	NS
MD15G1110800	0.134720774	0.4984084	0.899127122	0	I vs C	0	NS
MD15G1110900	0.353883195	0.149374685	0.684263579	0	I vs C	0	NS
MD15G1111000	0.492553602	0.190674033	0.73169533	0	I vs C	0	NS
MD15G1111100	-0.185979228	0.537930463	0.911895078	0	I vs C	0	NS
MD15G1111300	NA	NA	NA	0	I vs C	NA	NA
MD15G1111500	-0.643684511	0.210825124	0.74784925	0	I vs C	0	NS
MD15G1111600	1.019402659	0.304170476	NA	0	I vs C	NA	NA
MD15G1111700	0.278358428	0.417167742	0.867690148	0	I vs C	0	NS
MD15G1111800	0.323935945	0.171855594	0.707878436	0	I vs C	0	NS
MD15G1111900	0.134284612	0.714282392	0.956583187	0	I vs C	0	NS
MD15G1112000	-0.152705582	0.782863942	0.969171936	0	I vs C	0	NS
MD15G1112100	0.269676903	0.099201298	0.608784091	0	I vs C	0	NS
MD15G1112200	0.495843688	0.945548173	NA	0	I vs C	0	NA
MD15G1112300	-0.118594205	0.605286793	0.930503609	0	I vs C	0	NS
MD15G1112400	0.02364297	0.872449888	0.985293538	0	I vs C	0	NS
MD15G1112500	-0.035949651	0.86558659	0.984528007	0	I vs C	0	NS
MD15G1112600	0.138761619	0.581673367	0.923657622	0	I vs C	0	NS
MD15G1112700	0.48812953	0.118788734	0.639610782	0	I vs C	0	NS
MD15G1112800	0.082945788	0.551877446	0.915506444	0	I vs C	0	NS
MD15G1112900	NA	NA	NA	0	I vs C	NA	NA
MD15G1113000	0.234082938	0.583358954	0.924212489	0	I vs C	0	NS
MD15G1113100	0.496221187	0.945506782	NA	0	I vs C	0	NA
MD15G1113200	NA	NA	NA	0	I vs C	NA	NA
MD15G1113300	-0.007068142	0.95309394	0.993774763	0	I vs C	0	NS
MD15G1113400	-0.317450269	0.00513485	0.203867522	0	I vs C	0	NS
MD15G1113500	-0.215612083	0.047369172	0.48823844	0	I vs C	0	NS
MD15G1113600	-0.465656927	0.913041526	NA	0	I vs C	0	NA
MD15G1113700	1.045946663	0.037697943	0.448082124	0	I vs C	0	NS
MD15G1113800	0.47286278	0.001979943	0.121658541	0	I vs C	0	NS
MD15G1113900	0.398913773	0.011085274	0.277619866	0	I vs C	0	NS
MD15G1114000	0.289411524	0.697385002	0.95282143	0	I vs C	0	NS
MD15G1114100	-0.165506652	0.739218395	0.960839398	0	I vs C	0	NS
MD15G1114200	0.162404801	0.661413477	0.944164275	0	I vs C	0	NS
MD15G1114300	0.523455419	0.010021121	0.267896719	0	I vs C	0	NS
MD15G1114400	0.220625857	0.350453105	0.841991417	0	I vs C	0	NS
MD15G1114500	-0.117276015	0.739772996	0.961008989	0	I vs C	0	NS
MD15G1114600	-0.141025945	0.227341625	0.764516777	0	I vs C	0	NS
MD15G1114700	-0.241760712	0.108948556	0.623800164	0	I vs C	0	NS
MD15G1114800	-0.05546932	0.658536881	0.942989914	0	I vs C	0	NS
MD15G1114900	0.040945985	0.782074967	0.969171936	0	I vs C	0	NS
MD15G1115000	-0.38463979	0.467942845	0.884321076	0	I vs C	0	NS
MD15G1115100	-0.992373213	0.567157664	NA	0	I vs C	0	NA
MD15G1115200	-0.06309336	0.839368645	0.978770422	0	I vs C	0	NS
MD15G1115400	-0.019275628	0.952760275	0.993690335	0	I vs C	0	NS
MD15G1115500	-2.439495798	0.12084937	NA	0	I vs C	NA	NA
MD15G1115600	-0.152791529	0.169000866	0.705836647	0	I vs C	0	NS
MD15G1115700	-0.240829381	0.061878602	0.534777289	0	I vs C	0	NS
MD15G1115800	0.020838927	0.98469721	NA	0	I vs C	0	NA
MD15G1115900	-1.972041476	0.362541539	NA	0	I vs C	NA	NA
MD15G1116000	-0.162261894	0.564788712	0.920331853	0	I vs C	0	NS
MD15G1116100	-0.292939988	0.163712932	0.700348362	0	I vs C	0	NS
MD15G1116300	NA	NA	NA	0	I vs C	NA	NA
MD15G1116400	0.056691068	0.792854985	0.97048886	0	I vs C	0	NS
MD15G1116500	NA	NA	NA	0	I vs C	NA	NA
MD15G1116600	NA	NA	NA	0	I vs C	NA	NA
MD15G1116700	1.45763766	0.840872673	NA	0	I vs C	NA	NA
MD15G1116800	NA	NA	NA	0	I vs C	NA	NA
MD15G1116900	0.892560184	0.000850122	0.078656145	0	I vs C	0	NS
MD15G1117000	-0.447492411	0.094352653	0.601044683	0	I vs C	0	NS
MD15G1117100	-0.099172413	0.328282052	0.830520521	0	I vs C	0	NS
MD15G1117200	NA	NA	NA	0	I vs C	NA	NA
MD15G1117400	1.951224201	0.181377197	0.72261904	0	I vs C	0	NS
MD15G1117600	0.240059013	0.690170229	0.951510556	0	I vs C	0	NS
MD15G1117700	0.005382136	0.983904577	0.997742357	0	I vs C	0	NS
MD15G1117800	0.49617822	0.768119594	0.968019249	0	I vs C	0	NS
MD15G1117900	5.38043247	0.118529378	0.639520493	0	I vs C	0	NS
MD15G1118000	2.509814046	0.470973081	NA	0	I vs C	NA	NA
MD15G1118100	NA	NA	NA	0	I vs C	NA	NA
MD15G1118200	0.097115385	0.335945645	0.835056534	0	I vs C	0	NS
MD15G1118300	-0.204561738	0.143183245	0.676351631	0	I vs C	0	NS
MD15G1118400	0.079335391	0.593688472	0.927454464	0	I vs C	0	NS
MD15G1118500	0.496172372	0.844219322	NA	0	I vs C	0	NA
MD15G1118600	NA	NA	NA	0	I vs C	NA	NA
MD15G1118800	0.23720574	0.128218983	0.657908187	0	I vs C	0	NS
MD15G1118900	0.044464011	0.879181197	0.986257096	0	I vs C	0	NS
MD15G1119000	1.457801388	0.743541453	NA	0	I vs C	NA	NA
MD15G1119100	-0.23791548	0.130951644	0.660449668	0	I vs C	0	NS
MD15G1119200	-0.465524803	0.948872978	NA	0	I vs C	0	NA
MD15G1119300	2.782494535	0.596982358	NA	0	I vs C	NA	NA
MD15G1119400	NA	NA	NA	0	I vs C	NA	NA
MD15G1119500	-1.700103806	0.3893137	NA	0	I vs C	NA	NA
MD15G1119600	1.570356404	0.666567141	NA	0	I vs C	NA	NA
MD15G1119700	NA	NA	NA	0	I vs C	NA	NA
MD15G1119800	1.457888016	0.662603458	NA	0	I vs C	NA	NA
MD15G1119900	-0.337585875	0.024956592	0.385166454	0	I vs C	0	NS
MD15G1120000	-0.267847818	0.085779326	0.58682051	0	I vs C	0	NS
MD15G1120100	-0.451875239	0.037887038	0.448315359	0	I vs C	0	NS
MD15G1120200	-0.060965697	0.756734577	0.965023406	0	I vs C	0	NS
MD15G1120300	-0.204583596	0.515003914	0.905098597	0	I vs C	0	NS
MD15G1120400	1.45775745	0.760624907	NA	0	I vs C	NA	NA
MD15G1120500	0.467973907	0.010720548	0.27414523	0	I vs C	0	NS
MD15G1120600	-0.018679277	0.866983192	0.984614018	0	I vs C	0	NS
MD15G1120700	0.120428604	0.384704877	0.859555122	0	I vs C	0	NS
MD15G1120800	0.227717558	0.226871369	0.764516777	0	I vs C	0	NS
MD15G1120900	-0.934319424	0.134080507	0.664079121	0	I vs C	0	NS
MD15G1121000	-0.465660971	0.928318538	NA	0	I vs C	0	NA
MD15G1121100	0.000360518	0.998297665	0.999807453	0	I vs C	0	NS
MD15G1121200	-0.625905113	0.227068913	0.764516777	0	I vs C	0	NS
MD15G1121300	NA	NA	NA	0	I vs C	NA	NA
MD15G1121400	0.985023364	0.588222164	NA	0	I vs C	0	NA
MD15G1121500	0.495814998	0.945551319	NA	0	I vs C	0	NA
MD15G1121700	1.529002284	0.119452777	NA	0	I vs C	NA	NA
MD15G1121800	1.457869804	0.669335461	NA	0	I vs C	NA	NA
MD15G1121900	0.496111063	0.94482604	NA	0	I vs C	0	NA
MD15G1122000	-0.295628044	0.302328636	0.81558969	0	I vs C	0	NS
MD15G1122100	1.323924926	0.730112102	NA	0	I vs C	NA	NA
MD15G1122300	NA	NA	NA	0	I vs C	NA	NA
MD15G1122400	0.495917017	0.945540133	NA	0	I vs C	0	NA
MD15G1122600	-0.360702463	0.196283594	0.735752022	0	I vs C	0	NS
MD15G1122700	0.495855949	0.945546828	NA	0	I vs C	0	NA
MD15G1122800	0.495807321	0.94555216	NA	0	I vs C	0	NA
MD15G1122900	-0.465639915	0.881719589	NA	0	I vs C	0	NA
MD15G1123000	0.495917017	0.945540133	NA	0	I vs C	0	NA
MD15G1123100	0.251740681	0.101722139	0.611140706	0	I vs C	0	NS
MD15G1123200	-0.343406769	0.022601993	0.369037369	0	I vs C	0	NS
MD15G1123300	-0.194072851	0.343430576	0.838916	0	I vs C	0	NS
MD15G1123400	-0.026340411	0.818190482	0.973020758	0	I vs C	0	NS
MD15G1123700	0.306696658	0.675597101	0.947048317	0	I vs C	0	NS
MD15G1123800	-0.345016319	0.336513159	0.835317535	0	I vs C	0	NS
MD15G1124000	NA	NA	NA	0	I vs C	NA	NA
MD15G1124100	NA	NA	NA	0	I vs C	NA	NA
MD15G1124200	NA	NA	NA	0	I vs C	NA	NA
MD15G1124300	0.495866643	0.945545656	NA	0	I vs C	0	NA
MD15G1124400	0.158726914	0.17609041	0.714821991	0	I vs C	0	NS
MD15G1124500	-0.480403233	0.187125893	0.72786623	0	I vs C	0	NS
MD15G1124600	-0.858364706	0.6913886	NA	0	I vs C	0	NA
MD15G1124700	0.205851587	0.037823061	0.448315359	0	I vs C	0	NS
MD15G1124800	-0.359929414	0.196161875	0.735752022	0	I vs C	0	NS
MD15G1124900	1.567289377	0.792459882	NA	0	I vs C	NA	NA
MD15G1125000	0.640412788	0.252135169	0.785555717	0	I vs C	0	NS
MD15G1125100	0.080953489	0.623588156	0.932498185	0	I vs C	0	NS
MD15G1125200	-2.369614481	0.102767253	NA	0	I vs C	NA	NA
MD15G1125300	-0.214966792	0.165347001	0.70120581	0	I vs C	0	NS
MD15G1125400	0.41457283	0.109673951	0.62483987	0	I vs C	0	NS
MD15G1125500	0.112840967	0.616821241	0.932175151	0	I vs C	0	NS
MD15G1125800	0.059385204	0.7290326	0.95896473	0	I vs C	0	NS
MD15G1125900	0.495917017	0.945540133	NA	0	I vs C	0	NA
MD15G1126000	0.048205279	0.905459392	0.988266686	0	I vs C	0	NS
MD15G1126100	0.121433901	0.421093369	0.869873778	0	I vs C	0	NS
MD15G1126200	-0.080659253	0.502402681	0.900873861	0	I vs C	0	NS
MD15G1126300	0.084242113	0.403645214	0.864447095	0	I vs C	0	NS
MD15G1126400	-0.064432483	0.894878563	0.987173177	0	I vs C	0	NS
MD15G1126500	-0.144285184	0.086134748	0.58758696	0	I vs C	0	NS
MD15G1126600	-0.46564794	0.948859473	NA	0	I vs C	0	NA
MD15G1126700	-0.36973765	0.88010944	NA	0	I vs C	0	NA
MD15G1126800	-0.070728322	0.748162959	0.96298443	0	I vs C	0	NS
MD15G1126900	-0.10326363	0.492369548	0.89594215	0	I vs C	0	NS
MD15G1127000	0.691300009	0.053295525	0.513475835	0	I vs C	0	NS
MD15G1127100	-0.282182231	0.008975676	0.255002917	0	I vs C	0	NS
MD15G1127200	NA	NA	NA	0	I vs C	NA	NA
MD15G1127300	-0.386486211	0.894633921	NA	0	I vs C	0	NA
MD15G1127600	NA	NA	NA	0	I vs C	NA	NA
MD15G1127800	1.457688355	0.840867213	NA	0	I vs C	NA	NA
MD15G1127900	-0.160710921	0.425924333	0.871387795	0	I vs C	0	NS
MD15G1128000	0.291010242	0.400280541	0.864447095	0	I vs C	0	NS
MD15G1128100	-0.16116345	0.423972548	0.870815895	0	I vs C	0	NS
MD15G1128200	-0.071762656	0.725811939	0.95896473	0	I vs C	0	NS
MD15G1128300	-0.155632091	0.279566126	0.803636802	0	I vs C	0	NS
MD15G1128400	-0.113759471	0.299907961	0.81403676	0	I vs C	0	NS
MD15G1128500	0.138815722	0.3678065	0.851334641	0	I vs C	0	NS
MD15G1128600	0.495854623	0.945546974	NA	0	I vs C	0	NA
MD15G1128700	0.61944222	0.365213313	0.849796793	0	I vs C	0	NS
MD15G1128800	0.496028804	0.909760612	NA	0	I vs C	0	NA
MD15G1128900	0.495688151	0.945565227	NA	0	I vs C	0	NA
MD15G1129000	0.078206105	0.577582357	0.923001986	0	I vs C	0	NS
MD15G1129100	-0.347614458	0.136617164	0.66944637	0	I vs C	0	NS
MD15G1129200	-0.037609055	0.786625754	0.969796377	0	I vs C	0	NS
MD15G1129300	-0.026277505	0.805650456	0.97182566	0	I vs C	0	NS
MD15G1129400	-0.015298645	0.935376679	0.991641858	0	I vs C	0	NS
MD15G1129500	0.091834606	0.714243134	0.956583187	0	I vs C	0	NS
MD15G1129600	0.349300167	0.087799038	0.589769419	0	I vs C	0	NS
MD15G1129700	0.49619584	0.945509561	NA	0	I vs C	0	NA
MD15G1129800	-0.117590043	0.372051961	0.853502913	0	I vs C	0	NS
MD15G1129900	-1.210793985	0.345614623	NA	0	I vs C	NA	NA
MD15G1130000	-1.399623633	0.846590085	NA	0	I vs C	NA	NA
MD15G1130100	0.496126595	0.920766307	NA	0	I vs C	0	NA
MD15G1130200	-0.04927627	0.795756628	0.970539924	0	I vs C	0	NS
MD15G1130300	-0.17378044	0.147968187	0.684182547	0	I vs C	0	NS
MD15G1130500	-0.132630762	0.240157112	0.775571955	0	I vs C	0	NS
MD15G1130700	-0.980915956	0.128157827	0.657902126	0	I vs C	0	NS
MD15G1130800	-0.034810489	0.812924122	0.972608469	0	I vs C	0	NS
MD15G1130900	-0.569754731	0.75863329	NA	0	I vs C	0	NA
MD15G1131000	-0.28267126	0.277608157	0.803081774	0	I vs C	0	NS
MD15G1131100	-0.003700487	0.969732803	0.99500622	0	I vs C	0	NS
MD15G1131200	0.209796492	0.162468359	0.698518314	0	I vs C	0	NS
MD15G1131300	0.244074258	0.542600804	0.913014231	0	I vs C	0	NS
MD15G1131400	0.165326053	0.590067231	0.927097414	0	I vs C	0	NS
MD15G1131500	0.328270167	0.265984877	0.796373518	0	I vs C	0	NS
MD15G1131600	-0.090325994	0.627879014	0.933726811	0	I vs C	0	NS
MD15G1131700	1.064842843	0.015304287	0.316779333	0	I vs C	0	NS
MD15G1132000	0.616046701	0.413208288	0.867565988	0	I vs C	0	NS
MD15G1132100	-0.522435994	0.622734929	0.932498185	0	I vs C	0	NS
MD15G1132200	-0.465668742	0.858497965	0.982674965	0	I vs C	0	NS
MD15G1132300	2.960563636	0.055995661	0.519997173	0	I vs C	0	NS
MD15G1132400	0.002735592	0.987447988	0.998673485	0	I vs C	0	NS
MD15G1132500	-0.06888391	0.647865131	0.939432885	0	I vs C	0	NS
MD15G1132600	0.246144148	0.701680212	0.954311217	0	I vs C	0	NS
MD15G1132700	0.640953446	0.592638361	NA	0	I vs C	0	NA
MD15G1132800	0.495869853	0.945545304	NA	0	I vs C	0	NA
MD15G1132900	-0.206390426	0.170398434	0.706912484	0	I vs C	0	NS
MD15G1133000	1.442792614	0.282945782	0.805381857	0	I vs C	0	NS
MD15G1133100	-0.254622311	0.073795642	0.560463305	0	I vs C	0	NS
MD15G1133200	-0.02605082	0.879477903	0.986257096	0	I vs C	0	NS
MD15G1133300	-0.353645773	0.528538836	0.910012766	0	I vs C	0	NS
MD15G1133400	-0.010409326	0.926786417	0.990896676	0	I vs C	0	NS
MD15G1133500	-0.068801331	0.566541983	0.920331853	0	I vs C	0	NS
MD15G1133600	0.183930042	0.376502227	0.85550942	0	I vs C	0	NS
MD15G1133700	-0.039858097	0.730070375	0.959169221	0	I vs C	0	NS
MD15G1133800	-1.315602786	0.85577791	NA	0	I vs C	NA	NA
MD15G1133900	0.120418896	0.184887648	0.726725485	0	I vs C	0	NS
MD15G1134000	0.830472218	0.275539951	0.801375618	0	I vs C	0	NS
MD15G1134100	0.032137578	0.859817937	0.983158279	0	I vs C	0	NS
MD15G1134200	0.496170492	0.94551234	NA	0	I vs C	0	NA
MD15G1134300	0.496158808	0.859837563	NA	0	I vs C	0	NA
MD15G1134400	-0.049244213	0.748020586	0.962890479	0	I vs C	0	NS
MD15G1134500	-0.088003987	0.313052343	0.821201942	0	I vs C	0	NS
MD15G1134600	NA	NA	NA	0	I vs C	NA	NA
MD15G1134700	0.073979941	0.712849901	0.956583187	0	I vs C	0	NS
MD15G1134800	-0.198747023	0.109502735	0.624409225	0	I vs C	0	NS
MD15G1134900	-0.031637701	0.844772808	0.979668219	0	I vs C	0	NS
MD15G1135000	-0.082905126	0.42093875	0.869862782	0	I vs C	0	NS
MD15G1135100	0.135986236	0.483404164	0.890953764	0	I vs C	0	NS
MD15G1135200	-0.234261682	0.190216281	0.731105873	0	I vs C	0	NS
MD15G1135300	0.485537432	0.532283023	NA	0	I vs C	0	NA
MD15G1135400	1.066274484	0.591302308	NA	0	I vs C	NA	NA
MD15G1135500	0.495866322	0.945545691	NA	0	I vs C	0	NA
MD15G1135600	-0.12232092	0.938562522	NA	0	I vs C	0	NA
MD15G1135700	-0.077529048	0.452663662	0.879661012	0	I vs C	0	NS
MD15G1135800	-0.148015936	0.106546798	0.619483304	0	I vs C	0	NS
MD15G1135900	-0.112590213	0.408734241	0.866048575	0	I vs C	0	NS
MD15G1136000	-0.171133513	0.257782117	0.790273787	0	I vs C	0	NS
MD15G1136100	NA	NA	NA	0	I vs C	NA	NA
MD15G1136200	0.495814985	0.94555132	NA	0	I vs C	0	NA
MD15G1136300	0.928726034	0.064843281	0.538336424	0	I vs C	0	NS
MD15G1136400	-0.024645836	0.919467957	0.989847881	0	I vs C	0	NS
MD15G1136500	-0.465635854	0.890391162	NA	0	I vs C	0	NA
MD15G1136600	0.030123695	0.893530199	0.987173177	0	I vs C	0	NS
MD15G1136700	-0.249209181	0.28890157	0.808059653	0	I vs C	0	NS
MD15G1136900	0.579215963	0.411610812	0.867113031	0	I vs C	0	NS
MD15G1137000	-1.40817581	0.500478842	NA	0	I vs C	NA	NA
MD15G1137100	2.324575088	0.109036934	NA	0	I vs C	NA	NA
MD15G1137200	0.352753037	0.507955297	0.902613686	0	I vs C	0	NS
MD15G1137300	-0.230310975	0.522625649	0.906277011	0	I vs C	0	NS
MD15G1137400	1.640862026	0.171717022	0.707878436	0	I vs C	0	NS
MD15G1137500	0.153909924	0.364927582	0.849203127	0	I vs C	0	NS
MD15G1137600	-0.250580528	0.434258055	0.874367865	0	I vs C	0	NS
MD15G1137800	-0.048320865	0.839569725	0.978770422	0	I vs C	0	NS
MD15G1137900	0.05299761	0.541453674	0.912367633	0	I vs C	0	NS
MD15G1138000	0.495839334	0.94554865	NA	0	I vs C	0	NA
MD15G1138100	-0.026463407	0.883055115	0.986336918	0	I vs C	0	NS
MD15G1138200	-0.12227571	0.573394718	0.92224986	0	I vs C	0	NS
MD15G1138300	0.495917017	0.945540133	NA	0	I vs C	0	NA
MD15G1138400	-2.372052517	0.687052401	NA	0	I vs C	NA	NA
MD15G1138500	-0.211228482	0.035208687	0.437888171	0	I vs C	0	NS
MD15G1138700	-0.520493223	0.701616634	NA	0	I vs C	0	NA
MD15G1138800	0.187953482	0.346995009	0.840448558	0	I vs C	0	NS
MD15G1138900	-1.179579898	0.533994308	NA	0	I vs C	NA	NA
MD15G1139000	-0.768419404	0.01750783	0.333834409	0	I vs C	0	NS
MD15G1139200	-0.391756872	0.193083484	0.73323007	0	I vs C	0	NS
MD15G1139300	-0.166156048	0.615485328	0.93199685	0	I vs C	0	NS
MD15G1139400	0.103255478	0.628388686	0.933726811	0	I vs C	0	NS
MD15G1139500	-0.366820539	0.010069895	0.268374533	0	I vs C	0	NS
MD15G1139600	NA	NA	NA	0	I vs C	NA	NA
MD15G1139800	-0.649704274	0.637874606	NA	0	I vs C	0	NA
MD15G1139900	0.538642355	0.195576428	0.735485019	0	I vs C	0	NS
MD15G1140000	0.046498091	0.699149335	0.95345875	0	I vs C	0	NS
MD15G1140100	-0.123752473	0.108642584	0.623256038	0	I vs C	0	NS
MD15G1140200	-0.110925463	0.278146918	0.803191246	0	I vs C	0	NS
MD15G1140300	0.495917017	0.945540133	NA	0	I vs C	0	NA
MD15G1140400	0.181295823	0.184921357	0.726725485	0	I vs C	0	NS
MD15G1140500	0.336205387	0.227744703	0.765076829	0	I vs C	0	NS
MD15G1140600	0.3550563	0.065125935	0.538446498	0	I vs C	0	NS
MD15G1140800	-0.116572414	0.210442733	0.747828833	0	I vs C	0	NS
MD15G1140900	-0.230664053	0.173374444	0.710720749	0	I vs C	0	NS
MD15G1141000	-0.148504797	0.218058334	0.754629966	0	I vs C	0	NS
MD15G1141100	-0.106910114	0.426437707	0.871510277	0	I vs C	0	NS
MD15G1141200	-0.46566328	0.921567451	NA	0	I vs C	0	NA
MD15G1141300	-0.055990749	0.878007405	0.986039384	0	I vs C	0	NS
MD15G1141400	0.057894773	0.926174732	0.990896676	0	I vs C	0	NS
MD15G1141500	-0.119788471	0.272714526	0.799655674	0	I vs C	0	NS
MD15G1141600	0.252872477	0.207930468	0.745771465	0	I vs C	0	NS
MD15G1141700	0.059457862	0.452871559	0.879661012	0	I vs C	0	NS
MD15G1141800	-0.293464562	0.216925799	0.754405128	0	I vs C	0	NS
MD15G1141900	0.056028142	0.628342715	0.933726811	0	I vs C	0	NS
MD15G1142000	-0.265686015	0.043406971	0.472607057	0	I vs C	0	NS
MD15G1142100	0.149299249	0.21328839	0.750728614	0	I vs C	0	NS
MD15G1142200	-0.079731089	0.44860185	0.877816678	0	I vs C	0	NS
MD15G1142300	0.496177721	0.817848515	NA	0	I vs C	0	NA
MD15G1142400	0.073319435	0.541582391	0.912367633	0	I vs C	0	NS
MD15G1142500	-0.042557588	0.758534531	0.965223004	0	I vs C	0	NS
MD15G1142600	0.012858469	0.949819655	0.992815376	0	I vs C	0	NS
MD15G1142700	-0.092417307	0.510497976	0.902828436	0	I vs C	0	NS
MD15G1142800	0.468952376	0.314042673	0.821677031	0	I vs C	0	NS
MD15G1142900	0.014353047	0.903331426	0.987953617	0	I vs C	0	NS
MD15G1143000	-0.087120251	0.415915132	0.867690148	0	I vs C	0	NS
MD15G1143100	-0.118681695	0.350783252	0.842396411	0	I vs C	0	NS
MD15G1143200	-0.110875642	0.396134689	0.863747884	0	I vs C	0	NS
MD15G1143300	0.126896736	0.332546819	0.833335838	0	I vs C	0	NS
MD15G1143400	-0.026142439	0.850559952	0.981440328	0	I vs C	0	NS
MD15G1143500	0.005227016	0.981828279	0.997357418	0	I vs C	0	NS
MD15G1143600	-0.122858346	0.764197105	0.966969754	0	I vs C	0	NS
MD15G1143700	-0.079583698	0.281749129	0.805324949	0	I vs C	0	NS
MD15G1143800	NA	NA	NA	0	I vs C	NA	NA
MD15G1143900	NA	NA	NA	0	I vs C	NA	NA
MD15G1144100	-0.561997451	0.041830635	0.463904898	0	I vs C	0	NS
MD15G1144200	0.199748724	0.582076101	0.923657622	0	I vs C	0	NS
MD15G1144300	0.495825996	0.945550113	NA	0	I vs C	0	NA
MD15G1144400	-0.193281462	0.153489476	0.689229153	0	I vs C	0	NS
MD15G1144500	0.026669447	0.702455094	0.954330752	0	I vs C	0	NS
MD15G1144600	-1.113527246	0.153298052	0.689229153	0	I vs C	0	NS
MD15G1144700	-0.286674858	0.167628251	0.703686022	0	I vs C	0	NS
MD15G1144800	NA	NA	NA	0	I vs C	NA	NA
MD15G1144900	-0.816875464	0.543856306	NA	0	I vs C	0	NA
MD15G1145000	-0.465601475	0.948864569	NA	0	I vs C	0	NA
MD15G1145100	-0.109172799	0.318868225	0.825574589	0	I vs C	0	NS
MD15G1145200	-1.372338587	0.849572155	NA	0	I vs C	NA	NA
MD15G1145300	0.803376969	0.565439896	NA	0	I vs C	0	NA
MD15G1145400	0.495892718	0.945542797	NA	0	I vs C	0	NA
MD15G1145500	-0.103329217	0.715117184	0.95660649	0	I vs C	0	NS
MD15G1145600	5.447037837	7.11E-10	1.16E-06	0	I vs C	1	Up
MD15G1145700	-0.078550626	0.513242486	0.904598893	0	I vs C	0	NS
MD15G1145800	-0.817710186	0.023945537	0.378021475	0	I vs C	0	NS
MD15G1145900	0.180029483	0.301407995	0.815142925	0	I vs C	0	NS
MD15G1146000	0.645774934	0.172201988	0.708960334	0	I vs C	0	NS
MD15G1146100	0.381670074	0.360623136	0.847714803	0	I vs C	0	NS
MD15G1146200	-1.031653868	0.761777353	NA	0	I vs C	NA	NA
MD15G1146300	0.194325961	0.503913285	0.901185061	0	I vs C	0	NS
MD15G1146400	0.133475502	0.21805361	0.754629966	0	I vs C	0	NS
MD15G1146500	0.230183525	0.835053001	NA	0	I vs C	0	NA
MD15G1146600	0.394525535	0.120139643	0.642279677	0	I vs C	0	NS
MD15G1146700	-0.628994213	0.334071953	0.834113088	0	I vs C	0	NS
MD15G1146800	-0.821253569	0.381006879	NA	0	I vs C	0	NA
MD15G1146900	0.136539565	0.43155061	0.873359077	0	I vs C	0	NS
MD15G1147000	-0.058195123	0.919360287	0.989847881	0	I vs C	0	NS
MD15G1147100	0.151639882	0.639889423	0.936788035	0	I vs C	0	NS
MD15G1147200	-0.060789488	0.723232573	0.958331148	0	I vs C	0	NS
MD15G1147300	0.2517001	0.098409818	0.608177996	0	I vs C	0	NS
MD15G1147800	-0.349915038	0.563754797	0.920045973	0	I vs C	0	NS
MD15G1147900	0.018751987	0.86860846	0.984838117	0	I vs C	0	NS
MD15G1148000	-0.006902502	0.947399347	0.992282101	0	I vs C	0	NS
MD15G1148100	-0.099002417	0.359486212	0.84710886	0	I vs C	0	NS
MD15G1148200	0.719626357	0.064069281	0.537887664	0	I vs C	0	NS
MD15G1148300	-0.021015545	0.846144627	0.980405093	0	I vs C	0	NS
MD15G1148400	-0.290567567	0.126338873	0.654406692	0	I vs C	0	NS
MD15G1148500	-0.121414241	0.377963395	0.855650432	0	I vs C	0	NS
MD15G1148600	-0.407416866	0.022155056	0.364311551	0	I vs C	0	NS
MD15G1148700	0.139678517	0.663976139	0.944519309	0	I vs C	0	NS
MD15G1148800	-0.663379775	0.46571593	NA	0	I vs C	0	NA
MD15G1148900	0.496114636	0.854390803	NA	0	I vs C	0	NA
MD15G1149000	0.495917017	0.945540133	NA	0	I vs C	0	NA
MD15G1149100	-0.002753545	0.988877082	0.998728596	0	I vs C	0	NS
MD15G1149200	-0.026679517	0.917146588	0.989710842	0	I vs C	0	NS
MD15G1149300	0.481934834	0.77652257	NA	0	I vs C	0	NA
MD15G1149400	0.461119502	0.345880414	0.840378038	0	I vs C	0	NS
MD15G1149500	-0.027614129	0.904345769	0.987953617	0	I vs C	0	NS
MD15G1149600	0.235163137	0.730209302	0.959169221	0	I vs C	0	NS
MD15G1149700	NA	NA	NA	0	I vs C	NA	NA
MD15G1149800	0.149959918	0.424841231	0.871051216	0	I vs C	0	NS
MD15G1149900	0.040651213	0.829207405	0.975845215	0	I vs C	0	NS
MD15G1150000	-0.468035581	0.436056874	0.875045594	0	I vs C	0	NS
MD15G1150100	-0.46554662	0.948870585	NA	0	I vs C	0	NA
MD15G1150200	0.403567324	0.645639746	NA	0	I vs C	0	NA
MD15G1150300	-0.620060305	0.469953873	0.885015208	0	I vs C	0	NS
MD15G1150400	0.264534627	0.350894812	0.842396411	0	I vs C	0	NS
MD15G1150500	-1.069779078	0.245424124	NA	0	I vs C	NA	NA
MD15G1150600	-0.040188147	0.706093836	0.9553808	0	I vs C	0	NS
MD15G1150700	-0.114201619	0.606514132	0.930522483	0	I vs C	0	NS
MD15G1150800	-0.559846183	0.480325162	0.889056317	0	I vs C	0	NS
MD15G1150900	0.67577912	0.199218343	0.738071776	0	I vs C	0	NS
MD15G1151000	0.223268927	0.54961038	0.915506444	0	I vs C	0	NS
MD15G1151100	-0.137500166	0.704704901	0.954774145	0	I vs C	0	NS
MD15G1151200	-0.294642508	0.52217534	0.906102833	0	I vs C	0	NS
MD15G1151300	0.431329968	0.389489326	0.861770008	0	I vs C	0	NS
MD15G1151400	0.415294497	0.089001754	0.592427263	0	I vs C	0	NS
MD15G1151500	0.222776215	0.06178614	0.534777289	0	I vs C	0	NS
MD15G1151600	0.495869853	0.945545304	NA	0	I vs C	0	NA
MD15G1151700	-0.204972485	0.037498352	0.447673872	0	I vs C	0	NS
MD15G1151800	0.151104707	0.763515392	0.966785125	0	I vs C	0	NS
MD15G1151900	-1.985109679	0.774417278	NA	0	I vs C	NA	NA
MD15G1152000	0.22551731	0.535220777	0.911237138	0	I vs C	0	NS
MD15G1152100	-0.031402695	0.785527679	0.969517052	0	I vs C	0	NS
MD15G1152200	-0.208143356	0.22393601	0.761631287	0	I vs C	0	NS
MD15G1152300	-0.0429035	0.6464407	0.938781238	0	I vs C	0	NS
MD15G1152400	-0.099956345	0.707379731	0.955579459	0	I vs C	0	NS
MD15G1152500	0.128253533	0.233471624	0.769286784	0	I vs C	0	NS
MD15G1152600	-0.063318316	0.790585531	0.969862489	0	I vs C	0	NS
MD15G1152700	-0.319376659	0.275711294	0.801629899	0	I vs C	0	NS
MD15G1152800	0.495852086	0.945547252	NA	0	I vs C	0	NA
MD15G1152900	0.495848448	0.945547651	NA	0	I vs C	0	NA
MD15G1153000	-0.274082954	0.29330587	0.809658664	0	I vs C	0	NS
MD15G1153100	-0.064196099	0.841369804	0.978936057	0	I vs C	0	NS
MD15G1153200	NA	NA	NA	0	I vs C	NA	NA
MD15G1153300	0.174139501	0.686688949	0.949839296	0	I vs C	0	NS
MD15G1153400	-0.015824068	0.955564364	0.993864885	0	I vs C	0	NS
MD15G1153500	-0.238266608	0.112012864	0.627219976	0	I vs C	0	NS
MD15G1153600	0.002357897	0.990938937	0.998863026	0	I vs C	0	NS
MD15G1153800	-0.178340961	0.551081119	0.915506444	0	I vs C	0	NS
MD15G1154000	-0.59634589	0.376477829	0.85550942	0	I vs C	0	NS
MD15G1154200	0.449602539	0.524595067	NA	0	I vs C	0	NA
MD15G1154300	0.495818957	0.945550885	NA	0	I vs C	0	NA
MD15G1154500	-0.195793712	0.288662981	0.808059653	0	I vs C	0	NS
MD15G1154600	0.333084313	0.465961898	0.88357046	0	I vs C	0	NS
MD15G1154700	0.49589199	0.945542877	NA	0	I vs C	0	NA
MD15G1154800	0.009379284	0.935015981	0.991641858	0	I vs C	0	NS
MD15G1154900	-0.127820783	0.413617676	0.867565988	0	I vs C	0	NS
MD15G1155000	-0.207823292	0.134604166	0.665397653	0	I vs C	0	NS
MD15G1155100	0.061893188	0.595598488	0.927983567	0	I vs C	0	NS
MD15G1155200	-0.565119696	0.317471349	0.824445605	0	I vs C	0	NS
MD15G1155300	-0.46554983	0.948870233	NA	0	I vs C	0	NA
MD15G1155400	0.104602566	0.419978065	0.869244213	0	I vs C	0	NS
MD15G1155500	-0.250509291	0.210676895	0.747828833	0	I vs C	0	NS
MD15G1155600	-0.12609248	0.524847015	0.907605461	0	I vs C	0	NS
MD15G1155700	0.052333683	0.649783708	0.940241202	0	I vs C	0	NS
MD15G1155800	0.824211644	0.066192101	0.539904246	0	I vs C	0	NS
MD15G1155900	-0.200449762	0.540717477	0.912122819	0	I vs C	0	NS
MD15G1156000	0.180283104	0.175812989	0.714342447	0	I vs C	0	NS
MD15G1156100	0.948646704	0.202772681	0.741471677	0	I vs C	0	NS
MD15G1156200	0.867520445	0.074046905	0.560463305	0	I vs C	0	NS
MD15G1156300	-2.69074111	0.092351751	NA	0	I vs C	NA	NA
MD15G1156400	NA	NA	NA	0	I vs C	NA	NA
MD15G1156500	NA	NA	NA	0	I vs C	NA	NA
MD15G1156600	0.496021791	0.914253116	NA	0	I vs C	0	NA
MD15G1156700	-2.866279341	0.031140628	0.417555153	0	I vs C	0	NS
MD15G1156800	0.495830601	0.945549608	NA	0	I vs C	0	NA
MD15G1156900	-0.176964213	0.723317602	0.958331148	0	I vs C	0	NS
MD15G1157000	-0.048760031	0.935150537	0.991641858	0	I vs C	0	NS
MD15G1157100	NA	NA	NA	0	I vs C	NA	NA
MD15G1157200	0.168692975	0.179790716	0.720293195	0	I vs C	0	NS
MD15G1157300	-0.021481372	0.889923766	0.987173177	0	I vs C	0	NS
MD15G1157400	0.071464827	0.862860906	0.983917358	0	I vs C	0	NS
MD15G1157500	-0.442765027	0.273922671	0.800723994	0	I vs C	0	NS
MD15G1157600	0.026322467	0.909003857	0.988339594	0	I vs C	0	NS
MD15G1157700	0.19856314	0.764037759	0.96693306	0	I vs C	0	NS
MD15G1157800	0.178523365	0.84868267	NA	0	I vs C	0	NA
MD15G1157900	-0.225310777	0.34528176	0.840184607	0	I vs C	0	NS
MD15G1158000	-0.078190265	0.653095935	0.941508832	0	I vs C	0	NS
MD15G1158100	0.316480232	0.240651084	0.77608367	0	I vs C	0	NS
MD15G1158200	-0.282630589	0.067069402	0.543930485	0	I vs C	0	NS
MD15G1158400	-0.272296614	0.054445009	0.514899527	0	I vs C	0	NS
MD15G1158500	0.254569918	0.031204522	0.417555153	0	I vs C	0	NS
MD15G1158600	-0.217473439	0.338758743	0.836931383	0	I vs C	0	NS
MD15G1158700	NA	NA	NA	0	I vs C	NA	NA
MD15G1158800	NA	NA	NA	0	I vs C	NA	NA
MD15G1158900	NA	NA	NA	0	I vs C	NA	NA
MD15G1159000	NA	NA	NA	0	I vs C	NA	NA
MD15G1159200	NA	NA	NA	0	I vs C	NA	NA
MD15G1159300	NA	NA	NA	0	I vs C	NA	NA
MD15G1159400	0.495894537	0.945542597	NA	0	I vs C	0	NA
MD15G1159500	NA	NA	NA	0	I vs C	NA	NA
MD15G1159600	0.820611953	0.264158381	NA	0	I vs C	0	NA
MD15G1159700	-0.02582829	0.933448151	0.991569855	0	I vs C	0	NS
MD15G1159800	-0.105774931	0.47022118	0.885116595	0	I vs C	0	NS
MD15G1159900	-0.179913458	0.171126178	0.707680172	0	I vs C	0	NS
MD15G1160000	-0.578672275	0.173489628	0.710720749	0	I vs C	0	NS
MD15G1160100	-0.367184337	0.772039244	NA	0	I vs C	0	NA
MD15G1160200	-0.094020994	0.314039765	0.821677031	0	I vs C	0	NS
MD15G1160400	-0.113968562	0.239674313	0.775242192	0	I vs C	0	NS
MD15G1160500	-0.090526435	0.787374729	0.969796377	0	I vs C	0	NS
MD15G1160600	0.04667646	0.941652605	0.991935838	0	I vs C	0	NS
MD15G1160700	-0.162716284	0.467118321	0.884190303	0	I vs C	0	NS
MD15G1160800	-0.127505285	0.10189604	0.611365728	0	I vs C	0	NS
MD15G1160900	1.092219825	1.68E-05	0.004351116	0	I vs C	1	Up
MD15G1161000	0.776731657	0.154705219	0.690336426	0	I vs C	0	NS
MD15G1161100	0.286698937	0.578620459	0.923404132	0	I vs C	0	NS
MD15G1161200	-0.09922527	0.73605068	0.959836183	0	I vs C	0	NS
MD15G1161300	-0.977817351	0.508367191	0.902613686	0	I vs C	0	NS
MD15G1161400	0.025151069	0.916586461	0.98949482	0	I vs C	0	NS
MD15G1161500	NA	NA	NA	0	I vs C	NA	NA
MD15G1161600	0.495828863	0.945549798	NA	0	I vs C	0	NA
MD15G1161800	0.120530567	0.663415253	0.944519309	0	I vs C	0	NS
MD15G1161900	0.587493957	0.657486958	NA	0	I vs C	0	NA
MD15G1162000	0.495865266	0.945545807	NA	0	I vs C	0	NA
MD15G1162100	-0.126920676	0.136885405	0.669778026	0	I vs C	0	NS
MD15G1162200	0.112274097	0.213161078	0.750375656	0	I vs C	0	NS
MD15G1162300	-0.101982823	0.318658299	0.825566721	0	I vs C	0	NS
MD15G1162400	-0.222990933	0.139927286	0.673306112	0	I vs C	0	NS
MD15G1162500	-0.173017198	0.02615055	0.394061247	0	I vs C	0	NS
MD15G1162600	0.023080681	0.910071778	0.988451336	0	I vs C	0	NS
MD15G1162700	-0.39024041	0.061952608	0.534777289	0	I vs C	0	NS
MD15G1162800	0.091491694	0.883528579	0.986393028	0	I vs C	0	NS
MD15G1162900	-0.234465618	0.218364131	0.754629966	0	I vs C	0	NS
MD15G1163000	-0.158792142	0.34977588	0.841486088	0	I vs C	0	NS
MD15G1163100	0.164866614	0.468968145	0.884557543	0	I vs C	0	NS
MD15G1163200	0.021203863	0.919824477	0.989847881	0	I vs C	0	NS
MD15G1163300	0.465485021	0.46979919	0.885015208	0	I vs C	0	NS
MD15G1163400	0.364929729	0.14387078	0.677582231	0	I vs C	0	NS
MD15G1163500	0.49589167	0.945542912	NA	0	I vs C	0	NA
MD15G1163900	-0.580286286	0.000157698	0.025634907	0	I vs C	0	Down
MD15G1164000	1.093382672	0.046102922	0.482156318	0	I vs C	0	NS
MD15G1164100	0.231720775	0.128077725	0.657734213	0	I vs C	0	NS
MD15G1164200	-0.142020804	0.593291659	0.927304273	0	I vs C	0	NS
MD15G1164300	-0.0444686	0.711178373	0.956299861	0	I vs C	0	NS
MD15G1164400	0.088123298	0.606196907	0.930503609	0	I vs C	0	NS
MD15G1164600	0.452303004	0.434044895	0.874367865	0	I vs C	0	NS
MD15G1164700	0.197192117	0.190849486	0.73169533	0	I vs C	0	NS
MD15G1164900	-0.287927438	0.029516281	0.40882406	0	I vs C	0	NS
MD15G1165000	0.688702014	0.496705345	NA	0	I vs C	0	NA
MD15G1165100	0.598094959	0.696490485	NA	0	I vs C	0	NA
MD15G1165200	NA	NA	NA	0	I vs C	NA	NA
MD15G1165300	NA	NA	NA	0	I vs C	NA	NA
MD15G1165400	NA	NA	NA	0	I vs C	NA	NA
MD15G1165500	0.01223665	0.943996839	0.991935838	0	I vs C	0	NS
MD15G1165600	-0.023122431	0.881071644	0.986257096	0	I vs C	0	NS
MD15G1165700	0.006900077	0.951296441	0.993293961	0	I vs C	0	NS
MD15G1165800	-0.483742	0.905328052	NA	0	I vs C	0	NA
MD15G1165900	-0.465578014	0.948867142	NA	0	I vs C	0	NA
MD15G1166000	0.28539436	0.770872375	NA	0	I vs C	0	NA
MD15G1166100	-0.069352403	0.891664938	0.987173177	0	I vs C	0	NS
MD15G1166300	0.433961744	0.825611497	NA	0	I vs C	0	NA
MD15G1166400	-0.078851265	0.481929836	0.890200615	0	I vs C	0	NS
MD15G1166500	NA	NA	NA	0	I vs C	NA	NA
MD15G1166600	0.02578249	0.887496666	0.987173177	0	I vs C	0	NS
MD15G1166700	-0.062673071	0.963898535	NA	0	I vs C	0	NA
MD15G1166800	-1.039001859	0.352692813	NA	0	I vs C	NA	NA
MD15G1166900	-0.127301742	0.186647368	0.727548808	0	I vs C	0	NS
MD15G1167000	0.123535172	0.890706416	NA	0	I vs C	0	NA
MD15G1167100	1.457688355	0.840867213	NA	0	I vs C	NA	NA
MD15G1167200	-0.503880355	0.691131117	NA	0	I vs C	0	NA
MD15G1167300	-0.175632306	0.563466835	0.919792339	0	I vs C	0	NS
MD15G1167400	0.634380328	0.159111204	0.694378677	0	I vs C	0	NS
MD15G1167500	-0.167351007	0.799734651	0.970539924	0	I vs C	0	NS
MD15G1167600	1.457688355	0.840867213	NA	0	I vs C	NA	NA
MD15G1167700	-0.011967429	0.994067563	NA	0	I vs C	0	NA
MD15G1167800	0.495917017	0.945540133	NA	0	I vs C	0	NA
MD15G1167900	0.068997149	0.817283438	0.972914154	0	I vs C	0	NS
MD15G1168100	-1.895164596	0.60728565	NA	0	I vs C	NA	NA
MD15G1168300	0.088665371	0.811963763	0.972569037	0	I vs C	0	NS
MD15G1168400	-0.100653021	0.456027758	0.881140575	0	I vs C	0	NS
MD15G1168500	0.058345138	0.8144087	0.972807109	0	I vs C	0	NS
MD15G1168600	-0.465524803	0.948872978	NA	0	I vs C	0	NA
MD15G1168700	0.495881296	0.945544049	NA	0	I vs C	0	NA
MD15G1168800	-0.05183792	0.622636255	0.932498185	0	I vs C	0	NS
MD15G1168900	0.4958952	0.945542525	NA	0	I vs C	0	NA
MD15G1169000	NA	NA	NA	0	I vs C	NA	NA
MD15G1169100	0.798437321	0.077154004	0.566401397	0	I vs C	0	NS
MD15G1169200	0.341909481	0.096674876	0.604779025	0	I vs C	0	NS
MD15G1169300	-0.179072761	0.146871199	0.682728514	0	I vs C	0	NS
MD15G1169400	0.090213411	0.604087523	0.929761955	0	I vs C	0	NS
MD15G1169600	-0.241268491	0.084710326	0.584814618	0	I vs C	0	NS
MD15G1169700	0.103296186	0.424091379	0.870866643	0	I vs C	0	NS
MD15G1169800	-0.054130978	0.751583914	0.963630691	0	I vs C	0	NS
MD15G1169900	-0.066884957	0.769397868	0.968019249	0	I vs C	0	NS
MD15G1170000	2.196757553	0.009882067	0.266834341	0	I vs C	0	NS
MD15G1170100	-0.3668589	0.05109301	0.503299025	0	I vs C	0	NS
MD15G1170200	-0.071799493	0.832735945	0.977305468	0	I vs C	0	NS
MD15G1170300	-0.126055066	0.80056319	0.970539924	0	I vs C	0	NS
MD15G1170400	0.026236515	0.967955251	0.994938714	0	I vs C	0	NS
MD15G1170500	NA	NA	NA	0	I vs C	NA	NA
MD15G1170600	0.495920547	0.945539746	NA	0	I vs C	0	NA
MD15G1170700	0.391921026	0.718794619	0.957240287	0	I vs C	0	NS
MD15G1170800	0.12015727	0.551836546	0.915506444	0	I vs C	0	NS
MD15G1170900	-0.44876852	0.314096508	0.821677031	0	I vs C	0	NS
MD15G1171000	0.354306091	0.003094447	0.154782629	0	I vs C	0	NS
MD15G1171100	NA	NA	NA	0	I vs C	NA	NA
MD15G1171200	0.214562771	0.283902823	0.805660211	0	I vs C	0	NS
MD15G1171300	2.454994733	0.600722554	NA	0	I vs C	NA	NA
MD15G1171400	0.109643962	0.413708128	0.867565988	0	I vs C	0	NS
MD15G1171600	0.019181997	0.910471271	0.988664748	0	I vs C	0	NS
MD15G1171700	0.495828653	0.945549821	NA	0	I vs C	0	NA
MD15G1171800	-0.151176295	0.210663552	0.747828833	0	I vs C	0	NS
MD15G1171900	0.197611034	0.468825858	0.884555256	0	I vs C	0	NS
MD15G1172000	0.269342197	0.287167667	0.807590277	0	I vs C	0	NS
MD15G1172100	0.020007749	0.909279362	0.988339594	0	I vs C	0	NS
MD15G1172200	0.010563228	0.95486844	0.993864885	0	I vs C	0	NS
MD15G1172300	0.496162486	0.945513218	NA	0	I vs C	0	NA
MD15G1172400	NA	NA	NA	0	I vs C	NA	NA
MD15G1172600	NA	NA	NA	0	I vs C	NA	NA
MD15G1172700	0.636750486	0.032281933	0.422443152	0	I vs C	0	NS
MD15G1172800	1.218073466	0.109365011	0.623976282	0	I vs C	0	NS
MD15G1173000	0.335798635	0.023980482	0.378021475	0	I vs C	0	NS
MD15G1173100	-0.055923129	0.939386202	0.991641858	0	I vs C	0	NS
MD15G1173200	0.509040598	0.356608945	0.845799752	0	I vs C	0	NS
MD15G1173300	1.45763766	0.840872673	NA	0	I vs C	NA	NA
MD15G1173400	0.783039319	0.140670703	0.673477643	0	I vs C	0	NS
MD15G1173500	0.607845346	0.148069769	0.684182547	0	I vs C	0	NS
MD15G1173600	-0.2115942	0.103890237	0.614830968	0	I vs C	0	NS
MD15G1173700	0.495891081	0.945542976	NA	0	I vs C	0	NA
MD15G1173800	-0.424795537	0.644050555	NA	0	I vs C	0	NA
MD15G1174300	-0.465560524	0.94886906	NA	0	I vs C	0	NA
MD15G1174400	-0.194876191	0.493054869	0.896117165	0	I vs C	0	NS
MD15G1174500	-0.096726981	0.564491718	0.920331853	0	I vs C	0	NS
MD15G1174600	0.348878785	0.838808519	NA	0	I vs C	0	NA
MD15G1174700	-0.136478043	0.247933336	0.781486915	0	I vs C	0	NS
MD15G1174800	0.127314317	0.347890532	0.840604654	0	I vs C	0	NS
MD15G1174900	0.495917017	0.945540133	NA	0	I vs C	0	NA
MD15G1175000	1.457711639	0.801004083	NA	0	I vs C	NA	NA
MD15G1175100	0.21710001	0.359491603	0.84710886	0	I vs C	0	NS
MD15G1175200	0.495917017	0.945540133	NA	0	I vs C	0	NA
MD15G1175300	0.096416601	0.500917108	0.900748651	0	I vs C	0	NS
MD15G1175400	-0.202157266	0.271692257	0.79944504	0	I vs C	0	NS
MD15G1175500	0.078422273	0.800623562	0.970539924	0	I vs C	0	NS
MD15G1175600	-0.095716039	0.469623991	0.885015208	0	I vs C	0	NS
MD15G1175700	0.196174788	0.093090734	0.600074198	0	I vs C	0	NS
MD15G1175900	0.03358116	0.834740707	0.977790985	0	I vs C	0	NS
MD15G1176000	-0.912127122	0.154480663	0.690084267	0	I vs C	0	NS
MD15G1176200	-0.295243559	0.115742814	0.634210733	0	I vs C	0	NS
MD15G1176300	0.49589167	0.945542912	NA	0	I vs C	0	NA
MD15G1176400	-0.549581198	0.448153098	0.877816678	0	I vs C	0	NS
MD15G1176500	NA	NA	NA	0	I vs C	NA	NA
MD15G1176600	0.495881296	0.945544049	NA	0	I vs C	0	NA
MD15G1176700	1.457884028	0.657452193	NA	0	I vs C	NA	NA
MD15G1176800	-0.044096618	0.773344568	0.968019249	0	I vs C	0	NS
MD15G1176900	0.195117087	0.308400707	0.818980362	0	I vs C	0	NS
MD15G1177000	-0.202738984	0.205293528	0.741989365	0	I vs C	0	NS
MD15G1177100	-0.465615873	0.850223687	NA	0	I vs C	0	NA
MD15G1177200	0.100221563	0.871075713	0.985077387	0	I vs C	0	NS
MD15G1177300	-0.081396879	0.543350816	0.913217596	0	I vs C	0	NS
MD15G1177400	0.19025971	0.303735843	0.816136942	0	I vs C	0	NS
MD15G1177500	0.197684847	0.634964182	0.93599585	0	I vs C	0	NS
MD15G1177600	0.306231616	0.464877897	0.883507744	0	I vs C	0	NS
MD15G1177700	-0.121731422	0.395720751	0.863629722	0	I vs C	0	NS
MD15G1177800	-0.06631654	0.755547916	0.964567888	0	I vs C	0	NS
MD15G1177900	0.180004206	0.700668881	0.953948427	0	I vs C	0	NS
MD15G1178000	NA	NA	NA	0	I vs C	NA	NA
MD15G1178100	NA	NA	NA	0	I vs C	NA	NA
MD15G1178200	-0.067086273	0.823029594	0.974196043	0	I vs C	0	NS
MD15G1178300	-0.122714914	0.36150164	0.848070908	0	I vs C	0	NS
MD15G1178400	-0.108416506	0.261505344	0.792942697	0	I vs C	0	NS
MD15G1178500	-1.159430361	0.381950955	NA	0	I vs C	NA	NA
MD15G1178600	-0.211539536	0.206313994	0.74345922	0	I vs C	0	NS
MD15G1178700	0.220203666	0.572791702	0.92224986	0	I vs C	0	NS
MD15G1179000	NA	NA	NA	0	I vs C	NA	NA
MD15G1179100	0.495855949	0.945546828	NA	0	I vs C	0	NA
MD15G1179200	0.495917017	0.945540133	NA	0	I vs C	0	NA
MD15G1179300	0.495906644	0.94554127	NA	0	I vs C	0	NA
MD15G1179400	NA	NA	NA	0	I vs C	NA	NA
MD15G1179600	1.09262955	0.395158914	NA	0	I vs C	NA	NA
MD15G1179700	2.096209225	0.080700375	NA	0	I vs C	NA	NA
MD15G1179800	-1.03764578	0.785445158	NA	0	I vs C	NA	NA
MD15G1179900	0.335887137	0.797704405	NA	0	I vs C	0	NA
MD15G1180000	1.286939207	0.032590796	0.423909431	0	I vs C	0	NS
MD15G1180200	-0.05003726	0.806162831	0.971884195	0	I vs C	0	NS
MD15G1180300	0.77684097	0.63551028	NA	0	I vs C	0	NA
MD15G1180400	0.495917017	0.945540133	NA	0	I vs C	0	NA
MD15G1180500	0.109050262	0.822831215	0.974155675	0	I vs C	0	NS
MD15G1180600	-0.422367601	0.030410815	0.413578149	0	I vs C	0	NS
MD15G1180700	0.037899977	0.942901754	0.991935838	0	I vs C	0	NS
MD15G1180800	0.495917017	0.945540133	NA	0	I vs C	0	NA
MD15G1181100	-1.296137021	0.727291005	NA	0	I vs C	NA	NA
MD15G1181200	-0.126143182	0.196067882	0.735713525	0	I vs C	0	NS
MD15G1181300	1.457615843	0.840875023	NA	0	I vs C	NA	NA
MD15G1181400	-0.008155834	0.928065022	0.990896676	0	I vs C	0	NS
MD15G1181500	-0.027265404	0.897679167	0.987431278	0	I vs C	0	NS
MD15G1181600	-0.064313517	0.801395179	0.970901574	0	I vs C	0	NS
MD15G1181700	-0.006590544	0.945961117	0.991935838	0	I vs C	0	NS
MD15G1181800	-0.086229944	0.737505714	0.960040618	0	I vs C	0	NS
MD15G1181900	-0.159460649	0.115084096	0.632557687	0	I vs C	0	NS
MD15G1182000	-0.199153522	0.450028871	0.878442431	0	I vs C	0	NS
MD15G1182100	-0.465633227	0.897663951	NA	0	I vs C	0	NA
MD15G1182200	-0.975419148	0.588376465	NA	0	I vs C	0	NA
MD15G1182400	0.078254906	0.788477591	0.969796377	0	I vs C	0	NS
MD15G1182500	0.261563933	0.41443018	0.867690148	0	I vs C	0	NS
MD15G1182600	-0.149820654	0.335803016	0.835056534	0	I vs C	0	NS
MD15G1182700	-0.221216568	0.078464377	0.568533581	0	I vs C	0	NS
MD15G1182800	-2.40164239	0.131841365	NA	0	I vs C	NA	NA
MD15G1183200	-0.235351274	0.67548878	0.94702698	0	I vs C	0	NS
MD15G1183300	-0.389359285	0.046951954	0.485689279	0	I vs C	0	NS
MD15G1183400	0.063882616	0.685656911	0.949435459	0	I vs C	0	NS
MD15G1183500	0.153851498	0.586053609	0.925782502	0	I vs C	0	NS
MD15G1183700	-0.056686664	0.850232163	0.981440328	0	I vs C	0	NS
MD15G1183800	0.05985214	0.716375257	0.956872624	0	I vs C	0	NS
MD15G1183900	0.013870265	0.923430969	0.990366424	0	I vs C	0	NS
MD15G1184000	0.310621399	0.40078756	0.864447095	0	I vs C	0	NS
MD15G1184100	-0.320577409	0.237701207	0.773413701	0	I vs C	0	NS
MD15G1184200	-0.073513691	0.62966093	0.933726811	0	I vs C	0	NS
MD15G1184300	0.015924718	0.914851187	0.988961861	0	I vs C	0	NS
MD15G1184400	-0.465667075	0.945092116	NA	0	I vs C	0	NA
MD15G1184500	-0.143225623	0.794834677	0.970539924	0	I vs C	0	NS
MD15G1184600	-0.465575498	0.948867418	NA	0	I vs C	0	NA
MD15G1184700	0.496112665	0.929432358	NA	0	I vs C	0	NA
MD15G1184800	2.306079493	0.308453506	NA	0	I vs C	NA	NA
MD15G1185000	0.115262298	0.576291216	0.923001986	0	I vs C	0	NS
MD15G1185400	0.322097183	0.197017647	0.736660465	0	I vs C	0	NS
MD15G1185500	-0.087049146	0.79801702	0.970539924	0	I vs C	0	NS
MD15G1185600	0.645644088	0.028754985	0.404666735	0	I vs C	0	NS
MD15G1185700	0.377762616	0.315262228	0.822670911	0	I vs C	0	NS
MD15G1185800	-0.367732332	0.431377768	0.873359077	0	I vs C	0	NS
MD15G1185900	-0.017825585	0.959089578	0.993864885	0	I vs C	0	NS
MD15G1186000	0.448745991	0.113041857	0.629046179	0	I vs C	0	NS
MD15G1186100	-1.089386443	0.0076433	0.241582963	0	I vs C	0	NS
MD15G1186200	-0.259946679	0.203703349	0.741989365	0	I vs C	0	NS
MD15G1186300	-0.062817417	0.799634838	0.970539924	0	I vs C	0	NS
MD15G1186400	0.104144763	0.502928593	0.901080931	0	I vs C	0	NS
MD15G1186500	0.106984662	0.344038332	0.839027453	0	I vs C	0	NS
MD15G1186600	0.155653691	0.37418112	0.85468609	0	I vs C	0	NS
MD15G1186700	0.101401425	0.712334828	0.956583187	0	I vs C	0	NS
MD15G1186800	0.152106867	0.354914337	0.844667517	0	I vs C	0	NS
MD15G1186900	-0.056904766	0.875017518	0.985634832	0	I vs C	0	NS
MD15G1187000	-0.567101476	0.013342658	0.299637675	0	I vs C	0	NS
MD15G1187100	-0.198022346	0.07896705	0.569913781	0	I vs C	0	NS
MD15G1187200	0.139157196	0.463247919	0.883129978	0	I vs C	0	NS
MD15G1187300	3.451442377	3.99E-16	3.69E-12	0	I vs C	1	Up
MD15G1187400	0.080670587	0.86329216	0.983946756	0	I vs C	0	NS
MD15G1187500	-0.072711705	0.850900276	0.981440328	0	I vs C	0	NS
MD15G1187600	-0.757053662	0.772402425	NA	0	I vs C	0	NA
MD15G1187700	-1.709577839	0.219904443	NA	0	I vs C	NA	NA
MD15G1187800	-2.370743606	0.36630812	NA	0	I vs C	NA	NA
MD15G1187900	-0.741951802	0.670939539	NA	0	I vs C	0	NA
MD15G1188000	0.15073707	0.496451574	0.897974099	0	I vs C	0	NS
MD15G1188100	-0.337652399	0.918762893	NA	0	I vs C	0	NA
MD15G1188200	-0.402509263	0.416448182	0.867690148	0	I vs C	0	NS
MD15G1188300	-0.078340333	0.387343247	0.860929493	0	I vs C	0	NS
MD15G1188400	-0.166304347	0.568200248	0.920665498	0	I vs C	0	NS
MD15G1188500	-0.149835144	0.726908485	0.95896473	0	I vs C	0	NS
MD15G1188600	0.143370253	0.403634562	0.864447095	0	I vs C	0	NS
MD15G1188800	-0.329797394	0.091632076	0.597878581	0	I vs C	0	NS
MD15G1188900	0.371291312	0.024025443	0.378046619	0	I vs C	0	NS
MD15G1189000	-2.820216332	0.201912464	NA	0	I vs C	NA	NA
MD15G1189100	0.125808668	0.511469196	0.903434164	0	I vs C	0	NS
MD15G1189200	-0.54826326	0.214973511	0.753388628	0	I vs C	0	NS
MD15G1189400	0.485718513	0.442341619	0.876996863	0	I vs C	0	NS
MD15G1189500	-0.167264483	0.111459587	0.626653776	0	I vs C	0	NS
MD15G1189600	0.154561205	0.155968448	0.691344427	0	I vs C	0	NS
MD15G1189700	-0.302500323	0.527652181	0.909353135	0	I vs C	0	NS
MD15G1189800	0.189455708	0.721401413	0.957240287	0	I vs C	0	NS
MD15G1189900	0.40132817	0.849857822	NA	0	I vs C	0	NA
MD15G1190100	0.495906644	0.94554127	NA	0	I vs C	0	NA
MD15G1190200	0.082294145	0.638387838	0.936310101	0	I vs C	0	NS
MD15G1190300	-0.094191334	0.846531292	0.980405093	0	I vs C	0	NS
MD15G1190400	0.070325995	0.552115892	0.915506444	0	I vs C	0	NS
MD15G1190500	0.137783908	0.216363519	0.75413668	0	I vs C	0	NS
MD15G1190600	0.425888122	0.673685476	NA	0	I vs C	0	NA
MD15G1190700	0.475530792	0.535331583	0.911237138	0	I vs C	0	NS
MD15G1190800	NA	NA	NA	0	I vs C	NA	NA
MD15G1190900	-0.19482393	0.182954271	0.724457438	0	I vs C	0	NS
MD15G1191000	NA	NA	NA	0	I vs C	NA	NA
MD15G1191100	NA	NA	NA	0	I vs C	NA	NA
MD15G1191200	0.138099467	0.446598742	0.877562948	0	I vs C	0	NS
MD15G1191300	2.266342001	0.000600838	0.061997957	0	I vs C	0	NS
MD15G1191400	-0.135831077	0.765915027	0.967413137	0	I vs C	0	NS
MD15G1191500	0.190727936	0.75026323	0.963543075	0	I vs C	0	NS
MD15G1191600	0.356860682	0.275856709	0.801629899	0	I vs C	0	NS
MD15G1191800	-0.910155837	0.078941748	0.56987935	0	I vs C	0	NS
MD15G1191900	-0.149239604	0.52231382	0.90617318	0	I vs C	0	NS
MD15G1192000	-0.40779535	0.890934161	NA	0	I vs C	0	NA
MD15G1192100	NA	NA	NA	0	I vs C	NA	NA
MD15G1192200	-0.489578331	0.791893306	NA	0	I vs C	0	NA
MD15G1192300	-0.392156078	0.204582017	0.741989365	0	I vs C	0	NS
MD15G1192400	NA	NA	NA	0	I vs C	NA	NA
MD15G1192500	0.243095204	0.037231736	0.447165931	0	I vs C	0	NS
MD15G1192600	-0.208877149	0.230565812	0.767288227	0	I vs C	0	NS
MD15G1192700	0.107864267	0.360816736	0.847723965	0	I vs C	0	NS
MD15G1192800	-0.167601409	0.158230191	0.693378496	0	I vs C	0	NS
MD15G1192900	NA	NA	NA	0	I vs C	NA	NA
MD15G1193000	0.499955296	0.779232742	NA	0	I vs C	0	NA
MD15G1193100	-0.086886504	0.415861188	0.867690148	0	I vs C	0	NS
MD15G1193400	-0.027192133	0.858214124	0.982563888	0	I vs C	0	NS
MD15G1193500	0.035988981	0.853586557	0.981742641	0	I vs C	0	NS
MD15G1193600	NA	NA	NA	0	I vs C	NA	NA
MD15G1193700	0.156177488	0.768042158	0.968019249	0	I vs C	0	NS
MD15G1193800	-0.973899719	0.258315687	0.790387454	0	I vs C	0	NS
MD15G1193900	-0.125747686	0.484858557	0.891525647	0	I vs C	0	NS
MD15G1194000	0.00999697	0.898194445	0.987454761	0	I vs C	0	NS
MD15G1194100	0.051500895	0.936164381	0.991641858	0	I vs C	0	NS
MD15G1194200	-0.129200687	0.841078487	0.978936057	0	I vs C	0	NS
MD15G1194300	-0.176636309	0.073290047	0.559953714	0	I vs C	0	NS
MD15G1194400	0.085907393	0.585480783	0.925627693	0	I vs C	0	NS
MD15G1194500	-0.30623289	0.150675005	0.684610592	0	I vs C	0	NS
MD15G1194600	0.209893621	0.139745117	0.673247949	0	I vs C	0	NS
MD15G1195000	0.011826993	0.978566476	0.996517213	0	I vs C	0	NS
MD15G1195100	0.049039518	0.724110096	0.958571441	0	I vs C	0	NS
MD15G1195200	1.837711332	0.533859487	NA	0	I vs C	NA	NA
MD15G1195300	-0.465644486	0.946284918	NA	0	I vs C	0	NA
MD15G1195400	0.072405429	0.468361008	0.884321076	0	I vs C	0	NS
MD15G1195500	0.019534217	0.906239963	0.988266686	0	I vs C	0	NS
MD15G1195600	-0.150727377	0.664808213	0.944829384	0	I vs C	0	NS
MD15G1195700	-0.368254988	0.88557946	NA	0	I vs C	0	NA
MD15G1195800	-0.299586545	0.323110733	0.827818408	0	I vs C	0	NS
MD15G1195900	-0.004393371	0.997708827	NA	0	I vs C	0	NA
MD15G1196000	-0.45833802	0.846557125	NA	0	I vs C	0	NA
MD15G1196200	-0.064411984	0.878112013	0.986039384	0	I vs C	0	NS
MD15G1196300	0.120889429	0.679136513	0.947949802	0	I vs C	0	NS
MD15G1196400	1.457590318	0.840877772	NA	0	I vs C	NA	NA
MD15G1196500	-0.131226763	0.545167077	0.913869696	0	I vs C	0	NS
MD15G1196600	-0.013883211	0.915775485	0.989155004	0	I vs C	0	NS
MD15G1196700	0.103385013	0.372008126	0.853502913	0	I vs C	0	NS
MD15G1196800	NA	NA	NA	0	I vs C	NA	NA
MD15G1196900	1.08087139	0.038490856	0.450038198	0	I vs C	0	NS
MD15G1197000	-0.238656348	0.059840453	0.531595101	0	I vs C	0	NS
MD15G1197100	0.251040446	0.630681628	0.933761993	0	I vs C	0	NS
MD15G1197200	0.128127403	0.866057936	0.984566273	0	I vs C	0	NS
MD15G1197400	0.513433182	0.757924839	NA	0	I vs C	0	NA
MD15G1197500	-1.390816931	0.627434154	NA	0	I vs C	NA	NA
MD15G1197600	NA	NA	NA	0	I vs C	NA	NA
MD15G1197700	NA	NA	NA	0	I vs C	NA	NA
MD15G1197800	0.283880067	0.103211803	0.614232793	0	I vs C	0	NS
MD15G1197900	-1.704128171	0.737359759	NA	0	I vs C	NA	NA
MD15G1198000	3.45357906	0.018301089	NA	0	I vs C	NA	NA
MD15G1198100	-0.423374508	0.857170091	NA	0	I vs C	0	NA
MD15G1198200	-0.035288128	0.739028764	0.960761623	0	I vs C	0	NS
MD15G1198300	-1.140552805	0.465809239	NA	0	I vs C	NA	NA
MD15G1198400	0.092413312	0.816518607	0.972914154	0	I vs C	0	NS
MD15G1198500	0.495917017	0.945540133	NA	0	I vs C	0	NA
MD15G1198600	NA	NA	NA	0	I vs C	NA	NA
MD15G1198700	0.914256684	0.076657237	0.566115129	0	I vs C	0	NS
MD15G1198800	0.496145145	0.945515119	NA	0	I vs C	0	NA
MD15G1198900	0.143001501	0.517543182	0.905481159	0	I vs C	0	NS
MD15G1199000	0.59037685	0.144001368	0.677925028	0	I vs C	0	NS
MD15G1199100	-0.08192596	0.553775373	0.915726084	0	I vs C	0	NS
MD15G1199200	-0.0138607	0.955757353	0.993864885	0	I vs C	0	NS
MD15G1199300	0.236115518	0.663830424	0.944519309	0	I vs C	0	NS
MD15G1199400	0.821150374	0.337355788	NA	0	I vs C	0	NA
MD15G1199500	-0.248790375	0.11829485	0.638776576	0	I vs C	0	NS
MD15G1199600	-1.545097971	0.099270687	0.608875544	0	I vs C	0	NS
MD15G1199700	0.157928146	0.339420698	0.837541207	0	I vs C	0	NS
MD15G1199800	0.189112501	0.585597064	0.925627693	0	I vs C	0	NS
MD15G1199900	-2.711695548	0.003898669	NA	0	I vs C	NA	NA
MD15G1200000	0.252908781	0.464675346	0.883507744	0	I vs C	0	NS
MD15G1200100	-0.110361533	0.240482259	0.775817916	0	I vs C	0	NS
MD15G1200200	-0.790913324	0.241845849	0.776303511	0	I vs C	0	NS
MD15G1200400	NA	NA	NA	0	I vs C	NA	NA
MD15G1200500	NA	NA	NA	0	I vs C	NA	NA
MD15G1200600	-0.189733045	0.461350836	0.882534418	0	I vs C	0	NS
MD15G1200700	0.022404661	0.889991146	0.987173177	0	I vs C	0	NS
MD15G1200900	-0.318312888	0.011012875	0.276831205	0	I vs C	0	NS
MD15G1201000	-0.06535291	0.949950177	NA	0	I vs C	0	NA
MD15G1201300	-0.353777284	0.134037458	0.664079121	0	I vs C	0	NS
MD15G1201500	-0.465524803	0.948872978	NA	0	I vs C	0	NA
MD15G1201600	-0.0442687	0.775533369	0.968019249	0	I vs C	0	NS
MD15G1201700	-0.347112823	0.342787808	0.838916	0	I vs C	0	NS
MD15G1201800	-0.561067301	0.513383489	0.904598893	0	I vs C	0	NS
MD15G1201900	0.189416283	0.010324335	0.270096676	0	I vs C	0	NS
MD15G1202000	0.224189736	0.864496844	NA	0	I vs C	0	NA
MD15G1202100	-0.548169144	0.087390719	0.58915095	0	I vs C	0	NS
MD15G1202200	-0.022032097	0.86914099	0.984838117	0	I vs C	0	NS
MD15G1202300	0.101023417	0.436030967	0.875045594	0	I vs C	0	NS
MD15G1202400	-0.092156631	0.580539179	0.923657622	0	I vs C	0	NS
MD15G1202500	-0.16274374	0.283319956	0.805501589	0	I vs C	0	NS
MD15G1202600	0.212889462	0.121063048	0.64460906	0	I vs C	0	NS
MD15G1202800	-0.099534359	0.707684046	0.955579459	0	I vs C	0	NS
MD15G1202900	0.08872864	0.381088855	0.858207216	0	I vs C	0	NS
MD15G1203100	0.071849137	0.737375639	0.960040618	0	I vs C	0	NS
MD15G1203200	0.008522088	0.920341115	0.989847881	0	I vs C	0	NS
MD15G1203300	NA	NA	NA	0	I vs C	NA	NA
MD15G1203500	-0.455647138	0.294770053	0.810734478	0	I vs C	0	NS
MD15G1203700	-0.172104654	0.200336576	0.73885076	0	I vs C	0	NS
MD15G1203800	0.085020868	0.657583869	0.942623693	0	I vs C	0	NS
MD15G1203900	0.048789685	0.618155139	0.932175151	0	I vs C	0	NS
MD15G1204000	-0.118051675	0.541763328	0.912483295	0	I vs C	0	NS
MD15G1204100	0.070492048	0.765946651	0.967413137	0	I vs C	0	NS
MD15G1204200	0.517515524	0.043150314	0.471916182	0	I vs C	0	NS
MD15G1204300	0.21521522	0.399387308	0.864447095	0	I vs C	0	NS
MD15G1204400	0.159355616	0.204780319	0.741989365	0	I vs C	0	NS
MD15G1204500	0.344016536	0.075436992	0.563938756	0	I vs C	0	NS
MD15G1204600	-0.770529921	0.041549062	0.463349667	0	I vs C	0	NS
MD15G1204700	0.388200586	0.775755916	NA	0	I vs C	0	NA
MD15G1204800	-0.10605796	0.628199699	0.933726811	0	I vs C	0	NS
MD15G1204900	NA	NA	NA	0	I vs C	NA	NA
MD15G1205100	0.052269788	0.82859344	0.975787451	0	I vs C	0	NS
MD15G1205200	-0.003539107	0.993813357	0.999248819	0	I vs C	0	NS
MD15G1205300	-0.23178093	0.28385484	0.805660211	0	I vs C	0	NS
MD15G1205400	0.099685457	0.508553976	0.902613686	0	I vs C	0	NS
MD15G1205500	0.466745704	0.159411177	0.694831579	0	I vs C	0	NS
MD15G1205600	-1.656787648	0.801242145	NA	0	I vs C	NA	NA
MD15G1205700	0.156362837	0.323836625	0.828301991	0	I vs C	0	NS
MD15G1205800	0.004851567	0.983598729	0.997606991	0	I vs C	0	NS
MD15G1205900	-0.13424338	0.61561019	0.932053929	0	I vs C	0	NS
MD15G1206000	NA	NA	NA	0	I vs C	NA	NA
MD15G1206200	-0.108651062	0.528919355	0.910028069	0	I vs C	0	NS
MD15G1206300	-0.108535395	0.41327512	0.867565988	0	I vs C	0	NS
MD15G1206400	-0.197762666	0.112966849	0.629011202	0	I vs C	0	NS
MD15G1206500	0.391823886	0.66866509	NA	0	I vs C	0	NA
MD15G1206600	-0.123079856	0.618178502	0.932175151	0	I vs C	0	NS
MD15G1206700	-0.186097462	0.605378116	0.930503609	0	I vs C	0	NS
MD15G1206800	0.252054408	0.266097534	0.796373518	0	I vs C	0	NS
MD15G1206900	-0.632978584	0.214448808	0.752808343	0	I vs C	0	NS
MD15G1207000	0.495833521	0.945549288	NA	0	I vs C	0	NA
MD15G1207100	-0.035195244	0.7682677	0.968019249	0	I vs C	0	NS
MD15G1207200	-0.465636792	0.867579255	NA	0	I vs C	0	NA
MD15G1207300	1.034154193	0.308376561	NA	0	I vs C	NA	NA
MD15G1207400	-0.00768333	0.959714752	0.993864885	0	I vs C	0	NS
MD15G1207500	0.216500078	0.245201334	0.780330742	0	I vs C	0	NS
MD15G1207600	0.251327657	0.430584948	0.873161519	0	I vs C	0	NS
MD15G1207700	-0.069158797	0.913763961	0.988785866	0	I vs C	0	NS
MD15G1207800	-0.30702039	0.582188257	0.923657622	0	I vs C	0	NS
MD15G1207900	NA	NA	NA	0	I vs C	NA	NA
MD15G1208000	NA	NA	NA	0	I vs C	NA	NA
MD15G1208100	-0.079171179	0.644047596	0.938022306	0	I vs C	0	NS
MD15G1208200	0.631062669	0.166237328	0.702264934	0	I vs C	0	NS
MD15G1208300	1.538900263	0.170867425	0.707309023	0	I vs C	0	NS
MD15G1208500	-0.066850577	0.569695834	0.9213187	0	I vs C	0	NS
MD15G1208600	-0.118837269	0.941327608	NA	0	I vs C	0	NA
MD15G1208700	0.161332706	0.264142098	0.795212231	0	I vs C	0	NS
MD15G1208800	0.495920547	0.945539746	NA	0	I vs C	0	NA
MD15G1208900	-0.833257539	0.509338484	0.902618163	0	I vs C	0	NS
MD15G1209000	-0.330580613	0.037569197	0.448082124	0	I vs C	0	NS
MD15G1209100	-0.00684835	0.911476155	0.988770428	0	I vs C	0	NS
MD15G1209200	-0.701981718	0.00103897	0.086405716	0	I vs C	0	NS
MD15G1209300	0.155938488	0.404762577	0.864517737	0	I vs C	0	NS
MD15G1209400	-0.084742433	0.814665351	0.972859643	0	I vs C	0	NS
MD15G1209500	0.495877673	0.945544447	NA	0	I vs C	0	NA
MD15G1209600	0.49589167	0.945542912	NA	0	I vs C	0	NA
MD15G1209700	NA	NA	NA	0	I vs C	NA	NA
MD15G1209800	0.066242533	0.871477586	0.985119257	0	I vs C	0	NS
MD15G1210200	-1.717703972	0.21754013	0.754405128	0	I vs C	0	NS
MD15G1210300	-0.001396692	0.991114217	0.998863026	0	I vs C	0	NS
MD15G1210400	0.810793895	0.480990804	NA	0	I vs C	0	NA
MD15G1210500	0.35179741	0.394181253	0.862794369	0	I vs C	0	NS
MD15G1210600	0.46704412	0.232812742	0.76882813	0	I vs C	0	NS
MD15G1210700	-0.220824074	0.319587909	0.825888091	0	I vs C	0	NS
MD15G1210800	-0.263650333	0.109894733	0.624977822	0	I vs C	0	NS
MD15G1210900	-0.168359164	0.439974943	0.875942081	0	I vs C	0	NS
MD15G1211000	-0.125785383	0.159058261	0.694378677	0	I vs C	0	NS
MD15G1211100	-0.008012584	0.947460052	0.992282101	0	I vs C	0	NS
MD15G1211200	1.010461686	0.002575592	0.142411747	0	I vs C	0	NS
MD15G1211400	0.152322785	0.682583087	0.948665099	0	I vs C	0	NS
MD15G1211500	0.422265469	0.138115019	0.671158717	0	I vs C	0	NS
MD15G1211600	-0.068501847	0.886979732	0.987173177	0	I vs C	0	NS
MD15G1211700	-0.030163777	0.876404695	0.985749679	0	I vs C	0	NS
MD15G1211800	0.180790541	0.456831003	0.881140575	0	I vs C	0	NS
MD15G1211900	-0.029652256	0.812025463	0.972569037	0	I vs C	0	NS
MD15G1212000	0.079280105	0.891342098	0.987173177	0	I vs C	0	NS
MD15G1212100	-0.017927993	0.799497849	0.970539924	0	I vs C	0	NS
MD15G1212200	-0.367213915	0.022042915	0.364155065	0	I vs C	0	NS
MD15G1212300	0.121227494	0.348011149	0.840604654	0	I vs C	0	NS
MD15G1212400	0.63470012	0.159684664	0.694959104	0	I vs C	0	NS
MD15G1212500	-0.314728697	0.265945753	0.796373518	0	I vs C	0	NS
MD15G1212600	-0.108415259	0.455502736	0.881140575	0	I vs C	0	NS
MD15G1212700	0.087482045	0.641281139	0.937053487	0	I vs C	0	NS
MD15G1212800	-0.130201964	0.122883686	0.647906156	0	I vs C	0	NS
MD15G1212900	-0.178268265	0.317965668	0.824846402	0	I vs C	0	NS
MD15G1213000	-0.086613238	0.440446567	0.8761428	0	I vs C	0	NS
MD15G1213100	0.561141173	0.428803145	0.872903963	0	I vs C	0	NS
MD15G1213200	-0.429013658	0.880984709	NA	0	I vs C	0	NA
MD15G1213300	0.249106652	0.020695481	0.356465684	0	I vs C	0	NS
MD15G1213400	1.724703285	0.030664947	0.414603702	0	I vs C	0	NS
MD15G1213500	-0.022272694	0.873392833	0.985618067	0	I vs C	0	NS
MD15G1213600	0.499490974	0.536114412	0.911542281	0	I vs C	0	NS
MD15G1213700	-0.041104302	0.978523901	NA	0	I vs C	0	NA
MD15G1213800	NA	NA	NA	0	I vs C	NA	NA
MD15G1213900	0.139253056	0.057031354	0.520268305	0	I vs C	0	NS
MD15G1214000	-0.393955932	0.20058214	0.738920592	0	I vs C	0	NS
MD15G1214100	NA	NA	NA	0	I vs C	NA	NA
MD15G1214200	NA	NA	NA	0	I vs C	NA	NA
MD15G1214300	-0.092961257	0.842551105	0.978961813	0	I vs C	0	NS
MD15G1214500	3.929612221	0.006193516	0.220401825	0	I vs C	0	NS
MD15G1214600	0.64294863	0.357881323	0.846225824	0	I vs C	0	NS
MD15G1214700	-0.023422485	0.934545854	0.991641858	0	I vs C	0	NS
MD15G1214800	0.036940987	0.856083469	0.981885181	0	I vs C	0	NS
MD15G1214900	0.106426973	0.297683653	0.812388668	0	I vs C	0	NS
MD15G1215000	-0.331688782	0.866302649	NA	0	I vs C	0	NA
MD15G1215100	-0.465597315	0.948865025	NA	0	I vs C	0	NA
MD15G1215200	NA	NA	NA	0	I vs C	NA	NA
MD15G1215300	0.003767879	0.983438151	0.997606991	0	I vs C	0	NS
MD15G1215400	NA	NA	NA	0	I vs C	NA	NA
MD15G1215500	-0.465615142	0.861869335	NA	0	I vs C	0	NA
MD15G1215600	NA	NA	NA	0	I vs C	NA	NA
MD15G1215700	0.004860797	0.972909611	0.995101581	0	I vs C	0	NS
MD15G1215800	-0.134046366	0.378621319	0.856028373	0	I vs C	0	NS
MD15G1215900	0.46549684	0.382388294	0.858554454	0	I vs C	0	NS
MD15G1216000	0.495792981	0.945553733	NA	0	I vs C	0	NA
MD15G1216100	0.050337993	0.558416692	0.917850022	0	I vs C	0	NS
MD15G1216200	-0.220632609	0.125942851	0.653176765	0	I vs C	0	NS
MD15G1216300	NA	NA	NA	0	I vs C	NA	NA
MD15G1216400	-0.955718727	0.331136334	NA	0	I vs C	0	NA
MD15G1216500	0.40757915	0.709316025	NA	0	I vs C	0	NA
MD15G1216600	0.446036662	0.342027324	0.838810077	0	I vs C	0	NS
MD15G1216700	-0.286045576	0.416347982	0.867690148	0	I vs C	0	NS
MD15G1216800	-0.201768697	0.227756236	0.765076829	0	I vs C	0	NS
MD15G1217000	-1.352490664	0.851024457	NA	0	I vs C	NA	NA
MD15G1217100	0.033177629	0.842085605	0.978936057	0	I vs C	0	NS
MD15G1217200	0.495840345	0.945548539	NA	0	I vs C	0	NA
MD15G1217300	-0.28354935	0.559132611	0.918123426	0	I vs C	0	NS
MD15G1217400	NA	NA	NA	0	I vs C	NA	NA
MD15G1217500	-0.04429874	0.709902352	0.955971116	0	I vs C	0	NS
MD15G1217600	-0.163102467	0.509119166	0.902613686	0	I vs C	0	NS
MD15G1217700	0.150094069	0.501090037	0.900798917	0	I vs C	0	NS
MD15G1217800	0.10507388	0.507046208	0.902458215	0	I vs C	0	NS
MD15G1217900	0.01054553	0.927021709	0.990896676	0	I vs C	0	NS
MD15G1218000	3.367722712	0.000593214	0.061669821	0	I vs C	0	NS
MD15G1218200	NA	NA	NA	0	I vs C	NA	NA
MD15G1218300	NA	NA	NA	0	I vs C	NA	NA
MD15G1218500	-0.297590713	0.173126693	0.710619227	0	I vs C	0	NS
MD15G1218600	NA	NA	NA	0	I vs C	NA	NA
MD15G1218700	1.612651386	0.220460503	NA	0	I vs C	NA	NA
MD15G1218800	0.495920547	0.945539746	NA	0	I vs C	0	NA
MD15G1218900	-0.725617429	0.299646088	0.813743906	0	I vs C	0	NS
MD15G1219000	0.417075777	0.38865173	0.861770008	0	I vs C	0	NS
MD15G1219100	-0.350335466	0.073756008	0.560463305	0	I vs C	0	NS
MD15G1219200	0.039406474	0.715393494	0.95660649	0	I vs C	0	NS
MD15G1219300	-0.317472416	0.590015657	0.927097414	0	I vs C	0	NS
MD15G1219400	NA	NA	NA	0	I vs C	NA	NA
MD15G1219500	-0.202838023	0.597460273	0.928392492	0	I vs C	0	NS
MD15G1219600	-0.049771545	0.618890909	0.932472145	0	I vs C	0	NS
MD15G1219700	-0.337675301	0.418077046	0.868047671	0	I vs C	0	NS
MD15G1219800	-0.32050959	0.611851172	0.931655767	0	I vs C	0	NS
MD15G1219900	0.08361841	0.426946972	0.871636298	0	I vs C	0	NS
MD15G1220000	0.495917017	0.945540133	NA	0	I vs C	0	NA
[truncated: 358,929 more rows]
