# Supplementary material for: Time Is of the Essence—Early Activation of the Mevalonate Pathway in Apple Challenged With Gray Mold Correlates With Reduced Susceptibility During Postharvest Storage
Source: Front Microbiol. 2022 May 12;13:797234. doi: 10.3389/fmicb.2022.797234 (PMC9133740; doi:10.3389/fmicb.2022.797234)
Supplement: Supplementary file 9 [file Table_9.XLSX]

## Sheet: Apple_LC_NORM
	Normalised abundance
Treatment	Bc-Inoculated	Bc-Inoculated	Bc-Inoculated	Bc-Inoculated	Bc-Inoculated	Control	Control	Control	Control	Control	Mock	Mock	Mock	Mock	Mock	Pool	Pool	Pool	Pool
sample-->	E1-I-2_(12)_260619n	E2-I-1_(6)_260619n	E2-I-2_(15)_260619n	E3-I-1_(9)_260619n	E1-I-1_(3)_260619n	E1-C-1_(1)_260619n	E2-C-1_(4)_260619n	E2-C-2_(13)_260619n	E3-C-1_(7)_260619n	E3-C-2_(16)_260619n	E1-M-1_(2)_260619n	E1-M-2_(11)_260619n	E2-M-1_(5)_260619n	E3-M-1_(8)_260619n	E2-M-2_(14)_260619n	PooledSample_091_260619_01n	PooledSample_091_260619_02n	PooledSample_091_260619_03n	PooledSample_091_260619_04n
Compound
8.06_391.1956m/z	0	0	0	0	0	51.5503	61.9766	43.9171	47.6219	125.048	129.066	332.424	103.966	216.34	179.261	67.3987	85.3458	56.6962	0
5.78_157.0488m/z	261.239	243.215	218.505	104.028	12.541	0	0	0	0	0	0	0	0	6.63381	116.258	66.3519	53.6899	19.5908	48.118
21.52_329.2333m/z	702.309	168.131	220.935	794.241	0	0	0	0	0	0	0	0	0	0	0	0	0	0	0
14.96_345.2267m/z	586.004	410.059	44.5162	453.257	0	0	0	0	0	0	0	0	0	0	0	0	0	0	0
39.01_201.8567m/z	0	0	0	0	0	0	0	0	0	0	0	0	0	0	15.6824	50.4645	15.8485	7.25086	4.93249
1.43_133.0499m/z	1079.58	970.494	1512.9	1041.21	299.436	128.429	113.715	104.013	256.886	124.589	126.032	236.128	280.469	219.605	806.419	520.003	530.148	439.638	522.104
7.89_335.0762m/z	515.595	300.267	1278.72	171.073	141.726	359.849	0	0	0	0	261.968	314.27	89.2307	357.165	218.881	335.79	302.347	249.432	158.444
40.87_134.0175m/z	0	0	0	0	0	7.00936	27.4419	0	15.6925	13.6387	0	0	0	0	0	1.51879	31.9156	4.05096	6.85649
12.39_273.1695m/z	4882.06	3301.72	2858.47	4943.01	28.0614	15.7173	10.2612	16.1928	17.041	10.6942	20.1058	12.0885	31.7252	42.7745	1313.71	1009.42	910.328	1069.91	815.114
1.43_555.1185m/z	9699.47	21768.5	11227.8	4174.36	14.646	0	0	16.6261	0	0	265.362	40.6571	31.5605	0	12698.2	4575.31	3792	3344.77	3276.22
3.78_215.0697m/z	38.7979	53.343	119.482	13.8289	103.486	121.608	160.771	152.263	247.561	41.3626	0	0	14.1557	37.1495	0	37.8586	47.2155	65.8257	129.463
5.67_121.0283m/z	0	0	0	0	0	0	0	0	0	0	0	0	0	0	0	67.6936	10.2423	0	11.9627
1.48_298.0689m/z	1438.03	2014.53	1666.31	1390.17	475.819	283.904	192.616	234.621	250.216	157.688	220.899	460.546	439.233	462.939	2288.68	1009.16	897.39	715.127	733.324
3.09_145.0493m/z	243.184	121.262	242.439	118.826	194.53	90.9321	74.2993	97.0669	59.0621	201.802	73.6508	39.749	76.3865	47.0375	18.4296	123.816	152.583	120.817	122.252
7.84_451.2188m/z	49.4572	24.2071	165.51	23.5625	28.3863	0	0	70.4685	0	0	0	0	0	0	0	0	18.999	0	0
2.57_369.0814m/z	2341.17	6759.88	4264.37	1295.78	0	0	0	0	0	0	0	0	0	0	1890.36	1762.21	839.128	787.337	738.79
0.95_154.0617m/z	0	0	0	0	0	74.9492	38.3619	251.144	27.6752	52.2872	40.0146	0	20.8946	0	0	38.486	42.5379	64.5742	0
11.67_317.1961m/z	532.198	395.863	88.2162	549.542	0	0	0	0	0	0	0	0	0	0	53.1048	0	0	0	0
11.72_579.2653m/z	80.9897	249.649	218.285	333.163	59.0583	0	0	0	0	0	57.8157	166.534	0	247.22	86.235	0	47.6076	157.217	0
12.51_345.2276m/z	2423.28	2154.94	470.754	1789.27	0	0	0	0	0	0	0	0	0	0	517.171	296.527	194.094	246.638	180.614
31.17_200.8549m/z	26.1042	83.7186	26.836	22.5848	19.0221	0	0	0	0	0	0	0	20.3781	13.2981	0	0	0	25.2008	0
1.39_731.1516m/z	9349.23	9335.23	9599.94	2729.84	0	0	0	0	0	0	0	0	0	0	6701.58	3608.35	1844.65	1592.96	1725.88
15.78_301.2012m/z	398.885	185.567	27.3249	90.6174	0	0	0	0	0	0	0	0	0	0	0	0	14.549	14.2361	0
3.97_319.1021m/z	362.455	8.62871	469.385	0	19.7671	0	0	0	0	0	132.671	162.172	22.2509	42.0852	67.4546	0	0	37.4661	0
20.28_329.2322m/z	5803.95	5681.57	1112.84	3890.78	0	0	0	0	0	0	0	0	0	0	1855.16	739.832	493.593	608.441	526.121
20.21_101.0232m/z	11.9005	10.7048	4.54825	9.09309	7.54936	7.00707	16.2553	3.34784	11.7604	12.8443	18.9772	24.3032	39.3807	14.3162	17.0105	4.04983	3.65287	5.68543	0
36.24_112.9850m/z	11.5716	0	0	3.22684	0	20.0274	15.1259	8.2971	34.1498	8.86455	15.7434	18.5506	10.615	11.4356	11.8647	6.05728	3.93493	11.197	29.2296
13.00_273.1698m/z	220.257	174.651	35.2721	118.337	0	0	0	0	0	0	0	0	0	0	38.9304	0	0	0	0
12.63_273.1702m/z	394.102	365.803	74.626	214.267	0.746433	0	0	0	0	0	0	0	0	0	23.5632	31.1635	0	0	0
2.57_191.0542m/z	3920.38	9752.04	5899.33	2663.78	567.087	206.027	322.716	779.827	368.792	481.822	311.009	397.941	276.895	469.344	3371.53	2707.26	2086.61	1821.11	1868.06
3.04_369.0800m/z	71.5167	421.85	230.435	64.8388	0	0	0	0	0	0	0	0	0	0	0	65.4108	0	0	0
4.32_176.1239m/z	31.1357	23.6116	64.9557	22.4525	13.8451	17.5164	3.57603	0.947916	1.38294	0.102593	26.523	5.28438	17.1266	6.79841	42.355	11.0108	18.8019	16.901	31.5597
12.42_373.1860m/z	1304.55	5067.18	611.434	1006.92	0	0	0	0	0	0	0	0	0	0	2395.27	627.59	454.884	468.851	415.219
1.34_335.1350m/z	0	0	0	0	0	58.0628	21.6521	0	50.741	141.469	0	218.558	6.91333	121.854	30.0104	87.9737	39.3977	51.1468	144.654
5.39_179.0545m/z	70.9638	52.9107	55.5443	35.6762	36.3699	4.91951	16.8143	0	0	26.9817	29.9246	25.1497	25.7298	69.3399	43.4228	40.8404	62.2853	31.6064	51.4093
4.72_325.2815m/z	516.994	410.978	369.991	302.017	86.7423	39.5995	13.0867	51.9825	42.5284	36.9655	47.7943	145.269	31.3581	140.188	559.697	155.897	174.32	111.638	184.214
1.24_644.0506m/z	0	0	0	0	0	0	69.2074	592.254	45.5052	76.0233	0	0	0	37.5221	0	0	0	0	0
20.12_329.2327m/z	1935.62	1881.64	841.607	1466.97	0	0	0	0	0	0	0	0	0	0	744.936	129.83	86.0974	136.236	123.656
13.16_273.1697m/z	547.109	440.771	411.674	462.462	0	0	0	0	0	0	0	0	0	0	32.3801	24.8202	0	0	0
33.59_149.0080m/z	1814.9	1517.54	1313.98	2334.88	2867.49	2704.42	2213.3	2540.18	2525.3	2512.77	1139.5	2725.49	3532.45	3000.31	2124.59	394.668	807.033	1241.13	1357.81
19.99_329.2327m/z	2256.85	2265.91	615.492	1250.85	0	0	0	0	0	0	0	0	0	0	960.994	289.752	122.561	133.197	97.5571
12.18_855.4890m/z	99.8808	0	91.5935	76.5573	94.2958	65.0658	19.331	50.2164	155.322	0	65.3563	25.235	127.33	81.6849	67.6429	0	0	0	0
15.54_301.2015m/z	601.378	127.404	217.324	339.457	0	0	0	0	0	0	0	0	0	0	21.3754	0	21.1901	0	0
20.17_173.8709m/z	53.847	21.3626	16.879	25.1916	13.6054	25.0266	7.56266	0	14.0366	30.6829	0	15.4956	0	0	0	15.0046	26.7469	18.7653	20.7133
4.31_129.0546m/z	73.5618	16.6137	198.613	18.1661	0	0	0	0	0	0	0	18.2303	0	0	0	0	0	0	0
5.45_487.1442m/z	316.17	275.172	97.5871	697.942	140.94	0	0	0	0	599.569	67.6638	751.51	11.2562	463.192	618.892	160.091	225.17	189.562	152.761
1.13_191.9373m/z	0.924368	22.5135	24.9037	7.64163	40.1576	16.1151	24.388	36.3256	94.7911	16.5931	26.9269	8.17974	0	0	0	399.328	121.551	57.1307	41.0931
0.95_720.8217m/z	0	0	0	0	0	59.4099	29.2131	0	202.459	272.901	122.503	0	0	0	38.8	199.981	89.1784	75.6014	69.8482
0.95_644.6570m/z	216.55	113.586	161.322	159.33	129.171	0	0	0	108.031	82.7903	153.205	449.538	229.845	109.305	79.9262	305.692	75.9362	182.107	157.129
9.33_457.1715m/z	2539.03	0	7831.38	0	0	0	0	0	0	0	0	0	0	0	0	593.662	437.146	334.605	276.465
11.27_317.1941m/z	139.163	106.276	90.0553	183.69	0	0	0	0	0	0	0	0	0	0	17.0455	15.8897	0	0	0
4.71_117.0333m/z	774.319	1189.34	834.415	812.503	214.798	98.0749	56.7963	86.2157	227.533	105.674	74.8646	311.128	95.6299	376.078	1012.39	462.579	445.151	400.037	371.97
1.04_335.0729m/z	363.704	38.5683	79.6811	43.1964	39.6568	0	0	0	0	0	20.7046	81.0044	99.6569	59.4685	0	1468.69	0	20.5541	42.0499
2.58_367.0665m/z	1912.64	4785.3	2397.23	1160.06	0	0	0	11.4523	0	0	0	0	0	0	1159.83	142.134	552.475	409.509	365.827
37.05_115.0024m/z	6.22878	10.3229	26.9989	14.0199	27.2706	6.92273	10.434	16.9063	10.299	6.51396	31.6753	45.7214	24.5085	38.0219	34.012	10.1277	31.5971	48.825	27.4336
5.38_425.1654m/z	2511.86	197.237	5200.09	906.162	838.482	158.085	135.87	347.717	253.909	177.079	97.8637	384.433	191.064	256.234	187.71	283.492	636.018	493.316	588.063
1.34_417.9864m/z	0	0	0	0	0	0	188.688	0	47.5662	45.0387	0	56.5802	61.4177	68.8517	29.4804	63.4181	102.245	52.5366	65.6566
24.08_190.9260m/z	19.9473	17.598	32.0751	11.432	15.3671	17.7434	5.07339	12.549	15.094	0	29.5485	0	0	0	0	37.9697	42.7252	21.2615	18.2961
4.71_265.0704m/z	428.338	765.528	550.075	477.172	0	0	0	0	0	0	0	0	0	54.201	616.531	90.5578	147.131	89.3684	229.904
0.97_101.1304m/z	13.8897	12.0313	31.3578	30.879	32.1161	16.5416	14.1073	9.41447	8.29095	13.6124	30.6235	15.9072	38.1238	24.5673	25.8345	26.6943	39.0948	22.6	43.3653
5.92_337.2933m/z	126.437	122.599	296.376	68.9657	140.834	50.903	90.0092	51.6972	41.5998	54.6826	57.0207	32.2689	75.3476	61.0547	43.5163	39.9338	61.612	54.5532	108.942
4.71_145.0278m/z	3794.53	6429.04	4602.72	4409.73	1161.27	646.425	322.252	671.662	1131.44	768.673	540.528	1529.74	566.583	1897.27	5919.97	2711.19	2556.56	2292.8	2239.59
19.87_329.2326m/z	705.146	485.862	679.223	763.962	0	0	0	0	0	0	0	0	0	0	135.205	0	49.6314	0	0
25.79_144.9257m/z	23.7257	35.2434	28.3699	41.8741	32.87	27.7011	32.7108	20.7378	15.6889	7.35111	0	0	20.8116	16.5793	0	15.1859	14.0171	7.82655	7.0431
10.78_409.4245m/z	654.629	525.599	800.972	786.736	338.769	838.936	864.367	684.787	722.435	613.844	460.241	416.722	284.948	402.97	586.275	296.333	505.751	482.808	244.817
15.99_301.2011m/z	924.076	489.147	421.014	760.184	0	0	0	0	0	0	0	0	0	0	168.599	0	39.9656	27.7684	28.8693
13.79_273.1703m/z	544.492	310.91	285.337	459.984	0	0	0	0	0	0.953412	0	0	0	0	81.9093	0	2.70169	30.2431	0
39.30_201.8610m/z	14.5948	7.91177	11.724	8.72628	0	0	0	0	0	0	0	0	0	0	0	28.3582	0	2.07832	0
10.65_548.0230m/z	0	0	0	0	0	0	0	0	0	100.757	0	80.7779	0	0	90.0442	75.6529	49.9178	55.2323	168.987
39.35_179.0523m/z	0	0	0	0	24.02	26.3944	27.7432	31.4805	0	14.7985	20.5048	73.1606	16.1479	51.3699	19.4598	8.98135	17.8522	10.2074	69.7943
4.46_290.9749m/z	0	0	5.46699	0	0	0	44.7756	75.948	40.5443	7.57002	0	21.4047	0	0	0.930292	22.7506	16.1971	11.1817	21.8718
3.12_165.0535m/z	528.192	152.586	331.518	257.98	232.79	88.4012	55.6266	69.9269	46.2628	14.7768	22.7198	349.639	152.68	324.628	317.871	242.997	269.052	205.132	172.359
4.58_433.1246m/z	0	0	0	0	0	176.108	115.148	296.813	83.8933	0	0	0	0	0	42.9172	0	27.9947	0	0
7.16_119.0485m/z	113.889	364.187	198.52	54.2738	0	0	1.58875	0	0	0	6.71689	0	0	0	272.292	43.8668	75.081	49.5198	40.4214
0.94_246.0243m/z	7.9807	0	0	0	0	23.0261	21.1945	14.9831	47.5006	16.6225	0	0	0	0	20.5199	34.4325	0	0	0
6.41_846.3959m/z	0	0	0	0	0	0	157.141	98.9784	179.812	0	0	0	0	0	0	0	0	0	0
32.18_298.1556m/z	10.5979	18.7911	13.6611	0	0	0	0	0	0	0	0	0	0	0	0	0	0	0	0
1.23_961.2910m/z	1102.65	880.969	2849.4	546.088	1442.41	0	0	109.721	265.769	304.527	1850.13	930.516	716.707	1295.18	292.215	4204.04	415.173	234.419	1108.4
3.67_515.1379m/z	366.238	184.793	980.738	234.483	98.8851	0	46.822	30.9301	0	0	0	148.851	142.058	42.8046	189.18	259.215	53.9805	124.635	55.6775
3.91_165.0548m/z	351.829	43.0155	194.376	134.851	72.4354	18.5961	0	16.6634	0	0	11.6039	130.03	40.2379	140.77	0	43.6755	88.2618	27.3439	26.1621
16.08_301.2018m/z	850.508	514.381	93.3412	537.935	0	0	0	0	0	0	0	0	0	0	124.965	48.4383	65.8444	0	14.5929
17.22_273.1699m/z	435.654	630.72	312.22	459.927	0	0	0	0	0	0	0	0	0	0	405.354	19.2487	0	0	0
1.41_586.0483m/z	131.452	0	87.2202	70.1198	237.909	0	0	0	0	370.821	0	0	0	0	0	0	0	0	0
4.71_145.1550m/z	26.0363	80.9062	43.6411	36.2549	4.68669	0.00225428	0	4.18499	0	0	3.33112	7.75702	0.118513	5.0539	83.1218	0	27.7852	27.7741	13.1902
0.45_197.8065m/z	347.221	77.6094	14.6622	24.5352	0	0	0	0	0	0	0	15.6853	0	0	62.2803	0	0	0	0
4.84_408.0347m/z	493.794	19.1275	755.48	285.985	0	0	15.3547	0	0	7.75226	0	0	0	0	0	12.5312	0	25.6046	0
6.96_225.1112m/z	89.437	480.95	30.157	54.4772	0	0	0	0	0	0	0	0	0	0	227.336	0	0	0	0
4.72_325.0916m/z	22573.9	27437.1	20399.8	18225.8	7367.29	5768.5	4403.87	4667.64	8418.58	7775.73	5805.1	12691.9	5735.66	11020.4	26959.3	14107.8	13229.9	11668	11768.9
6.37_335.0762m/z	2442.65	1718.11	5825.17	1113.98	1003.59	1421.48	605.062	83.6677	645.109	219.057	873.586	1956.51	1166.3	1527.74	2262.62	1423.26	1621.67	1389.07	1252.88
4.32_175.2706m/z	68.7155	30.7659	77.6881	19.93	8.77091	12.9723	7.5869	0	5.59705	0.518012	25.2506	7.34515	8.13966	8.69113	22.5952	31.1527	17.2112	5.83679	12.4539
5.37_323.0976m/z	261.808	0	802.63	34.8395	0	0	0	0	0	0	0	0	0	0	0	0	0	0	0
33.59_165.0393m/z	3313.35	2627.82	2194.95	4097.71	4961.19	4642.44	3680.52	4252.13	4254.11	4130.68	1871.05	4483.66	5744.73	4673.46	3530.57	346.879	1303.4	2404.43	2552.27
26.03_173.8712m/z	90.4868	123.154	88.3329	139.156	85.3723	53.634	27.731	21.0579	43.8056	38.4852	77.5167	57.3326	52.7372	18.1981	98.2826	83.3284	62.2548	99.2686	34.4205
1.35_759.1490m/z	611.826	341.443	25.6644	0	0	0	0	0	0	0	0	0	0	0	0	0	0	0	0
1.09_191.9777m/z	145.877	265.808	307.745	305.236	218.93	113.732	260.005	535.207	388.007	449.584	67.28	161.256	81.3857	107.03	134.389	380.466	174.644	105.404	138.965
9.91_323.0970m/z	38.3917	0	323.39	20.0409	0	0	0	0	0	0	0	0	0	0	0	0	0	0	0
3.57_343.1189m/z	19.9874	0	26.1785	13.2363	13.2968	0	0	0	0	0	0	0	0	0	17.4078	19.0135	51.7448	0	14.101
4.25_449.1025m/z	0	0	0	0	41.1526	35.3034	0	0	0	0	37.9372	156.408	0	105.077	28.5236	17.776	36.4826	48.0014	67.282
13.18_352.1752m/z	691.387	1373.3	469.704	634.952	0	0	0	0	0	0	0	0	0	0	655.771	69.3053	31.3761	0	36.4508
4.32_175.0592m/z	13177.2	9504.16	19634.5	7306.45	2919.63	4395.62	2584.62	922.248	3531.02	1974.57	6890.75	4524.23	4146.03	2251.26	10619.6	7599.31	6582.22	5958.98	6008.2
7.37_137.0099m/z	71.7898	27.2032	74.4972	34.3149	0	32.267	13.5392	0	10.1763	21.0329	0	0	0	0	0	51.0485	18.7399	16.1575	0
33.45_132.8666m/z	0	0	5.69227	0	24.4906	10.0169	20.9011	14.5041	15.6368	14.9226	6.76567	9.14867	39.5963	6.55271	4.66311	0	0	0	11.4172
3.13_503.1401m/z	713.964	251.562	830.721	689.653	0	0	0	0	0	0	0	0	0	45.0147	148.521	80.1083	57.9882	50.2741	0
10.03_405.3830m/z	389.489	325.466	548.176	285.054	291.36	138.641	237.582	252.704	71.6188	123.908	216.621	510.911	193.158	233.786	662.453	90.5657	150.009	299.179	131.024
4.71_187.0388m/z	489.134	761.726	556.468	549.436	45.0714	0	0	0	59.3955	34.3418	0	106.309	0	154.453	779.526	268.871	237.978	249.616	209.624
8.63_609.1515m/z	0	157.053	104.786	59.0263	129.498	0	0	0	0	0	0	0	0	111.562	0	0	18.0317	0	0
5.58_265.3315m/z	10.1603	0.00335686	2.98376	0.210391	9.14272	8.9187	8.17686	40.641	18.8818	28.5142	11.5754	5.25796	19.0733	24.8524	14.5411	16.7219	6.60026	6.15787	13.6235
1.81_963.2125m/z	3426.48	2443.74	4678.24	107.991	0	0	0	0	0	0	0	0	0	0	940.925	359.163	0	91.1513	134.418
17.06_517.3177m/z	1451.65	2466.13	820.315	2567.02	0	0	0	0	0	0	0	0	0	0	2002.63	314.826	332.908	0	131.596
5.79_113.0229m/z	14.8335	36.4285	54.0186	27.1268	0	0	0	0	13.4491	0	6.76227	27.4329	0	8.18214	27.9374	51.8422	34.9204	18.2278	30.3107
3.11_119.0484m/z	1515.02	1252.18	1013.99	595.829	563.47	683.304	348.283	242.463	411.949	525.526	550.495	1698.73	749.501	726.303	1693.3	822.857	766.263	762.169	705.678
29.78_187.8491m/z	12.61	43.4349	28.8315	10.7996	8.99026	22.5581	0	9.08534	0	43.2639	17.3308	0	0	0	0	17.8671	26.2471	17.2165	14.7745
13.16_345.2274m/z	1249.28	1266.31	50.0814	688.001	0	0	0	0	0	0	0	0	0	0	223.824	52.1545	0	25.2035	0
13.03_352.1761m/z	48.8678	363.151	165.695	250.998	0	0	0	0	0	0	0	0	0	0	80.8277	12.8786	0	53.5984	0
40.36_217.8530m/z	44.8787	40.5392	48.096	0	13.7021	0	12.607	0	10.2911	0	0	0	0	0	0	77.6254	30.7238	15.1897	0
22.39_457.2435m/z	0	106.413	0	0	0	40.0527	0	82.2954	139.494	68.1137	0	108.229	94.0444	62.8567	41.5294	0	0	0	0
26.53_173.8702m/z	23.9378	71.6922	46.662	18.6507	0	0	14.0084	0	0	0	16.4738	12.1908	19.8366	0	23.0394	24.9013	44.622	43.8268	18.733
6.11_153.0163m/z	0	0	0	0	0	0	0	0	0	0	6.76102	126.672	0	108.902	0	37.1987	11.1327	0	25.3924
0.44_144.8720m/z	5.52751	0	48.0859	12.0428	21.335	7.945	17.5849	14.11	8.76071	22.7283	0	4.57231	0	0	0	0	31.7729	16.9865	7.76875
9.14_289.1651m/z	62.8017	111.556	52.8882	67.7753	2.21021	0	5.02574	2.63654	3.36287	2.62136	4.93206	11.9312	0	0	37.4173	22.299	14.5982	15.7943	12.154
1.75_379.0843m/z	29.7333	66.2555	29.8651	16.2994	53.9694	0	26.9115	0	0	0	0	0	0	0	80.8738	0	0	0	28.8964
34.68_311.3588m/z	1.57129	9.56074	6.80971	5.98366	12.186	26.7564	28.0346	22.8649	56.7244	35.8939	46.3241	26.7633	38.6403	22.579	4.03285	5.06261	20.2079	9.23132	38.2602
16.05_505.3512m/z	143.898	10.2398	45.7669	118.217	0	0	0	0	0	0	0	0	0	11.3085	27.7948	0	10.9364	0	0
33.59_165.9741m/z	38.2419	46.9983	10.962	35.2964	75.2185	51.7823	53.3537	61.2248	43.3232	34.9591	21.4184	48.2946	85.1803	47.3671	41.273	0	9.11689	18.8904	23.9413
2.57_191.1997m/z	11.9485	82.9225	19.9142	9.25234	0	0.279564	0	0	0	0	0	0.271614	3.03316	0	11.4403	10.6728	7.73893	0	4.33529
9.55_377.2172m/z	0	3649.61	0	0	0	0	0	0	8524	0	0	0	0	0	0	565.972	577.893	531.943	530.777
0.95_560.6942m/z	233.548	81.841	416.407	185.298	105.641	72.586	0	0	0	0	0	436.392	255.525	246.376	320.285	223.61	0	0	94.0793
5.78_113.0597m/z	141.203	202.286	229.483	137.84	0	0	2.52238	0	19.0582	0	6.76404	21.2819	0	9.27013	86.5663	101.769	62.0952	38.1782	49.4445
8.34_103.0357m/z	12.8934	18.1104	8.48096	2.81297	0	0	4.0956	0	2.1183	6.70454	25.9292	22.5298	17.5602	8.26201	13.2	0	6.00936	1.58265	3.03885
5.92_337.0928m/z	10138.1	11598.3	20833.2	6891.08	9580.12	7934.89	7560.73	7322.75	6444.38	6987.07	7935.35	6919.27	7264.06	5716.26	7430.73	9678.57	8670.84	7721.73	8408.2
15.55_517.3152m/z	1317.79	2855.38	167.11	933.24	0	0	0	0	0	0	0	0	0	0	1623.13	155.642	112.717	86.0267	0
4.32_115.0387m/z	2161.87	1472.8	3167.02	1200	443.094	785.016	411.148	146.151	610.232	325.254	1167.74	726.417	649.093	382.189	1709.61	1253.13	1095.19	950.12	914.43
34.48_217.8544m/z	0	16.7835	0	0	11.8333	0	0	0	0	0	0	0	0	0	0	52.4107	11.1374	6.57331	0
37.93_326.0672m/z	21.8573	16.565	12.828	18.2689	26.2876	21.3341	31.4996	19.6311	24.0191	19.9576	5.63455	4.49068	5.0558	17.3834	20.823	9.11283	14.6894	27.9243	18.0612
1.24_457.3460m/z	1444.6	1307.71	922.499	1128.03	1869.7	528.083	611.814	179.325	1094.9	1302.22	1725.71	2174.48	1081.74	1602.05	1939.44	2025.52	980.408	920.035	1819.01
2.21_387.1114m/z	0	0	62.2889	38.8936	33.0204	0	0	0	0	227.026	107.643	398.013	18.8929	232.216	308.815	0	58.5907	0	0
2.07_172.9999m/z	33.2767	42.6065	54.7703	25.3198	57.4306	37.8752	29.7282	38.4965	52.5011	49.482	36.1063	29.1977	24.0818	24.9855	15.903	19.3896	27.5933	30.6603	31.5514
7.68_451.1360m/z	526.322	567.707	987.394	544.561	1027.23	271.964	112.027	809.776	127.833	364.829	951.761	897.721	251.777	941.06	643.776	1011.42	623.525	675.109	694.012
13.54_385.1765m/z	49.3034	47.7032	86.6215	39.5543	137.017	101.917	52.3676	212.849	56.4624	39.7711	0	66.4103	88.5091	285.758	141.709	86.5288	0	0	0
3.11_163.0384m/z	3031.56	2707.46	2160.79	1200.25	1042.44	1287.99	703.287	565.398	744.194	1111.13	1028.54	3227.4	1387.18	1417.37	3468.33	1707.35	1559.88	1469.61	1409.18
19.54_145.9302m/z	66.2436	51.1518	12.5209	13.2573	0	0	0	0	0	0	0	0	6.63645	19.9732	0	12.6617	8.10249	0	19.3485
4.71_205.0490m/z	107.718	168.913	197.107	151.941	0	0	0	0	0	0	0	0	0	11.6835	213.387	7.86328	27.1052	0	35.1776
2.40_218.1016m/z	5495.7	4321.99	5195.3	4194.56	6698.88	6089.59	6771.13	7026.02	7146.2	7049.67	5571	6401.24	6428.67	7049.42	4990.56	6159.24	6179.15	5024.25	5559.54
0.78_134.9866m/z	0	0	0	70.6581	0	69.9052	86.5481	9.20877	52.1171	187.315	0	7.97354	0	38.8678	135.584	25.3721	35.4452	21.2925	33.2053
29.16_173.8703m/z	394.052	406.131	488.525	266.121	214.841	239.17	35.6764	110.595	130.627	146.689	125.803	277	160.276	133.201	288.036	421.956	153.946	229.661	134.509
4.32_113.0594m/z	922.158	624.277	1256.24	476.788	176.407	296.077	158.862	11.6359	219.884	67.3497	451.341	273.407	243.825	94.4744	717.96	535.154	446.689	369.645	417.683
8.57_463.2179m/z	904.101	748.33	1311.54	475.229	964.764	423.144	780.171	749.837	389.063	805.01	1043.97	3209.69	807.946	2802.47	891.236	1119.92	1235.56	1290.77	1071.15
2.40_146.0810m/z	569.898	533.05	565.96	428.982	716.618	681.884	685.687	787.257	779.102	809.896	652.984	661.925	681.927	736.237	529.911	716.736	592.385	481.131	617.588
1.71_216.9798m/z	11.1835	0	10.1762	6.21726	9.13846	0	15.8615	11.1543	15.0052	10.6213	48.1609	19.7868	110.065	0	7.60404	0	0	0	0
27.55_199.8526m/z	15.8485	39.3165	24.0299	22.4976	12.2837	0	13.0539	0	0	16.4695	11.0631	0	0	0	0	15.5298	0	15.2133	0
8.85_531.0714m/z	0	0	0	0	0	0	0	0	0	0	0	0	0	0	0	0	56.6505	0	40.5128
0.96_471.0740m/z	0	22.4569	7.269	0	32.4096	11.4902	24.5459	118.381	72.0511	125.844	28.015	29.0454	62.906	13.2946	56.8198	21.4222	36.535	18.984	30.437
10.01_207.1027m/z	14.4143	0	0	71.0961	15.9138	56.182	0	59.8495	24.0954	27.7848	51.8417	21.6474	27.53	60.3405	104.449	0	10.0819	0	0
32.92_174.9527m/z	24.0963	38.0347	9.06834	32.9001	20.1744	41.7238	12.4037	10.8826	23.4695	22.7314	19.0596	19.1596	55.4896	21.4787	29.9017	15.3492	23.3807	0	0
32.91_217.8553m/z	93.9063	0	13.5119	20.8562	21.418	0	0	0	0	16.9047	0	0	0	0	0	18.226	17.0704	0	0
18.56_325.1646m/z	29.9272	1057.09	852.534	381.794	0	0	0	0	0	0	0	0	0	0	472.1	63.1422	0	0	0
1.24_915.2489m/z	8437.41	10341.5	18873.6	7097.55	13098.3	2681.09	2890.79	3206.13	3541.32	9463.27	24650.9	19583.2	2712.97	11702.6	10571	11717.2	7678.03	5943.72	8821.07
0.91_114.9349m/z	76.7651	46.4393	57.7241	53.5711	35.8694	47.1522	63.9386	64.374	60.6912	86.6418	102.286	94.8396	73.3922	63.947	80.3195	70.2589	102.896	72.5114	65.0741
11.66_473.1666m/z	600.662	672.815	640.089	393.891	635.444	317.627	323.859	569.888	240.343	380.668	337.672	433.703	249.767	402.051	666.387	402.196	173.19	395.524	236.926
1.39_118.0502m/z	0	24.225	0	0	0	44.0259	21.012	0	0	20.4326	0	0	0	55.2219	0	58.8081	71.5421	21.2629	37.9282
5.57_121.0282m/z	167.899	536.895	203.307	1204.95	2.99495	100.61	0	4.82563	0	0	29.0702	90.9992	0	19.9482	589.617	82.8083	232.166	72.2681	159.899
11.78_345.2277m/z	226.829	166.041	0	80.4989	0	0	0	0	0	0	0	0	0	0	20.4732	0	0	0	0
5.11_159.0644m/z	59.9819	36.8066	208.03	34.9173	30.8703	13.8831	15.4418	8.14485	0	27.872	17.1422	0	10.1099	20.4526	0	27.546	20.2433	34.7258	15.4869
8.30_576.1227m/z	0	0	0	0	0	0	0	48.6827	0	39.7868	40.017	183.544	0	46.0019	52.2683	95.1577	45.9188	0	37.1791
9.55_583.1810m/z	619.732	477.321	5334.39	345.409	616.524	96.9613	0	2099.18	74.4113	0	890.608	1568.4	63.5847	1382.12	1430.08	1233.61	787.71	872.979	800.702
31.35_133.0122m/z	0	0	0	0	0	19.9971	0	38.4229	11.2127	32.2095	0	21.7269	0	0	11.1662	10.5683	11.8125	23.2101	0
3.40_786.7502m/z	182.535	1649.24	43.0962	129.929	0	0	0	0	0	0	0	0	0	0	532.699	0	101.298	94.1044	55.543
1.29_717.1374m/z	1362.94	1094.58	121.586	427.653	0	0	0	0	0	0	0	0	0	0	883.825	0	0	200.341	0
12.54_461.1081m/z	10499.3	8607.95	7238.69	4543.4	13380.9	7246.6	4924.93	11123	2636.87	6508.35	9522.17	35718	8470.44	21117.6	14045.4	10722.7	9565.21	9904.52	8730.96
10.17_447.2223m/z	209.872	0	480.46	0	15.6044	0	0	1.76148	0	0	0	287.671	23.5665	24.5417	82.9291	109.347	65.3926	21.2619	30.8279
5.97_1186.7821m/z	0	59.0909	0	0	0	32.924	0	0	0	0	0	71.855	0	87.2758	31.3423	21.5524	58.2327	96.6647	105.316
14.46_183.1013m/z	82.7202	61.4648	408.521	915.976	472.993	640.178	200.184	211.33	21.1822	338.763	181.233	53.3486	25.2737	19.846	9.16162	219.269	241.526	271.122	188.18
5.28_325.0918m/z	2872.85	3955.2	1437	4324.28	640.021	661.885	221.853	283.912	1643.12	608.432	464.87	1264.32	524.637	1547.11	2496.29	1592.29	1718	1313.4	1585.57
30.53_199.8491m/z	0	14.8336	0	0	0	0	0	0	8.95864	7.94738	20.274	0	0	9.49936	32.354	88.1536	12.6015	26.3867	16.2014
33.07_176.8572m/z	47.6843	11.8687	12.5604	15.018	10.9966	0	0	16.7419	0	0	10.1277	0	8.98055	6.90867	18.1207	8.31551	12.9175	14.9813	0
9.79_435.2232m/z	237.201	259.718	471.77	231.623	232.548	139.993	176.191	274.669	129.568	109.796	208.173	364.553	206.902	270.443	273.023	209.572	282.208	342.709	190.465
2.58_440.0296m/z	25.5022	26.6494	38.8386	0	39.3471	0	0	0	0	37.5044	116.983	32.8171	26.1201	54.5545	26.6146	44.1235	24.8895	0	0
34.10_144.9244m/z	32.6106	12.3653	46.4932	72.5786	29.5662	0	0	10.0425	8.87584	0	0	12.4248	0	0	27.9578	38.5388	10.0277	11.977	0
22.35_173.8724m/z	29.4057	41.037	44.9542	0	14.4086	0	18.4912	0	0	28.4921	0	0	0	0	0	29.7923	18.226	16.087	0
4.88_289.1649m/z	78.9787	53.7758	139.747	27.9537	85.8265	0	15.1326	129.805	0	18.2398	33.6165	165.69	31.3471	111.448	65.1257	30.4787	96.3595	86.0776	56.8858
1.12_684.5492m/z	1302.79	1234.3	830.274	927.688	919.149	640.327	669.757	556.123	1028.59	1148.37	1559.92	1083.26	1765.64	1389.1	1203.08	1281.9	1105.38	665.152	1683.32
5.91_341.1079m/z	467.54	306.78	384.166	570.578	375.345	366.714	236.916	61.0221	269.241	434.105	476.17	572.256	230.102	583.95	440.537	974.797	573.911	511.9	588.374
8.96_283.1575m/z	29.9262	17.7813	101.121	53.4276	4.80147	23.4367	9.32185	0	0	0	19.6485	66.7522	9.82414	3.81308	9.21703	16.1875	13.1651	17.2277	3.25542
28.78_145.9296m/z	27.8889	84.4404	95.4326	42.1254	23.5438	19.4743	24.4337	0	0	19.3398	49.7445	22.8233	17.3087	18.2767	79.905	43.2767	39.0852	17.7638	14.1822
40.15_163.0573m/z	22.4451	18.2592	79.0393	0	20.7696	23.0206	35.8261	0	0	0	53.7399	59.2697	23.222	15.6516	30.288	13.8465	0	0	0
1.32_114.0207m/z	36.3273	24.7155	16.2079	0	28.5602	0	32.2687	0	12.3289	0	0	0	0	0	0	6.24333	8.09985	0	15.076
11.62_173.1164m/z	29.9321	168.235	9.86366	0	0	0	0	0	0	0	0	0	0	0	0	0	0	0	6.39208
5.83_376.0673m/z	0	0	0	0	0	0	14.759	15.9053	50.1677	50.5764	0	22.8991	0	31.0768	40.4096	0	0	0	16.8369
11.78_360.2421m/z	37.915	44.5149	103.512	354.317	190.254	31.5595	0	33.0753	0	222.029	0	0	61.4143	0	0	70.0374	34.9479	25.3244	0
11.56_133.0121m/z	0	36.1114	51.808	0	18.1472	0	8.97164	0	11.9805	13.0063	0	0	0	0	0	0	0	0	0
1.45_163.0462m/z	49.4335	10.885	65.4396	5.88833	18.2447	0	17.8747	172.098	19.0476	18.1811	31.2278	20.5269	32.1924	18.5235	9.2138	0	18.7992	0	0
22.62_190.9299m/z	7.86983	14.0063	0	0	0	13.7688	22.3195	12.5677	36.0559	39.7208	42.9271	0	0	0	0	19.0714	0	8.09936	15.1868
1.23_457.1189m/z	66066.4	65993.6	107507	58039.7	77850.7	35872.2	30292.8	34907.2	42368.4	75301.8	118632	110684	36888.7	76529.2	78728.7	81538.4	57425	49095.6	55019
6.00_387.0474m/z	202.822	138.45	320.181	272.105	212.357	524.447	455.538	388.632	627.958	295.124	590.679	269.188	382.822	471.908	180.317	380.192	389.024	265.089	600.571
3.93_449.1024m/z	0	0	0	0	0	0	0	0	0	0	0	66.5688	0	100.678	0	38.7856	20.9799	21.994	0
7.39_500.0985m/z	0	0	0	0	0	0	0	0	0	0	0	41.3345	0	34.3451	44.081	25.3196	0	19.8506	0
36.12_201.8551m/z	78.5196	22.1667	16.5087	19.9874	6.97686	19.4844	0	0	0	22.8489	0	12.5861	0	13.9966	0	39.1892	59.926	7.70161	8.35484
1.45_637.2177m/z	0	0	0	0	0	0	0	0	0	0	0	494.146	0	270.096	432.645	0	121.075	0	0
10.50_293.0865m/z	2463.48	25.8832	4059.55	775.937	216.258	785.033	0	172.076	0	12.8437	563.276	1530.81	196.509	1182.77	31.6145	847.368	749.084	694.125	635.643
10.75_133.0124m/z	0	132.992	81.786	0	33.9053	0	0	0	21.1071	0	77.3859	17.1526	16.181	19.4409	72.2269	0	22.7889	0	0
3.55_135.0464m/z	22.4381	0	0	0	0	16.0128	43.4958	15.899	32.5717	7.64887	0	0	0	0	61.7731	11.1351	7.92871	0	7.15797
25.27_145.9300m/z	43.8974	37.5814	19.3558	30.4432	17.298	0	0	12.5794	0	15.0183	71.1766	12.5537	38.2313	23.0195	22.0214	42.1276	71.1916	0	0
0.95_554.7292m/z	619.897	594.125	842.017	470.252	287.28	284.979	75.4108	57.3203	338.091	542.053	482.526	1391.21	622.489	272.732	623.44	520.004	488.574	378.147	452.13
2.38_279.9861m/z	142.789	52.9134	216.573	106.808	96.231	97.716	25.3402	69.5162	48.8142	35.7628	166.135	106.822	71.936	63.3357	58.2049	103.451	136.891	87.9606	134.725
7.46_337.0915m/z	4407.81	5581.76	8062.29	3432.48	4918.34	3476.76	4619.07	3294.04	2327.35	2913.19	4233.35	4232.05	2930.19	2695.27	3503.53	4301.79	4356.43	3569.11	3738.95
10.81_723.4016m/z	770.124	798.971	510.999	814.547	523.165	1012.86	766.496	314.722	830.06	566.904	633.976	291.152	281.745	463.654	633.432	440.13	444.38	339.358	147.603
36.01_201.8580m/z	33.3299	22.7438	0	0	0	0	0	0	0	0.099125	0	0	0	0	0	14.0523	8.10106	11.1401	0
6.04_289.9726m/z	37.7828	35.5873	44.022	27.794	11.1047	10.8917	47.4394	25.3362	8.96755	21.3055	27.187	52.2602	14.953	73.589	34.9018	206.434	36.239	77.1541	51.8402
5.36_289.1647m/z	102.105	55.9108	151.061	80.5442	22.9848	13.2075	27.7487	25.4215	13.4074	0	11.1888	45.6794	10.1109	45.3821	45.7881	33.9557	38.9283	39.0425	32.8966
26.93_395.7273m/z	11.2303	117.452	92.26	7.88755	10.1377	68.906	86.233	61.736	80.778	85.118	116.192	80.3344	93.6206	92.5796	68.2899	49.9432	51.4453	39.962	25.1086
27.84_174.9525m/z	66.613	127.418	69.9735	68.3242	42.7011	48.7104	69.0486	49.0126	64.0042	47.5066	77.8204	65.0756	66.5649	81.5848	87.8183	53.7426	42.8175	59.4975	34.9186
29.66_144.9203m/z	28.9161	17.3321	41.9014	32.8486	21.4369	0	8.20959	0	11.594	0	9.58335	15.2025	18.8523	0	11.7905	22.3603	8.08499	15.3943	0
1.65_232.9522m/z	15.5411	77.1615	15.76	14.7968	50.1327	0	31.0223	15.9034	72.5451	61.039	0	0	0	31.7304	0	0	24.3905	15.2619	0
3.80_329.1224m/z	898.459	451.142	1504.56	584.315	445.672	183.548	163.793	400.399	341.7	501.858	489.705	314.11	205.901	598.5	507.76	690.131	479.89	433.04	429.413
4.18_159.8907m/z	47.6172	28.1787	51.1674	10.7541	9.53742	21.2394	14.5301	24.9141	7.09465	26.4087	10.1469	7.60847	4.04629	10.2172	0	31.5964	24.7675	10.13	6.36052
1.92_377.0802m/z	1993.52	1756.96	2785.13	2408.8	1145.71	968.928	829.226	250.532	378.945	1953.76	1582.26	3307.68	576.357	2234.29	2394.71	2482.3	1897.09	1385.1	1330.57
9.30_435.2174m/z	190.795	66.3562	160.577	183.379	86.9077	39.5052	35.2948	0	34.7748	23.3896	27.8397	0	50.4612	0	0	99.5753	0	0	29.8804
5.58_265.2408m/z	20.3206	2.96748	11.9874	16.3031	19.1486	33.6197	32.3037	46.8328	21.4161	19.5981	14.0554	32.8488	43.7469	32.474	42.0109	22.1341	32.7039	13.2541	26.0209
0.38_131.0392m/z	0	2.50095	12.5174	0	5.76273	6.66506	16.245	17.4027	20.9081	33.7624	16.4626	18.2872	38.9043	26.6898	11.0612	0	16.7448	12.1021	55.3096
0.95_640.7571m/z	648.71	501.339	762.143	581.406	357.019	115.794	139.127	82.1435	451.802	515.874	361.633	160.326	645.936	427.322	501.827	533.032	473.855	366.752	460.003
23.99_173.8716m/z	52.7244	54.5485	26.0784	0	0	0	0	0	0	0	0	0	0	17.3856	0	0	0	0	0
35.50_115.0018m/z	2.72531	4.94495	35.7495	5.8132	7.47203	15.142	6.72521	18.9126	9.78705	2.16279	40.1156	17.4148	18.1085	41.8357	22.9598	6.91253	37.472	44.7296	24.5064
13.86_162.8911m/z	36.0084	43.7646	0	16.8931	4.20053	14.2802	2.35336	3.31595	12.3132	0	0	0	0	0	0	17.187	0	11.6958	0
14.38_165.9004m/z	21.9338	12.2565	6.19502	24.0519	14.659	11.972	9.2317	3.34816	10.8999	8.91716	32.2464	14.8111	16.0977	9.20457	27.7529	20.2526	18.4922	15.8971	24.941
5.03_622.2506m/z	191.348	100.186	208.628	0	60.7547	0	0	76.2673	0	92.0738	0	0	0	0	60.8365	0	0	0	0
1.89_278.9766m/z	12.9692	46.7203	18.8523	14.8146	14.0459	31.2843	31.466	31.5384	39.0745	32.6644	23.2713	32.389	54.1043	49.6575	35.3417	11.986	21.8188	8.72993	42.2673
4.33_175.9321m/z	36.5694	51.3575	134.786	8.58872	6.19846	0.237995	9.27897	2.51052	10.9379	0	34.761	3.85797	15.7275	0	22.6911	51.2912	20.5932	27.2684	13.5525
40.01_102.0275m/z	3.99023	1.97769	0	0	4.25749	0	0	0	0	0	0	3.51456	2.02237	0	2.04826	0	0	0	0
5.58_147.0403m/z	60.8516	71.3423	98.6864	71.919	58.3084	53.2891	26.1112	25.9431	41.4756	38.0342	107.977	20.3991	31.3566	44.412	27.9643	66.9909	58.6046	40.5818	95.5577
25.52_190.9254m/z	0	16.1965	65.7548	0	12.2928	15.0178	44.6648	61.5562	55.7903	46.4957	49.1791	37.7118	26.2887	58.0095	32.4159	44.0523	15.6933	32.5691	25.6583
28.83_200.8559m/z	7.98102	9.72122	31.9346	0	7.6874	0	0	11.631	0	15.3037	0	0	0	0	0	16.4869	0	13.5017	10.721
4.19_342.0938m/z	2016.87	1752.26	1950.96	1903.37	944.934	666.647	719.387	1642.68	1162.85	1019.04	959.381	1370.31	722.017	1076.68	1239.66	1368.69	1614.66	1114.87	1328.02
6.59_355.1021m/z	3004.76	3649	2958.2	1959.01	2387.64	3124.95	3166.5	4066.78	4436.73	3008.83	2018.11	2217.65	2924.05	2725.36	2880.44	3347.9	3178.28	2926.02	3038.36
16.46_174.8706m/z	30.5843	4.94419	0	6.50474	10.0841	0	5.88231	6.87309	13.4448	0	18.4473	7.85347	9.09802	10.3661	0.225458	0	0	0	0
11.78_341.1113m/z	2768.65	1586.68	4703.1	1579	1423.25	1182.42	685.2	36.5477	367.367	1753.13	1968.3	2490.63	1033.79	1931.92	1724.64	1142.34	1315.14	1624.59	1167.8
33.97_217.8521m/z	39.5202	0	15.9957	49.1767	0	0	0	0	11.2743	0	0	0	0	0	0	36.4527	13.5933	18.8749	0
1.84_683.2253m/z	0	0	0	0	0	0	0	0	0	60.2485	0	414.687	0	106.738	134.485	0	0	0	0
2.37_413.0976m/z	0	0	19.1662	0	76.7008	51.8269	68.4002	64.3465	21.8297	34.8044	45.6832	91.0013	18.6287	63.2239	66.8943	0	59.6907	19.3635	45.065
6.63_271.0603m/z	25.9366	0	34.0579	0	18.7161	0	0	21.589	223.115	26.1461	0	0	0	0	0	0	0	0	0
7.99_111.0807m/z	81.3074	87.2406	124.079	190.251	166.164	80.6307	55.8913	16.7441	10.0863	115.062	40.0164	0	41.4672	62.398	4.10724	59.7027	62.2067	59.25	56.6267
2.52_366.5838m/z	7.98159	30.3574	38.7044	3.91845	21.0096	0	21.0193	22.1869	0	0	0	0	44.5034	14.9571	0	0	0	0	0
1.67_379.0817m/z	33.5282	125.497	87.6808	0	22.4444	0	0	0	20.2077	77.6721	32.3298	43.0229	15.479	43.5179	0	0	0	0	0
9.74_146.9375m/z	15.4133	32.0274	49.4796	45.0063	31.4469	59.5774	39.2798	31.722	47.9958	54.709	35.9536	73.23	23.5667	61.9264	40.6996	77.6049	59.5509	72.8277	66.7582
1.01_209.0297m/z	214.741	25.4122	25.036	210.391	0	0	0	0	0	0	0	0	0	0	85.4395	70.388	0	0	33.9636
7.07_186.1115m/z	199.799	309.769	192.477	437.086	358.993	1392.69	1394.46	906.153	294.716	331.153	408.646	1248.9	1144.9	883.73	294.28	782.936	702.822	677.553	693.842
6.13_173.1835m/z	353.835	799.635	906.573	360.113	399.981	615.758	265.738	590.053	386.84	313.245	286.027	468.464	219.996	209.003	227.223	101.093	342.425	205.734	386.369
5.47_547.5406m/z	39.6944	21.1975	37.0226	30.3815	81.8421	0	6.38761	69.2342	0	37.8569	53.589	61.0834	54.7833	83.083	33.9715	45.6221	16.2194	19.1197	79.5612
1.31_231.0364m/z	0	38.2755	0	5.38985	14.8267	59.7697	35.9104	104.675	79.2462	58.6729	27.1131	9.24983	0.0286122	0	0	0	63.6624	41.5647	0
7.46_191.0542m/z	5375.32	6201.51	8314.32	4396.67	5959.95	4552.66	5806.54	3396.8	3646.26	4079.56	5626.71	4658.51	4222.8	3526.95	4031.21	5639.96	5131.92	4617.59	4628.3
32.97_217.8515m/z	16.3833	14.8787	0	14.3596	8.17862	10.6059	0	0	0	0	0	0	0	0	0	28.0722	0	0	0
9.94_137.0086m/z	40.8696	90.7122	54.893	51.3897	28.6925	0	28.1686	10.6425	10.014	38.7846	62.1483	41.7326	38.0522	68.5397	14.3412	35.9633	58.7508	36.4668	38.8928
26.94_396.1040m/z	52.7745	165.726	115.312	66.6418	35.0641	91.5769	86.352	66.8287	132.844	138.387	121.944	112.977	143.051	162.052	103.344	40.2663	86.7817	65.9174	50.7861
1.06_601.1349m/z	121.926	149.294	72.828	216.42	39.3748	0	0	0	0	87.8124	183.373	73.1839	82.2546	0	97.4215	1809.56	0	44.0856	72.7152
12.67_199.0968m/z	30.4268	0	0	0	0	162.58	29.8448	84.9201	0	0	0	0	0	0	0	0	0	0	0
31.74_311.1695m/z	0	0	45.5288	41.2387	31.7961	88.1086	40.3499	28.2505	81.8156	131.276	0	56.5821	0	0	35.9224	45.0722	37.9773	86.9642	37.4666
39.48_194.0489m/z	0	12.1332	0	22.5832	41.229	0	31.2081	15.4873	0	0	26.7906	55.8956	19.211	25.7383	19.1008	20.926	43.4628	26.4292	44.0487
29.20_187.8492m/z	32.6976	21.7587	11.8068	41.2348	3.47355	0	10.5583	11.4198	25.0104	0	0	0	0	6.67756	0	14.2942	15.1913	0	0
3.65_343.1215m/z	0	17.2893	117.381	31.1655	0	0	0	0	0	15.912	72.1243	26.6772	18.1986	25.5719	41.9713	0	49.6137	21.1009	44.3087
3.39_786.2489m/z	266.166	2718.63	16.1856	130.447	0	0	0	0	0	0	0	0	0	0	1059.55	0	144.763	93.0666	96.8057
4.15_323.1299m/z	47.9083	0	69.1168	0	25.9362	82.1763	97.6736	107.599	117.253	47.5764	51.0667	58.5403	167.197	60.6304	22.5303	21.0917	104.574	90.827	54.67
3.99_277.1282m/z	98.438	72.7055	215.245	83.0803	14.8072	24.1991	0	38.5075	0	0	0	54.234	14.6826	0	0	21.9102	40.1749	53.7597	0
11.20_287.1857m/z	0	9.93667	225.877	0	0	0	0	0	0	0	0	0	0	0	0	40.0169	9.80115	0	26.3282
30.93_187.8514m/z	36.2217	0	0	0	7.73997	33.6851	8.08379	13.7682	15.693	19.9866	0	0	0	0	17.4102	29.0029	27.4504	41.7404	0
5.31_599.1205m/z	284.869	287.191	117.43	270.374	151.722	0	103.943	0	0	308.403	108.536	0	99.9291	91.1865	0	221.714	192.742	185.079	97.3643
3.44_180.0378m/z	50.2969	7.90812	0	0	0	0	65.2616	10.8826	59.3137	31.2534	13.4774	38.0741	49.8402	31.6677	18.4327	38.28	37.72	32.9127	34.3551
0.56_146.8969m/z	28.4151	13.4764	9.57973	12.8608	4.80481	17.1579	21.3066	5.73508	11.6912	21.8821	4.50963	19.9863	14.5688	13.2808	26.08	0.00234161	8.57578	14.7929	0
1.71_683.2223m/z	0	0	0	0	0	0	0	0	0	117.44	0	282.839	0	211.787	264.418	0	0	0	0
1.37_365.0717m/z	968.608	2198.8	93.0072	75.6975	0	0	0	41.3845	0	0	0	0	61.9075	0	426.99	55.3862	73.0839	43.3404	212.114
7.46_563.2337m/z	520.053	0	177.337	0	415.804	707.427	697.622	328.813	542.706	485.471	361.8	829.028	498.042	678.93	497.087	527.546	499.103	398.491	317.467
2.62_340.9581m/z	31.3677	40.359	65.6372	48.7367	42.1689	34.1143	28.3702	14.2288	18.5725	58.6064	45.4091	89.6667	39.4744	54.3427	64.6825	38.6376	54.3159	27.6515	26.2569
5.14_411.5267m/z	159.421	1.57554	718.742	57.5541	2.78056	73.8112	2.44919	0.00311645	0.785654	0	251.78	26.5975	17.9973	9.20399	8.92719	37.517	120.189	110.985	87.0141
33.61_532.0198m/z	689.531	477.747	323.847	818.658	1146.99	845.739	982.77	919.475	903.592	1293.75	288.529	913.712	1153.11	1094.45	646.893	0	132.334	348.86	509.058
2.40_271.0173m/z	0	0	0	38.7864	141.369	64.7347	92.8728	148.389	89.7234	220.606	0	0	163.868	0	35.2422	0	0	56.0333	0
11.76_133.0128m/z	22.9133	72.8674	94.337	5.89279	0	12.9735	0	0	0	0	43.4093	91.3799	0	18.0896	23.1957	21.1515	24.5377	16.7933	8.09138
6.44_846.3993m/z	0	0	0	0	0	153.423	80.9567	122.876	0	0	0	0	0	0	61.4533	0	0	0	0
32.38_201.8561m/z	28.1898	6.55848	7.25146	15.6738	11.6556	10.8137	15.9363	0	0	0	0	0	6.11288	0	0	24.3058	0	3.98702	0
2.18_164.0702m/z	2192.5	1657.55	1132.33	1479.06	2247.28	3353.8	2179.15	8137.72	2427.21	1555.42	2349.18	803.714	1501.94	1685.26	1298.85	2677.35	2466.25	2358.48	2340.92
1.97_449.1066m/z	0	0	0	0	42.7724	0	0	0	0	0	25.8557	692.508	0	196.425	0	0	0	0	0
34.78_113.0223m/z	6.39724	0	0	4.90845	0	9.0104	7.57025	17.5789	29.8481	18.7387	19.1596	0	26.2915	26.5696	7.16814	8.11386	6.07576	0	12
2.05_277.0775m/z	176.838	159.59	129.184	30.1024	84.7202	69.1783	72.3435	86.5766	132.227	31.7567	62.8772	128.67	65.4296	48.8777	70.6293	26.6245	37.9833	48.6205	0
13.76_190.9250m/z	0	0	0	6.38962	0	8.00776	8.22296	6.06149	33.6967	0	0	0	4.93875	15.8518	0	0	0	0	0
24.37_144.9280m/z	46.0871	10.5731	13.9652	18.3432	7.92661	9.49997	4.2018	6.9458	14.2464	18.7077	15.1991	22.1283	19.5472	11.4171	0	0	0	0	23.247
3.13_327.1086m/z	474.908	0	191.201	99.8585	64.7484	0	14.7901	16.9408	0	0	10.9825	141.374	40.4373	88.7458	57.8605	0	31.885	0	40.8061
8.66_342.1125m/z	35.275	12.9804	53.5004	32.4014	30.8327	0	0	21.2882	0	28.9875	33.0666	64.0278	15.0963	18.918	29.7007	0	79.4236	11.4797	14.1819
4.34_174.9423m/z	16.4704	17.7636	44.1523	14.6918	11.0608	14.4511	0	0	3.18714	2.83279	12.6479	19.2866	0.23261	0	11.6799	12.7892	10.1271	4.58576	22.3541
6.59_265.0707m/z	1615.29	2066.53	1825.95	1096.98	1366.07	1682.31	1909.97	2344.78	2634.28	1838.47	1217.02	1242.92	1623.95	1624.09	1721.63	1895.5	1775.1	1542.12	1657.79
34.59_217.8556m/z	0	41.0135	19.3474	0	16.1118	0	0	0	12.326	0	0	0	0	0	0	31.51	12.1321	0	10.9805
34.97_200.8570m/z	369.716	151.01	9.10555	41.3628	38.6437	15.5401	20.4995	17.3015	0	0	0	28.2757	28.5586	13.1311	118.145	262.494	86.8074	54.4766	33.937
9.44_161.0427m/z	73.3178	49.9503	284.485	76.7007	40.169	128.121	41.1505	15.072	0	0	71.2978	154.214	57.2905	71.744	17.4137	91.3358	82.536	100.114	42.0363
9.71_161.0434m/z	160.205	30.1532	536.857	119.434	32.2594	291.454	106.793	0	0	0	87.239	135.916	254.565	67.915	40.8575	95.5575	70.7902	146.997	52.2979
29.67_187.8513m/z	35.9093	25.3563	18.2101	16.3404	38.8983	0	0	0	35.4716	19.3227	19.1612	0	0	0	0	0	0	40.1476	9.82
11.29_114.0182m/z	51.8504	115.015	90.1219	19.6395	29.4593	0	0	30.9313	21.6554	51.9125	153.554	35.9853	11.1201	10.2305	17.9259	0	15.8958	0	12.128
3.99_145.0619m/z	8.12542	17.3875	18.2055	13.2725	0	17.7024	0	75.7517	46.0733	12.4986	16.5439	14.8548	18.0905	14.235	41.3498	0	0	12.6727	0
10.56_271.0653m/z	0	85.242	31.8559	0	96.5507	0	0	0	0	40.2672	0	0	0	0	0	0	0	0	0
1.63_134.9483m/z	5.35246	4.06782	0.994925	0	1.92155	8.49612	25.067	1.67473	6.13367	14.1959	1.46082	2.51314	2.29991	0.0606457	4.93184	2.2291	5.24618	0.643778	0
1.12_103.5259m/z	3.4811	22.073	2.39513	9.07186	23.2326	0	0	0	6.72533	0	32.427	7.80779	18.9601	0	10.6869	30.0924	16.5494	0	26.9258
4.30_174.9527m/z	214.917	139.43	256.611	122.423	52.0701	77.2443	58.4503	12.0135	86.4812	43.9234	142.619	84.2302	85.1608	32.8435	180.319	170.822	139.693	137.912	88.5154
34.53_201.8573m/z	10.8365	21.7574	20.6536	0	0	0	0	0	0	0	5.96475	0.00330677	0	0	9.32015	0	0	0	0
29.15_190.8729m/z	10.0839	12.5859	13.5591	16.4323	4.80436	10.0101	0	0	0	0	4.51034	0	19.2787	1.50481	9.14619	7.0687	0	14.4027	0
38.32_132.9206m/z	9.97414	23.7362	18.7711	6.6256	12.5281	7.00913	13.7024	7.83221	5.63058	10.7188	19.0753	20.12	7.79098	13.6022	17.2964	25.0611	19.7744	11.2482	23.2938
9.32_537.2110m/z	0	0	0	0	328.456	211.021	421.183	223.141	159.782	0	53.81	245.229	277.263	200.726	111.414	273.529	0	72.5224	164.041
2.01_379.0793m/z	35.1387	115.767	45.717	117.11	24.5723	0	0	0	0	40.0834	0	0	65.6361	67.6614	52.7354	38.9249	0	29.6212	0
30.54_429.0465m/z	103.726	80.2447	109.619	238.09	342.395	210.328	82.4553	231.804	255.903	219.439	50.7126	289.955	238.169	155.982	274.891	0	0	230.357	190.292
1.98_114.9373m/z	16.9374	9.08679	13.6571	3.9253	11.0163	8.99726	19.3321	10.8822	5.30412	19.821	27.0033	8.61432	14.3441	7.15968	12.876	3.03803	5.81253	7.05344	4.3084
6.61_161.0488m/z	11.9691	34.529	89.5015	25.5287	20.9315	0	11.3388	16.8341	24.2848	14.1527	124.298	67.3965	42.4153	57.2504	14.3379	36.7079	80.7162	46.49	16.0431
10.63_448.2763m/z	2716.84	2105.77	3515.86	2011.56	3054.96	1138.08	1736.85	2631.43	1535.91	1431.31	2913	5299.49	1447.14	2745.32	2599.2	3002.89	2312	3224.29	2329.44
10.63_546.0106m/z	6469.79	6638.58	7398.92	5576.88	7276.98	4835.37	4236.07	5621.01	4182.13	7004.51	6910.29	9503.6	4760.16	7965.5	7377.48	5740.03	6606.44	7217.34	5827.88
20.09_174.9533m/z	33.5756	5.79516	7.8333	14.1291	8.51172	14.4643	7.98483	0	5.65793	7.95572	0	3.42848	0	6.13641	0	0	14.1774	5.06352	0
30.71_145.9298m/z	53.0773	66.7747	38.1413	31.4254	25.466	0	0	0	11.6905	25.7056	0	56.3795	21.243	49.6751	28.6828	18.1766	0	26.7884	0
5.78_344.0175m/z	12.896	33.446	14.5073	16.8667	18.2453	25.6344	28.2592	21.466	49.7372	30.0711	20.3869	24.8126	19.2929	18.4301	36.673	23.5226	25.0201	7.09095	6.05253
40.27_179.0543m/z	0	45.5011	0	0	155.304	36.9762	37.5353	20.9296	60.3659	21.0658	87.1271	52.723	81.3753	100.688	20.4132	32.3999	15.0026	40.5117	142.476
24.05_136.8999m/z	19.1266	4.49779	7.96777	9.87538	9.31141	6.06065	13.0355	22.1105	15.0811	15.7136	7.84965	2.91161	4.40364	17.0248	4.4859	11.3204	21.5342	16.2048	13.1651
40.08_238.8298m/z	22.9403	31.359	28.4517	54.2248	11.5273	43.2721	0	0	0	13.07	34.4373	33.9913	6.28467	17.3856	64.9042	0	64.8056	0	7.78025
10.62_448.3571m/z	3405.36	4481.95	4703.3	2613.99	7745.68	2397.23	2570.94	4058.71	1507.72	3142.33	4464.52	8935.91	2705.41	6746.92	4672.88	3251.87	4191.47	3697.12	2706.5
1.34_191.7608m/z	358.988	273.193	27.0368	0	153.686	0	243.719	10.3981	574.111	181.85	139.485	16.9415	171.611	0	0	0.00350785	0	0	0
2.93_261.1329m/z	666.672	677.077	829.744	399.157	64.3348	80.5251	27.7459	467.441	0	10.2768	25.8688	303.161	19.9633	46.4249	629.093	316.377	228.924	213.561	217.546
22.55_173.8707m/z	148.153	98.3743	95.4841	28.4608	42.3222	15.2279	43.7165	6.69472	61.4158	14.7704	35.9961	100.865	18.5765	39.5034	63.7459	205.397	68.1627	39.1146	54.907
28.56_135.8984m/z	13.967	22.2544	13.6323	23.6487	4.80464	8.47853	7.53804	0	2.65698	21.7172	12.3992	9.21993	7.41988	16.3906	8.14012	8.10188	0	6.73159	0
6.68_1161.3320m/z	166.503	316.97	0	0	196.028	0	0	1019.97	0	0	0	64.7633	0	0	0	142.755	197.16	142.983	205.557
7.57_341.0948m/z	3049.8	3687.17	4987.75	2753.92	3319.29	2311.76	2420.33	2099.46	2615.77	3388.41	4170.02	4962.46	2354.88	3684.68	4006.12	3102.67	3941.46	2698.24	3325.56
3.10_191.0543m/z	1309.87	1256.23	1890.17	961.57	1036.8	2026.78	1989.46	1550.43	3132.78	1208.92	1254.67	1041.4	1796.22	940.388	1144.5	1630.56	1460.67	1330.43	1452.11
3.22_149.0596m/z	241.694	18.8232	320.282	34.4315	29.574	21.0168	0	47.1813	0	0	29.6346	48.2705	0	29.5489	35.9542	78.799	4.54983	30.2464	25.1889
6.25_467.2120m/z	2672.37	11.5155	6359.61	331.42	0	758.681	0	0	0	0	666.043	155.269	107.636	41.2746	0	595.119	712.287	569.008	654.553
0.97_119.0339m/z	1500.95	1195.51	1685.99	1269.35	1300.42	1198.1	1018.29	594.788	1180.22	1493.88	1475.21	1921.58	1472.87	1350.34	1477.4	1308.55	1290.69	1164.91	1336.65
24.90_236.1039m/z	409.609	486.919	591.627	378.848	315.412	534.163	391.838	368.904	496.271	551.228	909.624	613.726	550.327	593.91	495.898	608.703	514.055	531.674	413.969
10.33_365.1440m/z	5071.72	3466.55	11572.1	2759.89	1938.25	2815.61	1780.29	1732.92	1398.44	2486.88	5773.06	6207.51	2906.38	2901.2	3073.91	3469.96	3196.16	3726.89	3114.71
8.78_593.2782m/z	41.0228	33.7806	0	501.16	51.9978	0	0	0	0	0	163.1	0	0	64.6748	0	0	0	41.9668	0
2.23_665.2108m/z	498.87	91.4033	364.097	67.3189	0	0	0	0	0	0	117.636	454.709	0	98.9087	0	103.205	119.5	0	0
6.70_382.0383m/z	13.8053	15.3579	6.04878	34.2727	16.2392	30.3049	18.9387	26.6587	23.2352	23.8589	24.8111	35.4602	11.9706	69.9953	33.8295	4.01693	27.3049	13.1601	8.66075
0.28_146.8928m/z	50.5138	48.1294	41.7194	42.9467	30.574	23.5294	25.9204	24.2845	30.0541	53.3976	32.2791	21.7121	39.262	31.9247	41.7414	22.6234	24.5642	10.129	37.48
34.17_113.0225m/z	34.9111	0	0	0	9.53798	32.732	12.3072	29.6972	47.9432	25.0043	34.3742	15.1716	17.2327	9.0395	8.19211	0	19.2406	25.3162	31.3069
7.29_439.2193m/z	0	0	1.94505	0	0	0	0	0	2393.37	0	0	0	0	41.4612	0	154	53.5494	12.7077	45.1777
33.61_521.9910m/z	0	0	0	144.225	375.814	217.46	52.4865	49.6148	279.115	275.204	73.234	84.4828	173.584	64.0892	73.2438	0	47.1655	66.6955	0
7.75_129.0705m/z	0	74.3526	25.0431	0	63.1295	0	0	13.3935	0	0	25.3617	47.3845	0	20.4579	35.8353	31.494	37.1458	16.2047	23.5016
5.28_117.0329m/z	60.9066	88.2884	26.0848	135.962	6.67633	19.4245	4.95937	3.33526	21.9715	4.54505	3.37955	17.9608	7.07274	18.8508	25.1682	0	7.73373	9.11158	21.3117
6.22_451.0551m/z	933.508	562.404	1174.97	557.109	590.233	432.514	374.818	614.048	295.348	310.684	650.678	732.764	439.403	927.354	642.394	161.381	705.813	572.924	487.077
7.66_577.2496m/z	357.151	550.794	572.487	150.255	473.58	105.23	175.109	267.093	91.5942	441.107	565.359	597.139	152.307	488.649	494.663	435.903	509.825	374.242	447.525
27.36_173.8704m/z	341.447	453.142	436.232	353.001	187.955	307.697	191.694	93.6299	114.139	228.098	149.91	256.056	200.59	195.314	401.512	255.702	150.762	239.896	117.592
18.20_327.2167m/z	55.362	519.883	0	81.9466	0	0	0	0	0	0	0	0	0	0	97.4732	0	0	0	0
7.16_163.0387m/z	85.4325	351.728	240.698	29.9329	20.3331	4.82487	14.2089	0	10.1329	0	0	38.291	7.51313	6.9262	249.688	68.5642	16.1996	18.4419	0
3.10_353.0862m/z	2096.65	2335.92	4479.89	864.198	1875.97	6534.81	6538.78	3102.6	10675.4	2065.88	2404.32	3266.9	4716.25	2057.7	2391.01	4825.61	3478.43	3236.87	3449.87
1.62_203.0042m/z	142.446	111.244	173.498	67.6004	173.782	67.0601	65.887	70.002	153.114	84.7637	85.2404	150.106	85.4694	105.139	138.777	54.7107	24.465	53.0303	139.421
1.59_671.2036m/z	640.576	795.742	649.051	315.246	1127.82	13.8741	416.059	0	99.8208	1214.59	646.741	1753.05	99.7645	1245.32	1300.33	789.697	862.158	711.048	767.499
2.38_439.0890m/z	45.27	156.727	256.502	70.0317	224.963	0	126.99	0	0	239.597	117.034	232.677	35.3924	212.236	281.205	42.8314	176.38	26.0754	0
20.55_173.8701m/z	44.3487	45.3255	56.8119	11.0017	18.0133	33.674	27.2744	0	35.6924	15.907	45.7675	47.5869	12.2092	27.5795	88.0031	0	14.2845	0	20.4884
33.41_201.8569m/z	72.0048	46.3956	21.6237	28.5774	21.5932	24.3042	15.4589	9.43819	0	11.3655	0	5.84916	0	0	37.2357	44.1004	0	0	7.58149
6.62_190.0492m/z	25.4373	29.6696	48.9447	17.6695	22.3627	0	18.0719	64.8801	0	0	24.7961	0	0	0	23.5548	0	0	10.4289	0
39.14_144.9212m/z	77.5118	36.8503	11.8909	9.51253	5.73647	11.9082	29.4212	23.0842	23.7598	34.0207	0	16.8143	17.0377	8.00753	0	82.6342	17.6601	10.1162	20.1787
5.26_428.0851m/z	0	0	1.9565	0	0	0	35.7437	78.3368	0	44.6411	0	49.1692	79.0024	51.3171	45.8947	0	0	59.0215	0
10.76_409.5240m/z	891.797	679.05	1005.83	979.58	745.541	804.395	862.45	1122.43	788.056	771.516	503.234	816.277	535.74	552.095	711.517	368.447	891.983	856.336	464.822
6.00_235.0599m/z	2810.9	1900.52	2187.44	1657.34	1668.39	2242.4	2141.51	2400.21	2877.49	2324.23	1531.82	1713.11	2131.91	2110.59	1647.24	1855.4	2170.08	1802.06	1961.75
15.79_517.3179m/z	435.492	960.988	0	412.292	0	0	0	0	0	0	0	0	0	0	597.461	0	0	0	0
40.49_248.9608m/z	39.5317	0	0	0	41.819	15.8295	18.6429	74.0639	32.2979	87.52	67.3116	65.1545	54.6096	33.1047	0	0	0	0	36.429
26.03_174.9495m/z	3.94357	8.8019	25.2157	13.684	13.2806	3.85855	0	0	0	4.37147	28.1095	5.96547	5.05621	0	6.14456	0	16.0092	9.91452	6.99203
4.90_456.0345m/z	1612.31	638.74	1429.48	1132.57	823.636	888.435	426.658	883.897	611.083	220.028	916.685	1106.25	727.656	1058.42	1247.36	523.901	1173.81	998.942	937.49
5.69_205.0489m/z	717.107	393.246	611.415	385.205	488.091	668.236	630.748	879.867	820.494	689.468	340.912	590.264	696.147	654.403	484.159	692.615	647.799	591.388	575.728
11.60_482.0889m/z	546.813	796.777	551.137	441.418	672.506	564.443	609.981	447.087	631.839	907.696	306.932	304.717	530.98	669.309	527.948	438.514	444.384	417.857	333.009
32.76_217.8516m/z	0	0	4.55181	15.2145	0	11.1822	0	0	0	0	0	0	0	0	0	0	18.3431	11.564	14.1423
2.85_184.0598m/z	107.709	209.856	177.673	121.114	200.513	185.896	264.296	372.814	165.71	264.898	53.3799	171.893	163.271	130.104	150.988	186.849	220.261	148.534	110.357
6.00_295.0848m/z	1831.71	2082.43	2007.62	1301.6	1055.75	1692.48	1566.74	1867.38	2175.12	1911.77	1196.5	1217.9	1302.28	1413.96	1496.97	899.961	1722.95	1289.12	1425.55
8.87_403.3774m/z	102.035	84.6698	135.366	92.6092	133.831	140.015	203.484	275.741	125.45	114.827	106.024	60.8361	142.611	99.5939	26.6138	90.7854	97.173	136.35	145.227
13.61_503.2491m/z	32.3407	0	0	0	0	0	0	47.7074	0	0	0	74.5349	22.0781	344.498	66.6798	0	0	0	20.1418
10.30_397.0399m/z	145.526	0	21.6608	26.6861	0	0.00770883	5.05982	0	0	0	47.6213	62.3719	21.1982	41.3901	0	0	0	0	13.5865
1.00_132.1446m/z	11.6353	8.69917	1.13564	7.51948	5.72348	10.2937	4.34818	11.2241	18.0038	10.6632	8.15053	0	0	5.61143	11.3886	22.1663	11.1388	13.7367	14.2212
27.72_145.9291m/z	18.9581	55.3989	47.5762	66.4078	33.6127	55.2623	0	12.5608	17.0524	0	57.555	44.1857	72.948	54.7352	75.9493	0	22.793	84.0798	20.2605
0.98_113.9488m/z	51.8142	39.4741	30.1247	31.5589	39.8617	35.6962	36.4616	47.9885	45.0935	38.116	26.8477	13.0117	12.994	18.2517	54.6303	23.2236	52.8553	23.6373	34.0492
13.15_162.8936m/z	0	17.676	17.4055	15.39	6.77672	10.0104	0	0	19.4716	0	36.0603	4.57155	11.3013	10.7919	6.50685	0	0	0	6.76309
11.04_273.0758m/z	0	33.6161	198.55	0	71.2321	31.8879	20.4136	0	40.303	53.406	62.5352	0	23.2569	40.389	51.2371	0	0	0	0
2.57_215.0536m/z	113.298	377.186	219.062	45.1595	0	0	6.68102	5.63723	0	0	0	0	11.6214	0	61.3369	0	12.8143	0	13.0372
30.52_297.0468m/z	1107.1	975.493	854.449	1549.63	1244.1	1548.67	1324.88	1158.93	1536.35	1381.83	879.394	1207.35	2188.86	1526.8	1169.77	294.113	646.02	1222.07	1158.89
7.00_431.1437m/z	0	0	0	0	0	25.9824	122.204	0	0	0	0	0	15.1101	0	0	67.8203	0	33.1856	44.0527
30.53_458.0009m/z	13457.9	12822.2	11155	15036.9	12522.8	15673.5	12505	10398.8	16076.6	16404.2	11564.8	14193.3	17544	13370	13616.2	6705.69	9622.69	13552	11502.9
0.46_160.8422m/z	452.156	187.343	145.289	124.713	20.0402	70.3089	17.6691	7.53191	7.69202	67.4055	0	21.6662	10.8874	0	179.533	29.9607	114.367	21.3304	6.01896
6.12_337.9647m/z	96.4861	498.638	30.3097	59.2396	20.7239	164.347	50.3663	146.437	21.1021	45.181	27.5218	154.515	53.0699	18.3322	67.3174	0	19.5116	40.2205	12.4081
19.94_101.0235m/z	2.92814	18.6175	18.8531	11.0255	18.7976	14.0139	24.4037	23.1268	10.9511	14.7273	6.76114	13.8014	4.04425	12.1027	6.14322	5.06233	6.075	12.2767	4.0499
10.63_301.0340m/z	914.952	952.659	1110.61	649.485	1571.05	514.397	482.354	1141.49	385.623	749.967	923.773	1822.05	596.707	1386.44	1178.04	969.266	914.373	1011.83	821.624
9.11_464.6727m/z	120.731	7.6237	0	0	68.2092	0	0	0	0	0	0.383818	480.126	0	132.776	19.9694	3.55044	0	0	0
26.06_190.9275m/z	11.5446	38.5595	28.9924	79.7949	32.6556	24.7283	58.6771	12.5538	0	19.8864	39.0339	0	0	14.5941	0	13.1629	14.976	66.0452	17.5222
2.20_164.2046m/z	2.89653	1.97822	0	0.296995	14.849	18.4787	23.5685	124.787	9.74614	1.86281	14.0348	0	0	1.60119	4.05831	1.02436	6.63653	9.78593	8.98284
7.24_351.1632m/z	0	0	252.971	24.3256	14.7936	0	0	0	0	0	31.6476	0	0	0	0	0	0	0	0
11.15_191.0544m/z	216.317	38.1855	526.987	118.134	45.1137	100.229	9.24638	130.706	0	0	54.3785	109.712	17.3463	67.4851	32.6347	67.331	74.8513	39.1866	108.234
9.43_405.1746m/z	453.545	0	932.093	82.4165	0	365.938	0	0	0	0	0	0	0	0	0	0	0	0	0
8.34_515.2333m/z	7367.71	36.5919	17464.4	3061.38	23.9452	3516.7	70.4594	0	0	0	2882.21	1595.84	365.321	1170.95	0	2522.5	2312.54	1913.91	1827.26
3.74_115.0026m/z	0	0	94.7504	0	0	0	15.9723	64.8797	19.0554	14.2079	24.2196	65.034	0	12.2741	33.8536	114.839	102.287	16.2038	27.0166
10.62_447.5756m/z	259.019	1306.11	1308.9	535.651	1296.25	330.05	395.254	744.921	181.8	318.317	520	1626.4	717.985	1125.51	795.714	1301.27	649.346	912.832	398.059
0.25_161.8961m/z	69.5109	10.8783	0	30.7807	23.1607	8.99455	0	0	0	12.8954	0	0	10.1124	0	0	0	8.1004	0	0
27.14_190.9269m/z	32.2014	31.8127	28.4483	55.7309	9.16702	44.3235	13.2374	27.678	0	8.97916	0	0	0	16.3607	31.7351	19.7427	47.1247	18.2244	11.1369
25.52_374.2438m/z	5433.44	5362.95	8416.72	6883.12	8018.06	6183.69	6252.04	4299.7	6841.95	8457.42	7299.36	9525.07	7831.31	8109.29	9634.35	7568.72	8439.76	7687.5	7292.5
3.50_728.7289m/z	130.149	414.993	0	50.0813	0	0	0	0	0	0	0	0	0	0	163.996	0	0	0	0
10.62_948.1098m/z	1274.84	1070.07	576.856	613.052	1655.53	0	391.537	1241.52	0	652.37	828.9	2330.88	222.416	1958.6	1109.48	391.513	1014.44	995.258	846.818
3.81_137.0091m/z	38.0176	18.0021	56.1473	31.4478	15.7481	56.0845	76.6306	26.9371	52.7502	103.036	62.6203	23.2648	25.0976	0	0	38.698	31.4024	21.1502	21.7796
2.74_655.2068m/z	1236.63	968.168	1760.56	630.487	1041.51	653.634	581.29	0	0	1026.46	1159.19	1599.57	200.903	1354.03	1574.41	506.628	1096.82	793.213	772.852
24.91_293.1752m/z	168.861	235.856	83.0557	144.482	174.345	132.105	70.6063	33.8886	151.641	340.436	467.567	316.23	181.345	303.328	181.189	267.716	269.338	339.394	142.144
2.07_173.2187m/z	17.656	11.7948	29.9633	9.85509	35.1335	4.316	9.2105	32.1848	27.626	27.0436	14.6814	9.14313	14.4975	1.42373	6.14337	0	18.2221	3.25708	5.12572
5.30_579.6368m/z	343.88	4.63283	1076.05	388.518	211.495	0	461.064	0	69.7236	89.0993	735.809	591.913	462.494	75.5675	583.531	247.502	250.815	251.022	1167.4
26.93_395.2425m/z	12573.6	28221	28277.7	17577.9	13796.6	19564.9	17300.2	23605.8	23876.5	29704.3	23729.9	29607.2	24426.7	23574.4	22987.8	16025.9	17515.9	17072.9	15252.4
12.53_447.0934m/z	320.211	568.026	343.829	22.5213	661.433	182.648	35.3077	605.377	0	0	208.438	1340.43	48.1434	723.184	919.023	331.885	192.647	301.466	194.451
8.43_425.4174m/z	1104.27	5.31568	1173.47	81.9044	0	328.039	0	0	0	0	783.62	425.337	30.9192	239.866	0	239.86	264.59	341.516	232.241
34.78_144.9223m/z	34.4722	26.6989	10.0651	7.28282	18.5231	29.3547	0	7.33608	12.2966	5.68491	0.886532	0	0	0	21.8699	42.0206	19.3668	13.6783	0
5.31_580.8520m/z	0	78.5561	36.6563	0	109.829	55.5167	27.1452	38.4935	36.5335	99.0216	0	0	0	0	41.8857	242.943	31.0149	0	52.8292
3.18_209.0299m/z	75.7884	64.1234	133.724	18.3076	0	19.4521	17.6393	46.2673	0	31.1244	0	0	0	0	59.1429	27.1272	28.3525	22.2751	25.9476
0.92_116.0732m/z	34.0388	42.1539	19.7155	15.3178	46.7335	24.0602	23.4942	17.6457	32.9196	41.5996	62.0938	45.4061	58.9838	36.8728	36.5196	28.3398	41.2994	33.4317	34.0295
1.98_467.1180m/z	0	0	0	0	0	131.539	0	0	0	0	0	1433.98	0	578.286	36.9243	113.754	67.8039	0	75.1308
6.36_179.0364m/z	320.614	204.947	838.364	139.309	116.938	207.157	91.2461	24.6093	107.441	0	123.055	241.379	166.862	223.803	304.588	197.233	183.675	174.789	184.185
27.07_136.9008m/z	0.988018	10.8568	4.39548	11.5643	7.71	12.0119	22.6226	5.02338	20.0421	16.5042	22.5434	17.2422	13.0334	21.1125	13.9835	5.06389	22.3805	15.7316	6.34051
26.93_395.5677m/z	29.2965	264.837	175.154	57.2622	76.7497	147.329	106.536	139.474	111.213	142.641	144.942	199.318	250.921	154.429	160.506	76.2515	98.5025	77.4829	69.0587
21.25_355.0282m/z	452.516	412.917	887.238	552.841	596.358	625.338	798.909	858.329	865.768	913.068	575.307	935.272	768.765	881.111	872.523	517.239	851.209	528.001	841.563
6.22_352.2971m/z	1777.52	1915.4	3414.66	1420.8	1836.22	667.058	658.868	1744.17	1193.78	1533.6	1706.88	2219.44	873.118	1893.71	997.46	1022.65	1436.21	1122.06	1211.03
34.20_112.9851m/z	9.99846	0	0	0	3.54829	20.4719	6.96492	7.08282	33.0759	9.08983	2.25399	12.5693	6.46723	0	0	0	5.04585	21.2602	15.1854
33.41_182.0699m/z	0	4.46098	0	0	0	19.3523	9.5345	12.5577	0	31.7938	0	11.9698	8.58635	0	10.2402	9.00472	0	0	0
5.96_1186.2616m/z	44.2968	98.7739	0	0	0	35.8274	0	0	0	0	0	102.264	0	111.004	63.2964	36.2935	81.6125	96.1928	89.3002
12.04_461.1087m/z	88.5832	0	13.5702	0	0	34.8672	32.7853	0	334.328	0	0	0	0	0	0	0	0	0	0
18.40_327.2159m/z	280.205	925.024	0	62.5554	0	0	0	0	0	0	0	0	0	0	341.943	0	0	0	0
40.89_181.0123m/z	0	0.275076	0	0	3.25101	0.447242	13.659	6.37221	21.9106	4.12149	35.8927	26.8715	0.0621908	0.371997	3.53961	0	0	0	5.07449
0.90_373.0578m/z	52.4915	17.9694	21.1028	15.6376	21.8523	62.8091	38.8568	68.6282	23.5318	47.3115	66.0097	34.1515	36.8821	32.203	28.1	32.5883	54.479	37.395	30.8552
40.87_114.9491m/z	0	1.97781	7.83227	0.981669	5.75337	3.00357	12.4329	15.2106	21.0892	2.27025	7.61271	0	2.85978	4.06038	0.0154624	2.02526	0	2.83208	0
0.43_119.0326m/z	0	7.94507	0	0	63.775	6.00873	13.0254	60.7911	49.3225	11.9148	23.11	39.93	59.2357	33.7589	29.1964	0	19.5979	26.3067	86.0863
6.59_235.0597m/z	1926.96	2588.73	2179.17	1319.45	1542.65	2027.15	2232.44	2730.34	2870.37	2076.75	1517.87	1418.18	1965.52	1913.75	1948.43	2352.84	2130.21	1958.64	1921.66
7.46_191.2014m/z	36.2365	82.9266	87.8707	46.2201	84.2679	22.3199	84.6846	14.346	44.1515	21.7719	46.0015	30.9321	36.716	25.7886	22.2111	52.8352	26.9782	35.4579	51.9666
29.46_173.8703m/z	1060.09	1227	962.804	760.172	567.463	671.515	371.148	434.819	492.329	624.203	413.431	405.788	344.216	439.61	930.391	1118.74	451.254	608.545	265.941
36.02_133.0114m/z	0	27.6406	51.9518	17.7446	25.9412	8.01315	18.5011	27.6344	20.1829	37.1093	20.595	0	13.1517	16.3156	9.21484	0	0	0	21.9497
8.44_426.0690m/z	627.607	0	818.8	36.327	0	284.184	0	0	0	0	436.211	151.31	32.8037	66.9561	8.7228	163.126	111.045	117.218	119.021
9.49_289.0700m/z	34.4421	178.705	28.5673	9.81747	15.7445	0	0	100.988	0	0	0	0	0	0	112.944	0	27.33	21.2567	16.2006
6.59_295.0813m/z	3796.03	4620.06	3829.26	2543.05	2982.96	3914.78	4077.63	4799.74	5368.07	4070.24	3036.97	3471.75	3704.57	3680.48	3898.71	4707.69	4164.66	3729.85	3784.86
2.89_377.0861m/z	62.3004	0	0	0	0	0	0	0	35.8453	0	0	116.847	25.2837	99.7706	34.7561	41.6377	78.5263	0	73.6428
26.93_395.4557m/z	81.7347	513.537	408.625	236.926	195.376	263.885	269.732	398.276	316.004	529.424	383.198	515.979	464.977	351.575	345.312	202.539	242.127	207.493	175.995
40.50_201.8565m/z	22.9434	0	21.2248	0	0	0	0	0.021668	0	0	15.4445	19.4306	0	15.4362	37.2639	17.2956	23.3615	0	0
5.69_325.0915m/z	1624.86	1068.29	1320.95	728.879	1274.55	1585.56	1444.3	1903.81	1959.66	1377.82	766.677	1154.8	1537.1	1410.63	1094.64	1468.24	1525.88	1271.22	1342.5
4.31_157.0489m/z	435.829	321.21	665.327	218.43	16.0377	124.188	20.9754	0	82.888	11.3626	170.152	24.5826	122.457	9.82368	347.85	178.167	242.797	111.369	204.217
3.47_342.1002m/z	1595.1	1157.23	1605.04	1209.1	1269.9	590.467	804.561	876.038	1337.01	1129.62	1579.2	1856.28	766.146	1568.83	1569.5	1645.09	1741.33	959.083	1269.88
0.94_624.7577m/z	167.32	120.859	127.361	57.1776	135.756	110.399	170.328	62.6727	66.4981	186.913	0	79.2349	91.0267	52.6592	61.2625	0	138.609	46.6288	0
8.00_611.5710m/z	51.1196	71.8089	106.138	48.7221	132.008	144.863	147.338	93.8082	144.526	88.2132	233.543	89.9217	171.438	67.4413	98.8927	65.8735	44.2809	92.2387	79.9763
8.09_535.2808m/z	102.032	32.7259	22.3764	46.388	479.645	165.372	0	34.1921	24.3033	0	108.652	338.874	68.5215	590.329	39.7071	99.3273	164.147	162.725	9.60114
7.59_137.0077m/z	77.3087	14.6096	18.1512	0	0	49.862	89.2588	18.7754	19.6201	33.387	27.0315	60.5987	55.613	30.3443	21.4588	15.8036	88.4059	29.3768	52.5217
16.91_174.8745m/z	15.2383	8.84269	6.93648	20.8273	17.2741	0	0	0	14.5725	10.6518	0	0	6.98177	7.70826	34.8075	15.185	14.7184	8.09896	23.5687
19.82_101.0221m/z	10.9701	0	15.9317	4.78553	0	4.97446	12.5792	16.4235	25.6939	12.0419	16.1486	20.9407	25.2371	22.4275	2.88969	8.60637	0.135233	1.95442	8.1
8.45_161.0434m/z	337.193	11.7982	534.706	70.5669	16.3884	242.541	0	17.4884	0	15.0769	265.208	221.042	71.1406	95.9102	15.1859	95.5916	88.5013	111.385	83.9913
10.66_448.8138m/z	178.496	161.698	1.06229	39.2679	153.734	0	32.8726	6.04701	0	141.901	137.851	40.0056	5.22098	302.195	41.1416	271.184	106.449	156.642	223.723
1.97_677.2489m/z	102.082	0	0	0	0	0	0	0	0	341.602	0	965.212	54.5885	320.576	498.053	287.169	235.26	64.8574	0
1.95_201.9555m/z	69.949	0	14.8001	0	10.2437	29.0393	20.1793	59.4462	53.8085	14.7988	13.5282	0	60.6898	0	0	9.16745	62.1674	30.8943	33.7991
5.69_265.0704m/z	4137.51	2493.65	3216.88	2131.48	3002.31	3909.74	3417.42	4671.99	4557.45	3725.49	2088.86	3261.1	3910.91	3652.68	2995.45	3799.87	3563.19	3287.79	3436.92
2.57_177.0174m/z	28.191	257.131	165.815	0	0	0	0	0	0	0	0	0	0	0	13.0729	0	16.9386	0	8.9866
5.69_235.0595m/z	1213	700.845	925.011	563.032	909.069	1134.65	1017.27	1464.17	1309.67	1104.94	600.304	977.956	1130.51	985.477	880.326	1059.54	985.787	791.266	978.875
26.77_118.9281m/z	38.5289	42.9104	36.8596	26.8901	35.1156	41.8516	9.55661	3.62035	7.84332	23.0372	13.4269	29.3371	15.0822	17.3978	4.09615	8.5526	36.5492	14.9227	9.407
4.77_101.0594m/z	121.916	0	391.493	10.7651	0	0	0	0	0	0	3.38157	0	4.04543	0	2.04846	23.0273	5.06412	0	5.06396
1.35_1061.3275m/z	7193.8	9614.72	3858.5	2161.92	1400.7	175.199	231.786	2961.83	1928.12	0	2025.31	442.275	1573.5	1803.29	5261.88	3921.6	1271.85	1139.73	3708.1
0.99_361.1325m/z	99.1201	0	83.0627	69.3476	0	0	0	0	45.273	198.592	160.427	256.131	22.7636	103.482	78.51	70.6912	67.3877	116.324	137.8
5.45_163.0404m/z	50.0661	0	17.1452	8.08936	0	57.0886	41.3957	7.40041	10.863	10.2274	0	0	0	18.4062	12.8018	29.3177	17.212	23.1467	15.4025
5.39_681.2965m/z	87.4605	104.509	102.081	88.4259	91.5046	0	0	351.067	0	0	0	0	0	214.514	158.841	0	0	0	96.2736
6.23_101.0224m/z	13.8039	23.3732	54.2767	17.6285	11.9227	34.5544	40.7054	22.1094	39.0275	17.0454	55.6422	58.5358	26.9662	31.8084	34.5566	33.5218	46.8526	37.9267	35.7801
3.90_327.1074m/z	736.73	0	347.489	299.2	0	10.1729	0	0	0	0	0	49.7047	0	269.439	104.197	219.682	49.2528	44.59	95.6012
16.69_517.3152m/z	166.08	676.6	0	218.706	0	0	0	0	0	0	0	0	0	0	670.701	0	0	0	0
27.35_174.9529m/z	26.7707	7.91155	32.6526	35.6423	16.8361	10.9274	11.7161	6.69678	8.36964	11.3659	5.63515	11.4301	10.9277	18.0721	18.3912	9.11409	16.061	24.0663	11.2583
30.53_413.0033m/z	610.097	581.587	343.968	791.516	611.842	842.172	837.094	578.058	926.958	722.034	59.5522	439.623	981.98	579.54	848.522	0	179.419	440.966	226.346
7.68_251.0776m/z	93.1781	117.542	200.791	119.749	356.392	52.8046	0	236.697	34.1778	13.6363	262.733	158.161	24.5986	240.31	231.834	169.843	163.833	114.855	42.9156
15.40_423.2214m/z	371.467	0	601.298	47.615	0	387.113	0	0	0	0	0	0	0	0	0	0	0	0	0
4.71_470.0147m/z	92.8788	463.71	223.186	498.028	0	0	0	0	0	19.3067	20.1832	0	0	0	486.313	0	51.0321	129.139	155.156
1.74_182.0736m/z	149.138	48.7749	232.81	60.3414	139.68	124.286	96.0298	121.915	129.593	153.242	108.75	208.243	133.899	117.589	104.292	42.222	100.107	41.2059	87.2297
31.06_114.9339m/z	10.9735	30.8001	29.7508	11.2904	21.3935	17.3766	19.7547	10.8828	7.84538	7.95669	16.0391	0	6.06749	6.13734	6.01295	0	10.1266	7.77066	9.22395
11.18_187.0958m/z	1352.11	1984.31	1807.73	1776.07	2061.28	1681.69	1639.46	878.208	914.158	2005.55	1542.72	635.829	1195.19	1254.51	1092.51	1447.22	1267.19	1393.66	1215.78
10.69_179.0555m/z	65.841	0	118.751	0	10.9971	0	0	0	4.23084	13.3904	16.9076	16.2063	12.1945	14.8292	0	0	0	0	0
32.88_133.0124m/z	0	11.8728	63.7653	0	53.2709	52.6794	49.1246	37.5515	33.6379	21.5374	59.7988	77.1866	47.2327	52.6224	44.5857	15.8637	11.1443	75.9137	14.1835
10.22_395.4831m/z	37.428	37.957	82.9538	108.933	23.6992	24.7098	34.1341	15.795	5.20724	8.77794	59.6348	34.0473	58.7874	58.5271	37.5194	0	63.1322	42.9188	6.53797
4.42_696.0789m/z	405.872	294.707	190.16	179.039	183.466	79.21	160.056	203.521	49.5463	160.648	84.5081	243.773	240.961	236.585	346.745	39.4278	259.01	51.9645	150.985
7.29_259.1558m/z	92.9632	5.53506	362.485	26.0524	4.73195	46.4248	6.69441	0	3.24619	0	17.2713	0	0	19.2878	0	47.0039	12.5772	15.3509	5.67741
6.84_262.0719m/z	54.9095	0	95.2178	0	71.2108	0	0	153.997	0	0	0	0	0	0	0	0	0	0	0
27.44_101.0206m/z	8.97585	21.2534	5.84017	22.251	12.6174	18.596	11.7661	12.554	29.1337	26.5998	10.1429	19.5783	16.2633	14.8276	6.09078	13.1623	0.0385138	17.4088	2.02497
0.96_550.8425m/z	256.125	215.845	89.1747	183.438	135.057	0	63.0198	0	0	448.549	102.626	178.526	263.077	0	306.311	96.6087	201.463	171.62	99.7204
1.83_641.1917m/z	1372.09	1559.66	2341.7	1101.15	777.894	573.696	121.528	316.57	0	1233.84	1308.55	2255.71	216.913	2225.53	2141.33	1186.19	1188.76	1111.82	874.73
34.25_113.0232m/z	0	0	0	0	18.7333	12.0826	7.56493	8.59768	16.2512	28.61	9.73012	26.2889	19.7744	0	0	0	5.02792	5.78724	7.08863
2.17_180.0562m/z	0	0	0	0	0	0.536716	7.12407	0	0	9.30888	0	0	0	0	0	11.138	18.2278	0	0
13.62_263.1492m/z	389.286	180.992	185.761	713.623	186.312	387.284	71.5685	179.006	160.133	12.2499	242.049	543.992	347.299	840.949	188.573	283.921	314.724	277.413	236.295
2.18_103.0541m/z	172.541	96.4462	63.3289	93.8525	180.15	211.943	111.375	587.002	184.98	77.3106	171.074	22.604	73.6971	112.122	38.9948	212.021	167.628	114.932	165.198
4.90_113.0227m/z	326.505	67.8876	562.232	35.8309	32.9853	113.443	25.2173	187.72	0	0	87.8941	157.634	45.5747	145.63	172.949	121.336	179.537	111.895	117.497
7.97_567.2397m/z	0	0	0	0	0	53.0809	0	329.42	0	20.2724	0	67.3106	0	66.0327	0	0	0	0	0
4.09_905.2750m/z	0	0	0	0	0	230.3	0	82.8268	0	0	23.8945	385.314	0	385.341	0	0	0	0	0
7.14_423.1867m/z	119.078	49.4883	282.435	0	179.029	0	0	340.302	0	0	30.8409	144.595	0	127.466	139.144	163.182	154.411	104.327	38.4868
40.46_339.1980m/z	127.668	42.3636	93.329	215.167	48.9939	182.172	132.458	43.5292	295.222	193.638	99.5466	200.699	199.169	386.067	166.378	79.4978	49.1141	86.2579	96.204
23.89_136.8937m/z	16.1014	21.607	7.95225	29.0402	21.8384	4.46859	14.1831	9.6311	0	8.78104	19.0893	11.4573	11.3884	15.586	5.85959	22.6008	21.519	16.2025	6.92001
23.47_174.8735m/z	45.1639	35.7374	14.8559	18.0938	17.1971	14.989	35.6591	0	0	21.2232	27.0401	27.3908	14.153	43.4541	15.5107	68.0455	24.4634	22.2719	25.3089
9.90_1027.2369m/z	0	157.226	91.5214	0	76.851	0	0	259.994	0	0	0	0	0	0	0	0	0	0	0
14.45_201.1115m/z	1031.62	926.295	3196.13	6689.59	3293.74	4925.18	1700.64	1504.35	545.378	2795.77	1687.69	831.933	645.522	716.544	564.583	2126.38	1796.8	2031.19	1756.08
4.33_131.0700m/z	275.361	155.052	387.12	92.2521	27.6191	22.3046	45.3462	5.54523	27.0317	0	138.737	11.4218	0	0	225.137	123.009	54.1541	32.8204	93.0688
1.15_475.1293m/z	3522.47	2493.34	3743.81	2207.17	3553.58	2118.89	1895.57	716.158	2489.42	3320.43	3435.28	3040.66	3407.68	2941.2	2865.3	2337.29	2123.87	1640.01	2966.83
10.75_411.4970m/z	18.1155	46.196	29.3093	36.2526	58.7857	30.9175	24.7797	118.332	45.7041	34.3377	43.1479	42.7971	130.282	91.7704	55.0244	46.8281	0	110.498	0
1.56_201.9602m/z	33.4904	0	1.21559	14.359	29.5352	11.8469	9.21138	39.6699	27.4863	0	13.1155	0	33.5338	0	0	0	0	0	0.0912897
7.26_303.0829m/z	327.431	25.6998	265.016	115.645	258.598	344.723	173.09	114.039	0	0	338.091	447.584	118.875	577.72	161.618	353.152	179.684	235.724	342.163
36.57_133.0121m/z	0	0	13.0167	0	0	7.01149	23.9247	28.4601	0	0	44.5363	6.93629	8.1615	6.79011	18.5556	0	23.7154	15.5621	36.2226
0.23_171.9462m/z	0	21.4374	28.1492	16.3723	0	24.9767	0	22.6482	64.6841	0	59.6919	28.0757	24.2674	31.3748	0	0	0	0	0
2.29_440.0259m/z	100.007	158.904	137.174	208.372	85.7822	0	98.6775	0	20.7674	404.093	140.551	433.844	54.702	111.712	313.818	20.5811	152.534	123.964	31.5483
21.26_328.9551m/z	1775.84	1519.93	1399.95	1619.63	1223.04	1681.87	1798.59	1320.2	2562.63	2728.02	1950.09	2081.43	2043.45	2037.6	1790.42	1136.72	1833.09	1658.81	1756.2
0.32_174.8743m/z	76.414	33.1014	28.5295	13.7385	15.0187	0	4.19006	1.55172	3.17781	15.6555	6.75994	31.5175	5.05479	0	20.4736	11.1359	21.154	0	9.11122
29.27_162.9774m/z	14.9891	14.978	10.5504	15.7102	12.5935	6.00826	10.8643	6.33845	13.2561	9.09405	2.98419	8.0302	30.3226	14.3214	0	4.04931	0	13.3242	0
1.55_341.9531m/z	12.388	25.2388	20.2725	28.5216	12.8108	31.2628	8.00437	73.0091	39.0522	80.4568	22.0337	91.9938	41.9459	89.2115	64.0075	62.0325	26.9115	27.3629	64.9711
1.32_431.1399m/z	322.927	0	576.249	144.396	408.191	0	0	0	0	214.801	97.402	16.8747	163.275	312.101	6.99021	0	38.9582	76.1011	218.324
40.89_132.8650m/z	0	2.75995	5.46196	1.92556	7.16832	2.65996	16.7857	15.7895	22.7318	3.41141	15.9143	7.99683	5.56097	9.08942	2.01113	0	10.5643	0	3.01189
31.88_145.9291m/z	13.969	0	0	0	0	15.0686	6.30422	2.51228	13.4315	0	0	0	0	0	11.1157	0	0	0	0
4.09_923.2815m/z	0	0	0	0	0	0	0	0	0	0	0	358.056	0	301.497	0	0	0	0	0
10.99_477.1129m/z	0	0	0	0	0	0	0	0	0	0	0	51.1947	0	0	58.5686	0	0	0	0
3.29_721.1884m/z	0	150.249	0	0	0	559.817	547.081	1834.18	1319.88	0	103.222	0	301.661	0	0	183.604	0	69.773	232.602
1.62_571.1149m/z	715.123	0	1171.91	0	0	0	0	0	0	0	0	0	0	0	0	0	0	0	0
0.92_860.6888m/z	0	0	156.061	0	99.2009	0	0	0	0	0	0	0	0	0	0	0	0	0	0
0.86_502.6252m/z	88.2365	5.98728	59.6243	47.4762	16.1005	71.939	52.6678	52.6935	15.4875	141.797	93.6981	61.8718	153.592	47.4804	134.706	119.339	76.2897	118.881	81.8199
39.80_222.9836m/z	21.6666	15.283	45.8995	26.0173	45.0336	22.5302	28.2484	28.884	31.76	29.5729	66.9803	56.9721	62.5657	51.9876	36.303	6.07715	38.3198	46.5001	30.2719
39.69_194.0486m/z	22.061	0	31.0806	23.6489	0	0	17.0702	20.9273	35.0881	29.1127	90.4968	31.199	68.5647	29.777	23.1139	24.8102	87.0333	38.4106	71.5163
5.13_457.1912m/z	3827.09	0	22647.1	846.279	0	1855.33	0	0	0	0	5239.56	616.502	124.354	439.385	0	1923.36	1975	1668.07	1678.85
8.34_505.2081m/z	303.867	0	698.754	0	0	0	0	0	0	0	0	0	0	0	0	0	0	0	0
28.02_136.8982m/z	29.6069	42.6766	28.8769	20.2719	24.343	17.8945	6.53784	6.96234	13.8165	28.0137	10.4214	6.85877	20.5224	20.7592	12.362	28.3619	22.5791	12.3416	5.23418
6.26_513.2186m/z	367.139	0	963.713	0	0	0	0	0	0	0	0	0	0	0	0	0	0	0	0
14.74_343.2128m/z	90.0979	195.4	0	0	0	0	0	0	0	0	0	0	0	0	0	0	0	0	0
37.25_455.3537m/z	0	14.3174	0	0	0	233.088	155.732	2024.76	0	74.9442	0	3254.74	0	0	0	777.585	269.821	127.149	0
11.92_137.0071m/z	21.4335	14.8063	30.4707	42.2258	12.7758	55.0743	32.5814	19.051	31.9739	27.5112	13.3599	16.0074	17.1971	15.6092	0	12.1562	13.3687	14.182	16.7092
8.43_471.2085m/z	13782.6	0	17391.2	1609.94	0	4155.77	0	0	0	0	5999.56	3364.43	640.267	2078.24	0	3282.01	2979	2741.99	2473.99
1.68_717.1728m/z	784.453	0	2946.65	0	0	0	0	0	0	0	0	0	0	0	0	0	0	0	0
11.80_385.1503m/z	507.541	276.037	551.96	156.012	527.454	44.598	43.7012	577.048	131.627	207.679	201.427	861.284	191.522	616.468	510.874	345.983	338.164	289.91	117.397
2.29_382.0987m/z	258.962	712.822	26.6404	300.366	53.8524	38.0454	23.5938	15.6743	67.2377	49.7393	0	44.6396	0	22.6164	548.039	100.056	161.474	107.97	140.97
30.52_680.0768m/z	3882.9	2311	2404.85	5378.98	4054.42	5666.35	4931.76	4263.14	5663.94	5018.62	2001.97	4165.73	8231.61	5612.53	3110.29	117.466	1827.85	3641.32	3539.14
0.25_174.8776m/z	155.716	70.6181	112.198	41.8319	60.3503	37.5325	24.6763	42.9493	5.60278	82.1168	34.9282	32.5661	20.0567	30.6725	69.1052	24.0504	48.7241	9.11094	44.5626
1.26_339.0816m/z	0	0	0	0	0	0	28.8936	65.5799	0	0	0	0	0	0	0	0	0	0	0
33.79_217.8588m/z	0	16.9646	0	19.6344	0	11.9671	7.52752	0	0	12.5015	0	0	0	0	0	0	0	0	0
35.88_144.9240m/z	36.6631	23.9306	43.4883	9.56115	9.20606	0	14.008	6.9719	12.4907	12.2719	16.0707	61.9641	9.10333	19.5528	54.3507	11.1373	13.1598	9.44539	9.79542
10.59_429.1745m/z	0	0	0	0	0	0	68.9657	193.769	0	0	0	0	0	0	0	0	0	0	0
10.84_477.1030m/z	2120.78	1236.21	1877.72	651.925	2344.39	2339.16	877.134	1606.47	902.741	1284.7	1333.81	4901.22	1828.67	5474.91	2463.7	1747.79	1740.54	1675.64	1428.46
28.93_173.8705m/z	927.578	1105.84	852.832	587.876	337.948	593.965	255.398	210.654	299.918	567.546	545.282	412.474	343.261	358.513	514.422	794.041	266.744	417.151	174.908
1.40_245.0721m/z	181.001	70.7116	177.685	18.873	134.985	76.7212	57.555	110.598	161.762	64.2682	106.437	43.7889	142.023	80.7067	0	0	0	37.5974	75.0621
30.52_447.9722m/z	8141.14	7658.14	7065.84	8804.38	8201.63	9536.52	7558.58	6572.34	9862.57	10057.5	7521.5	8720.91	10061.1	8923.96	8004.04	4584.07	6001.93	8720.93	7516.99
6.17_1182.3446m/z	0	89.4947	291.056	0	0	0	0	0	0	0	0	0	0	0	0	0	0	0	0
35.73_297.1520m/z	36.1265	73.6807	79.0174	12.7634	87.4281	43.0594	62.9159	50.2302	141.599	20.4603	0	32.4353	82.9269	100.254	14.8442	0	33.9274	25.4072	0
6.03_289.2492m/z	158.754	115.86	167.294	46.0404	132.402	58.5247	262.65	208.324	111.715	169.534	160.919	219.389	56.4252	441.695	179.786	462.212	171.382	330.203	387.869
1.26_999.2343m/z	130.298	698.103	0	0	0	0	0	0	0	0	0	0	0	0	0	0	0	0	0
1.68_1153.2648m/z	76.1978	0	360.295	0	0	0	0	0	0	0	0	0	0	0	0	0	0	0	0
1.45_1063.3583m/z	346.463	0	73.6965	0	0	0	0	0	0	0	0	0	0	0	0	0	0	0	0
5.74_179.0355m/z	869.884	800.687	702.881	1042.08	425.546	356.982	473.684	714.352	526.15	475.395	560.523	767.08	437.295	581.01	612.816	674.571	631.921	632.782	655.656
6.59_503.1904m/z	35.9713	0	141.814	0	0	0	0	0	0	0	0	0	0	0	0	0	0	0	0
1.05_259.0214m/z	601.207	363.331	287.67	283.764	154.301	0	0	253.338	275.285	146.49	276.588	185.969	196.479	300.026	311.873	1635.38	73.9186	81.3802	127.743
3.09_353.2835m/z	0.134915	0	20.7504	0	6.32867	27.3629	35.6055	8.8333	132.625	0	3.7804	0.617572	3.5823	0	3.64648	13.4621	16.2016	4.04989	7.06328
24.08_174.9531m/z	10.5393	39.0986	43.0414	6.83537	6.72456	6.00684	13.4177	5.02258	7.83464	27.8752	35.5098	11.4298	25.0566	23.5369	5.97818	53.3098	31.1685	30.3568	28.5162
2.46_160.8855m/z	17.7377	12.0059	13.1542	21.2445	2.88224	0	7.83463	5.00123	0	5.68488	7.89219	3.42929	0	11.1522	0	5.06509	10.6353	4.0521	9.11707
6.41_553.2067m/z	5783.49	4805.65	6719.53	5034.17	5511.85	6907.5	5994.29	5614.88	5574.73	5714.53	6345.51	7114.2	6014.2	6935.51	5523.97	7812.11	6496.23	6104.05	6192.42
17.90_173.8651m/z	11.2005	12.8518	12.9608	10.3865	13.0557	0	14.1785	0	0	0	0	0	0	11.2468	25.4604	0	38.0561	0	0
31.23_136.8908m/z	22.5997	12.4158	19.8331	6.7041	19.5958	17.2504	6.50901	0	2.15584	29.9759	27.1243	13.5968	9.10272	31.7704	34.0422	26.4071	33.8456	15.0078	16.9736
10.04_576.1217m/z	9.91646	108.581	125.928	0	21.4671	0	0	0	0	19.3252	0	0	0	17.3313	0	54.1617	0	0	0
6.60_467.2118m/z	3852.91	0	10048.7	1208.48	0	2124.78	0	0	0	0	2204.71	903.65	835.817	413.097	0	1584.29	1296.16	1190.9	1223.09
6.15_421.1610m/z	119.125	0	0	49.0638	14.529	0	0	0	0	0	0	0	18.52	119.923	0	348.158	43.0029	0	33.7749
0.95_634.8098m/z	116.5	304.773	56.1342	423.252	213.387	0	144.958	0	0	567.856	472.28	97.3301	325.127	0	186.133	290.996	320.464	185.565	226.935
29.40_187.8502m/z	0	42.752	35.288	17.3195	0	7.24746	0	0	0	21.1881	28.1921	26.2579	33.7336	28.514	49.5126	36.4584	18.8377	0	22.1352
38.73_174.8658m/z	75.6883	0	0	0	0	9.62422	5.82226	7.28772	0	0	0	17.1409	5.65096	0	13.3092	118.487	22.1183	10.2625	16.439
27.91_145.9259m/z	23.8143	61.0337	130.354	43.4398	53.2002	0	15.369	0	0	51.1348	15.7206	0	69.7925	60.9715	19.4637	38.8406	21.2731	34.4421	0
8.33_265.0924m/z	47.8696	262.989	335.721	68.7067	402.151	39.54	81.806	296.555	67.4647	45.1526	323.955	409.823	72.7961	244.697	328.879	286.89	245.419	201.51	200.471
10.50_113.0231m/z	67.2215	0	95.8968	7.8237	0	6.77875	0	0	0	0	0	0	0	0	0	20.7734	0	4.66168	0
2.31_387.1134m/z	30.805	0	63.3907	0	45.9564	0	0	0	0	0	0	272.831	0	0	61.7816	0	0	0	0
12.55_461.3389m/z	10.4887	36.6252	18.0408	40.9771	74.3614	6.42718	35.5795	68.4386	21.6953	25.9616	37.7416	213.33	29.1222	184.442	70.3855	39.6826	37.8559	67.3367	46.3719
9.71_137.0074m/z	11.2928	36.2999	40.1044	34.8053	0	12.9258	0	0	0	0	56.0913	0	26.6514	54.2241	9.21089	25.5116	34.6413	0	10.1227
1.62_311.1246m/z	0	0	0	0	0	0	0	0	0	0	74.0603	0	15.4566	0	0	0	0	0	0
18.73_327.2171m/z	625.616	1327.68	0	138.377	0	0	0	0	0	0	0	0	0	0	255.221	0	22.2715	0	0
37.62_312.1680m/z	0	11.8716	0	49.9212	0	0	0	20.0929	0	0	0	0	0	0	0	0	17.2918	21.274	21.7722
8.46_133.0126m/z	0	67.4101	321.11	0	42.4053	0	0	18.4589	0	0	129.468	81.1461	11.3421	18.418	8.18816	52.5559	42.0928	0	39.3263
6.91_517.2269m/z	159.685	272.523	303.03	78.7315	148.882	0	0	233.865	0	158.665	228.775	318.609	0	339.138	117.388	148.051	72.6357	109.282	79.8788
7.99_173.0805m/z	481.791	479.479	675.432	635.772	673.112	365.523	410.547	234.717	145.285	709.943	477.249	84.1626	432.828	446.524	116.462	491.371	434.943	399.502	413.238
9.58_613.1907m/z	0	0	0	0	0	30.6322	0	220.366	0	0	0	0	0	0	0	0	0	0	0
0.94_386.8069m/z	1600.07	1319.95	2046.26	1227.4	1015.59	952.851	820.979	429.864	1165.24	1934.75	1303.81	2866.58	1602.38	1342.44	1730.61	1573.65	1363.02	1202.51	1378.5
39.59_339.1975m/z	82.2921	0	47.2146	0	102.182	40.8156	117.678	73.2459	94.3528	49.4414	49.0147	0	132.657	36.8188	0	0	34.36	0	0
37.24_201.8589m/z	0	0	17.0739	12.1681	0	0	0	0	0	0	10.7198	8.60204	0	16.1218	17.5462	39.4263	0	0	0
0.45_195.8107m/z	262.568	92.6495	39.8352	0	0	0	0	0	0	0	0	8.16875	0	0	36.3573	0	11.0243	0	0
7.12_602.5797m/z	354.192	1677.86	1950.57	63.3802	1213	0	0	1311.36	0	745.635	623.677	2037.22	0	1001.21	1546.86	578.863	917.526	936.24	1084.29
3.12_147.0338m/z	224.421	62.7405	317.803	97.0416	60.7742	67.7806	45.1074	64.1094	32.3308	60.9609	58.9345	101.788	59.4116	57.6476	147.848	159.137	132.466	52.3993	79.0846
1.70_597.1319m/z	105.3	0	1504.13	0	0	0	0	0	0	0	0	0	0	0	0	0	0	0	0
11.39_125.0235m/z	211.083	0	478.769	0	23.055	0	0	212.439	0	0	41.6894	136.337	23.8118	7.62528	108.206	112.713	33.4068	65.329	40.3909
37.15_455.3528m/z	0	0	0	0	0	80.2058	35.3006	1895.33	0	231.361	0	1547.28	0	40.6465	0	299.992	0	76.8035	0
3.84_363.1645m/z	1249.79	506.277	1162.39	213.996	570.222	1270.42	1197.91	543.826	604.678	1230.37	885.802	2493.69	1461.89	1193.04	1202.19	945.698	1080.13	948.311	853.227
6.72_866.7889m/z	163.877	500.717	1104.57	105.393	524.017	38.2558	47.9767	563.646	79.3482	195.052	915.574	771.497	26.2523	657.523	1134.11	413.356	532.834	1186.66	1061.91
10.01_427.1585m/z	702.599	750.168	844.16	660.028	765.727	776.677	674.737	857.239	819.923	715.899	853.226	782.977	914.365	956.906	834.206	933.544	800.046	966.195	686.631
7.76_457.1698m/z	0	0	0	1345.81	0	0	0	0	0	0	175.496	27.6687	0	541.919	8.12969	0	0	0	23.7477
6.01_179.0692m/z	520.885	383.438	480.175	302.734	711.912	390.497	277.822	380.132	454.473	370.591	374.065	454.024	313.809	411.914	423.765	169.048	381.795	318.897	350.497
35.06_113.0227m/z	0	0	17.0722	0	0	0	9.24619	19.2528	9.59373	12.5249	12.9403	7.40375	19.973	0	0	9.10059	8.58525	6.37246	35.4192
7.12_603.0824m/z	319.233	1248.86	1547.85	47.1239	1207.81	0	0	1129.98	0	616.855	309.069	1274.08	0	854.699	1383.07	527.257	781.814	691.811	916.697
2.18_378.0927m/z	9.93055	0	52.733	14.0867	71.662	10.3467	15.7997	0	0	31.6139	38.2425	0	0	0	21.6255	0	0	0	0
5.14_509.1663m/z	27.0089	0	249.647	0	0	0	0	0	0	0	0	0	0	0	0	0	0	0	0
8.49_579.2666m/z	529.856	323.737	783.834	349.102	719.082	0	68.8642	727.997	44.0385	0	497.127	650.922	0	615.857	446.603	408.058	213.391	398.552	297.95
3.88_119.0336m/z	35.9159	0	144.874	12.7643	0	0	0	0	0	0	0	8.57373	0	9.81525	16.3866	14.181	0	7.00376	15.4401
11.78_440.0392m/z	3241.23	0	4375.8	1749.17	41.5731	1310.86	23.1212	0	0	0	1249.94	2040.89	116.664	1217.45	0	1060.62	1131.35	1204.35	997.259
26.54_174.9546m/z	37.234	22.4312	50.3684	13.7438	44.2367	35.5184	11.2464	9.17656	9.50332	19.8155	42.943	19.3035	26.7553	18.0125	46.9751	41.1031	25.1547	33.296	16.6643
1.97_301.1022m/z	12.7936	0	0	0	94.6071	0	0	0	0	0	0	0	0	0	0	0	0	0	0
5.45_341.1052m/z	2228.11	1809.45	2754.77	1915.63	2210.87	1556.92	1572.42	759.258	1668.61	2340.54	2646.36	2907.37	1341.44	2186.48	1881.36	4135.69	2464.24	1757.52	2229.15
4.03_721.1881m/z	2245.72	3367.73	1755.1	2563.64	2970.31	3433.56	2918.25	5738.8	4889.43	2458.66	3034.21	444.07	1529.92	1795.72	3794.02	3984.07	3297.01	2922.88	2378.95
6.00_193.0492m/z	710.366	773.644	661.333	519.292	372.858	472.973	534.584	642.273	767.971	708.58	414.813	475.668	387.645	502.421	586.514	217.718	567.53	426.184	510.182
13.06_451.1037m/z	106.256	465.55	1764.95	0	938.432	0	0	2143.71	0	0	10.4402	1741.66	0	353.576	882.572	419.115	417.203	424.235	311.556
7.13_576.3834m/z	166.925	702.947	1325.42	21.836	751.533	0.0173652	5.65721	1078.05	0	318.608	362.691	959.095	4.88371	503.174	570.353	548.742	441.778	346.251	482.197
24.12_200.8654m/z	0	15.6109	0	27.4505	0	0	0	0	0	0	0	0	0	0	0	37.1544	25.5494	0	0
37.04_223.0266m/z	0	0	0	22.0851	217.148	0	0	122.866	0	11.8672	40.9567	34.8381	21.2163	105.609	9.16328	0	0	7.33522	0
28.22_174.9550m/z	22.4851	22.7457	30.6937	32.3967	27.8981	26.5511	10.9275	15.1765	0	26.2481	28.0435	37.6383	17.8246	38.975	46.0904	31.5401	27.3421	49.0857	20.7764
4.34_176.1912m/z	15.3803	18.0133	70.5392	7.53895	0	0	4.50579	0.102421	3.3618	0	4.69539	0	0.906227	0	5.11954	22.0392	4.79	0	5.76298
1.86_223.0617m/z	275.683	236.986	170.154	30.5868	325.088	104.783	109.204	83.0919	138.947	41.3088	38.4575	55.6529	26.9572	0	207.775	123.093	169.046	83.8365	152.356
13.54_429.6873m/z	8.96914	8.91573	3.92705	10.5433	46.1761	32.9414	62.6084	65.5157	22.2396	12.4673	13.6938	73.5324	21.1038	31.7944	24.8535	15.2721	34.6793	18.3561	4.06432
1.18_134.0706m/z	924.393	611.532	605.968	842.437	1217.03	338.928	630.408	553.469	1133.18	671.474	1228.99	747.561	1152.03	752.995	900.023	1102.86	1107.68	734.978	1095.74
4.43_165.0182m/z	19.9506	0	38.7684	0	0	20.0301	27.6111	157.895	106.607	32.5759	24.309	0	32.7231	23.7623	11.5631	74.0172	60.1068	0	17.2203
11.89_583.2596m/z	1093.08	0	547.503	8901.72	0	303.788	0	0	0	0	1465.54	2867.6	0	2454.85	0	797.979	939.954	949.062	883.454
36.96_397.2267m/z	691.407	699.884	715.545	487.861	74.1677	254.199	51.1676	35.1522	82.5641	55.1112	86.9469	289.343	40.442	70.2613	744.467	829.348	338.915	60.2432	46.9081
11.80_163.0585m/z	99.8948	85.8023	68.4197	33.2599	8.33287	146.23	156.323	145.666	111.603	73.1398	112.831	53.7198	230.459	45.5331	102.208	74.4951	79.4442	104.778	75.991
36.07_132.8655m/z	0	1.26198	0	0	37.311	8.0895	10.0471	19.8333	20.8333	7.95982	19.4557	0	10.107	0	0	2.71468	0	8.09713	0
6.34_243.1220m/z	234.704	66.05	233.043	97.8953	69.8763	166.696	0	314.459	0	0	111.306	33.9445	0	126.796	33.7874	128.253	195.949	67.3233	101.239
25.98_173.8703m/z	113.475	265.751	207.076	153.171	62.8675	86.9273	38.2808	43.8497	99.0861	108.969	71.7269	111.578	118.605	177.519	103.143	65.5829	156.806	102.046	51.7839
39.55_117.0424m/z	24.1878	26.7393	38.4597	15.7854	26.5606	23.06	23.6642	15.2375	39.8781	35.6716	22.5409	18.9787	14.6519	26.8555	42.399	41.2812	41.0956	41.6273	35.8639
35.30_134.8643m/z	32.4002	16.9807	21.0564	42.5038	29.6347	39.1196	59.5306	35.2222	50.882	80.8629	42.8337	40.3513	63.24	26.57	45.2811	15.5623	19.6724	41.7417	68.5737
4.33_160.8859m/z	24.08	9.99131	3.43721	4.30651	8.05384	5.50675	5.25855	10.0439	22.9805	4.54766	3.31915	7.50733	5.46328	6.13635	0	17.7816	9.50547	9.16251	14.8679
34.07_112.9832m/z	3.98886	0	0	0	24.0114	0	0	1.67415	7.84548	0	0	0	0	0.000406627	9.21381	7.08672	3.41637	5.06187	28.8728
18.52_501.3209m/z	0	171.561	0	0	14.9286	0	0	0	0	0	0	0	0	0	0	0	0	0	0
8.44_425.2019m/z	68609.6	1486.19	98218.9	12493.2	1635.83	27457.1	1731.67	1187.24	927.131	1001.29	41270.6	26066	7707.65	17606.8	1559.55	23664.4	21486.8	20987.6	19197.7
24.10_162.8926m/z	5.87081	19.9481	10.8393	6.40092	28.3634	28.996	44.6176	0	0	0	12.7178	18.5031	12.4459	19.758	27.9787	20.2111	21.3539	19.0024	8.98342
1.55_185.0013m/z	4.11809	82.6937	13.4927	33.7803	86.1967	60.4388	69.7992	31.1836	67.8671	80.8153	60.7173	101.013	38.7157	106.763	95.3659	67.3017	7.22923	16.3745	36.4108
7.15_449.2054m/z	0	56.5516	153.516	0	122.587	0	0	124.362	0	0	98.7745	132.536	0	115.364	41.9985	78.9097	55.0124	38.2381	60.4192
8.44_463.1769m/z	351.15	0	211.355	21.768	0	0	0	0	0	0	70.1782	68.1231	0	25.9569	0	0	0	0	27.0821
5.28_145.0278m/z	617.782	688.988	237.851	854.007	72.705	22.5254	4.47723	13.3904	341.103	107.676	0	161.774	24.7736	338.853	497.291	344.767	330.132	265.422	304.953
3.27_397.3855m/z	55.6619	0	199.128	5.12741	0	0	0	0	0	0	9.63659	0	0	0	0	0	0	0	10.1233
7.37_433.2047m/z	148.259	0	106.727	0	305.674	367.807	229.878	377.991	40.9921	155.942	125.081	142.273	305.558	366.821	178.466	285.232	80.7861	54.8226	180.507
9.33_113.0232m/z	94.0853	11.3724	269.258	23.5802	11.2552	22.972	33.4444	9.15721	0	11.3654	10.9906	0	0	32.4384	0	0	26.3906	43.5438	7.08858
12.29_273.1751m/z	1151.24	775.577	1079.87	300.424	666.869	505.736	311.596	621.804	388.274	659.978	225.535	455.296	373.887	573.954	581.873	418.044	356.282	404.871	489.172
17.31_647.2744m/z	0	0	0	0	0	61.9672	75.6385	0	0	30.9907	0	264.13	0	0	0	0	0	0	0
7.13_500.6025m/z	364.121	2691.3	4030.54	75.0704	2058.8	0	0	2970.85	0	1212.66	1121.19	3091.87	0	1612.86	2438.01	1870.59	1352.77	1404.88	1566.76
11.39_103.0387m/z	137.794	17.1487	363.598	45.7337	58.4934	26.9638	13.4529	132.794	13.3415	10.2316	84.6971	95.6339	36.1524	59.0107	112.752	75.3691	52.6951	59.9082	66.3698
7.00_551.1856m/z	301.759	0	290.914	66.7282	37.6346	785.225	663.327	457.177	172.302	69.7023	0	49.4225	774.218	0	41.753	328.289	161.108	272.725	177.628
1.95_341.1069m/z	276661	254178	348247	234432	227777	182849	190956	75941.4	163316	371587	314604	436133	167485	313928	365103	256633	297011	221993	244368
8.45_425.5333m/z	337.196	0	694.418	12.5393	0	87.1154	0	0	0	0	367.723	151.587	6.87814	84.8946	0	55.4971	116.941	163.687	65.5804
39.28_144.9234m/z	76.9491	45.719	9.65742	13.0623	14.7351	8.65491	7.33897	0.855637	14.9129	28.4291	16.568	22.8539	10.9066	18.1917	31.3197	38.0724	50.3447	14.0497	26.1892
34.47_174.9529m/z	28.8525	19.8275	7.96714	20.4696	12.4381	29.5238	21.844	28.3319	28.5801	41.7082	41.0106	16.6999	35.2007	18.2669	19.3078	27.3424	19.472	15.1909	24.3043
25.48_145.9293m/z	60.3676	66.7924	65.1144	45.5264	25.4661	0	36.1107	27.5833	42.6026	0	71.5891	16.5306	39.1345	35.6987	19.4076	23.2996	76.8453	0	0
1.82_690.1896m/z	0	633.07	0	622.418	0	127.177	0	0	0	0	0	345.46	0	1152.07	615.116	664.777	561.975	131.129	113.363
11.18_125.0957m/z	344.336	494.673	434.472	426.924	556.225	425.075	412.737	234.705	172.807	493.978	404.188	180.421	291.738	294.051	275.316	337.082	259.452	363.527	335.732
5.42_423.1847m/z	0	0.940896	1.84839	0	0	0	0	4.96571	0	0	0	71.6089	7.55375	59.319	0	0	0	5.25454	0.32719
2.16_528.1346m/z	574.067	758.617	805.103	483.964	765.012	341.084	499.65	30.7466	229.05	709.114	608.69	940.904	287.298	693.015	1027.4	281.766	624.729	544.991	365.317
22.18_162.9820m/z	12.9691	0	0	0	0	0	0	17.9478	6.60704	13.6412	7.89023	16.0084	0	0	9.5953	29.3721	18.6055	12.1529	4.05128
1.53_168.0267m/z	24.3215	30.2487	48.6639	53.0522	10.5225	64.3515	116.6	95.6672	69.8748	19.3281	50.7046	10.7339	110.282	101.268	39.3258	24.0302	43.8381	9.61198	13.9083
4.35_191.9997m/z	522.321	565.393	778.391	368.756	664.98	635.69	671.08	452.938	1045.47	965.473	392.9	284.681	605.085	596.225	304.813	662.955	987.117	480.806	382.632
11.53_607.2614m/z	140.802	39.7181	277.081	0	0	0	35.7034	0	0	0	0	0	0	0	0	31.3613	0	0	44.8379
30.00_187.8510m/z	16.2275	43.9849	9.47422	0	9.57594	0	0	5.53503	33.6257	9.24058	26.6633	53.3764	0	0	18.4327	0	0	0	0
7.12_500.1001m/z	1235.52	5298.45	7481.97	62.8349	4104.56	0	0	5368.77	0	2329.3	2092.63	5868.4	0	2975.28	4633.04	3479.28	2588.56	2330.75	2756.47
1.05_503.1607m/z	0	0	0	0	0	0	0	0	0	0	0	0	0	0	56.721	637.387	0	0	39.4946
0.97_118.9297m/z	47.9004	57.9921	64.1891	54.889	101.775	26.2956	28.1624	21.0923	38.8586	79.1921	32.6284	129.951	67.5787	86.9216	32.6947	34.7777	53.1071	31.9672	45.0787
1.52_542.0555m/z	1141.69	698.852	1241.95	1979.17	165.219	1203.86	369.945	0	0	844.525	1250.88	1838.73	273.639	569.825	1792.05	69.5977	2048.75	1652.65	903.753
0.86_176.9572m/z	0	0	14.215	58.537	0	24.0285	28.9711	21.5206	39.1446	64.7464	19.1646	46.4729	43.6913	36.6077	0	0	32.1514	0	12.9065
1.31_764.2015m/z	0	0	0	0	0	165.776	228.412	0	0	1052.48	0	966.123	0	391.51	210.714	0	0	155.198	0
7.10_245.0490m/z	67.1748	452.933	671.731	7.61857	386.491	0	0	523.679	0	63.1643	210.395	585.365	0	174.568	336.735	292.933	248.658	167.983	132.444
1.87_479.1188m/z	0	0	0	0	0	19.8304	0	70.8156	0	0	20.4539	246.76	21.5693	0	0	50.5197	32.6091	0	28.2207
1.95_341.3022m/z	2970.67	2771.31	3956.08	2444.42	2659.89	1670.35	1924.7	155.404	1319.4	4714.36	3822.77	6176.81	1521.12	4166.52	4880.8	2927.34	3452.68	2171.11	2727
26.46_147.9378m/z	8.62246	0	0	0	0	12.0154	15.4849	0	8.96584	0	0	0	0	0	0	4.83161	0	0	0
10.28_396.0488m/z	114.085	22.1989	143.045	86.0461	59.3469	175.213	39.1522	5.93845	29.0243	4.71434	93.7239	129.891	127.343	79.9099	20.9593	87.3257	78.262	84.6484	89.7186
22.13_173.8684m/z	36.5466	16.925	22.7613	0	0	0	0	0	0	7.8609	0	0	0	13.8073	0	0	0	0	0
13.53_429.4157m/z	138.619	43.1443	119.211	59.9949	139.868	200.954	132.905	271.477	55.3409	109.229	121.389	252.716	177.758	220.028	127.601	84.6853	76.0918	96.1915	124.557
5.57_283.0828m/z	0	57.8232	11.5379	259.529	0	0	0	0	0	0	0	0	0	0	19.0977	12.0541	0	0	7.58994
8.95_588.0954m/z	78.525	92.3943	202.179	174.673	159.852	226.549	0	86.6217	98.5847	0	639.811	0	91.3054	0	0	0	0	91.4886	0
20.71_136.8941m/z	30.4268	5.93387	3.12792	2.94559	6.36442	0	3.58877	9.01811	26.0128	4.12935	36.177	22.7062	12.135	12.038	17.4096	3.03848	11.1404	6.0188	4.21615
30.88_136.8939m/z	10.7999	8.30394	0	29.2211	10.377	4.79876	9.25458	9.68384	20.0034	20.8197	3.38165	7.07342	25.0183	24.5172	15.9215	0	0	15.9292	3.03849
12.17_209.0808m/z	572.914	376.188	784.767	321.607	517.344	411.698	122.008	621.57	178.898	48.4967	166.974	550.087	301.02	730.747	440.727	462.23	361.463	500.673	400.797
39.98_339.2011m/z	88.6297	49.186	117.389	139.54	118.537	96.033	105.493	91.6025	241.343	198.969	114.958	50.2924	47.0221	0	0	0	36.962	205.435	124.759
10.24_435.8821m/z	201.808	3.07069	51.3118	0.00246564	38.5787	43.9326	1.92026	36.9548	50.3072	0	20.1018	231.262	41.2803	235.77	153.847	35.0159	226.996	43.8392	283.544
27.56_174.9542m/z	38.8279	50.5675	27.1318	26.9315	10.5672	21.3228	25.7461	9.46913	4.4893	12.3515	20.2447	7.11066	22.1171	22.501	28.1678	15.6816	10.6313	13.3917	12.5653
22.91_173.8700m/z	47.4379	0	40.321	13.7395	34.4971	34.7912	32.8224	39.7354	14.5656	27.1966	10.1406	0	14.7811	0	32.7643	104.813	27.9137	44.5441	17.2139
28.56_190.9275m/z	29.1781	142.353	149.735	62.2814	32.5269	69.4092	10.9254	36.4063	31.4969	32.1263	50.4718	23.9981	31.7085	31.6995	22.4659	38.9984	14.1745	54.644	12.1521
20.96_101.0235m/z	10.9701	3.95493	4.55184	1.96307	11.526	4.00411	14.8861	18.6551	18.945	7.95438	28.6945	26.2112	8.0409	6.36978	13.7556	6.06268	17.7067	14.1717	26.0906
2.39_218.2595m/z	73.0262	29.1252	52.3419	30.2975	168.761	93.3308	114.7	124.463	133.952	110.407	91.2975	80.1186	118.082	99.9356	30.9989	61.0409	59.2969	41.7845	85.3943
1.42_341.3020m/z	625.409	300.745	705.295	564.66	731.15	359.319	355.217	111.89	391.771	1552.69	888.125	1293.63	569.854	898.887	1096.67	761.589	674.251	495.165	756.324
7.68_149.0439m/z	489.13	554.833	760.013	515.545	786.563	317.838	229.644	695.017	355.451	448.732	797.097	689.439	275.418	760.887	649.033	618.518	617.705	537.952	493.063
35.85_114.9329m/z	7.98045	37.2231	17.0738	9.81832	10.2707	5.64416	6.42015	25.3913	31.3845	42.0567	30.9912	44.0052	24.4327	30.068	37.4189	41.522	16.562	36.736	23.7638
1.36_515.1579m/z	0	0	0	0	0	200.412	0	0	0	204.932	0	0	0	0	0	241.522	0	0	86.6048
40.10_339.1993m/z	107.1	135.834	153.99	166.898	142.28	162.54	207.035	280.097	152.064	346.285	199.389	107.996	96.9226	157.704	132.694	96.0714	155.584	235.521	366.945
7.13_151.0387m/z	23.0167	266.332	480.809	0	116.217	0	0	360.762	0	0	65.3513	351.703	0	99.6927	231.373	101.835	23.1991	51.653	111.094
30.52_449.9699m/z	2086.04	1941.02	2034.53	2267.74	1758.88	2482.08	1820.67	1617.54	2475.18	2553.62	1855.13	2426.38	2313.57	1964.91	2424.84	1095.01	1506.43	2153.71	1973.8
32.26_113.0243m/z	3.55829	6.74942	0	0	10.5671	8.93821	20.9965	41.2848	17.4736	0	7.44369	10.1619	29.9646	18.4902	8.19212	12.4164	11.139	5.89153	35.1887
22.50_174.9565m/z	19.9341	12.6154	26.5261	9.07847	10.5596	8.34886	7.52482	4.85436	24.5084	9.0926	21.171	18.911	0	22.1171	10.2411	7.08862	0	0	11.1393
0.46_199.8042m/z	102.152	0	8.21163	0	0	0	0	0	0	0	0	0	0	0	0	0	0	0	0
0.92_394.8884m/z	105.325	58.5824	69.683	157.285	125.59	0	23.837	0	0	253.215	0	131.776	27.3318	23.6556	72.6288	113.068	23.2679	0	0
8.90_147.0435m/z	30.1841	34.9146	125.742	28.3527	0	46.5312	0	2.51185	3.54504	3.35459	54.5066	21.1096	17.1897	22.1502	52.7549	43.4539	22.7786	10.129	31.5609
6.85_537.1648m/z	163.956	0	304.42	0	0	386.525	551.203	41.024	353.236	198.486	0	0	253.277	37.7656	12.0318	48.2215	71.2217	139.323	0
9.46_137.0073m/z	28.9353	106.926	19.9244	34.7113	39.8202	130.015	67.7257	30.4219	50.6439	20.2906	88.614	74.7792	75.8875	84.4066	83.3713	40.3904	34.9488	51.6636	49.1729
11.94_179.0530m/z	9.97574	14.8348	32.0557	10.4737	21.413	18.7085	0	6.69744	0	15.9139	40.0291	32.7649	10.3365	44.9989	9.93504	12.1133	0	30.3538	9.11493
7.37_720.6576m/z	8328.99	52188.7	101800	2033.08	44770.8	0	19.3262	78269.5	42.4982	20646.8	18991.3	72206.2	8.40809	29039.4	53876.7	33441.2	32305.3	28858	28354.1
0.45_164.8360m/z	134.22	43.7958	12.5169	18.6475	0	0	0	0	7.61101	0	0	15.9979	0	0	40.4568	6.9482	14.1735	2.02532	0
9.69_405.1655m/z	0	0	88.2019	0	0	0	0	0	0	0	24.7921	0	14.4345	22.2943	0	0	0	0	0
3.97_113.0226m/z	121.448	2.81822	157.064	0	0	0	17.1467	0	0	13.4898	41.1015	16.0018	29.516	40.3623	16.3845	81.3406	34.356	26.95	4.57897
6.31_146.9375m/z	49.8386	14.7757	12.5127	20.1263	0	0	32.2837	3.30282	17.0507	0	15.1507	13.7167	23.9911	13.7067	28.672	36.4527	29.7961	22.1949	26.53
1.70_301.0925m/z	0	0	0	0	0	0	180.045	0	0	32.3786	0	340.654	0	91.0026	56.8232	44.284	37.9665	0	54.1756
39.70_117.0136m/z	25.547	17.4681	13.7898	17.088	20.0964	30.8239	18.2068	14.9796	32.7531	32.3644	26.6493	40.7819	21.2922	35.6377	33.1467	13.3221	36.8946	22.1821	27.8747
2.71_261.0081m/z	160.231	81.3798	232.773	15.0374	119.81	74.5535	59.3074	81.5944	0	0	110.304	86.338	55.5993	81.672	35.3246	30.5768	122.936	60.8208	52.6427
9.33_323.1098m/z	3743.01	559.05	9699.76	998.219	416.187	969.187	510.734	791.507	554.09	402.953	1161.11	752.914	387.976	686.267	413.195	1612.81	1360.64	1385.97	1246.99
9.71_635.3604m/z	22.4416	0	0	0	204.789	50.2864	71.8844	0	0	0	86.1284	38.8743	44.0153	113.92	134.072	78.5441	60.7793	49.7987	0
5.23_243.1232m/z	0	104.907	22.0444	25.5889	0	0	0	7.74534	2.08221	0	0	0	0	0	57.3308	15.1896	7.37914	31.9725	10.4175
25.03_190.9286m/z	33.851	0	17.0612	18.6482	24.274	14.9827	0	0	0	8.13732	31.9976	11.4244	0	0	12.6336	28.0638	60.7463	15.1867	9.97701
11.78_133.0642m/z	236.217	5.46042	344.152	7.8538	0	23.0286	0	0	0	0	32.1225	99.9152	0	15.0128	0	31.6769	39.4966	13.1656	19.2931
11.23_685.1198m/z	0	338.583	245.005	0	369.871	88.2369	159.235	93.7587	169.938	0	99.9909	152.014	99.3356	132.789	82.2833	0	88.4936	0	0
1.69_157.0124m/z	272.047	181.887	469.748	20.6093	32.0218	1.75481	23.0091	48.6344	11.0858	50.3226	28.2657	14.2449	2.04847	16.8339	207.258	43.0046	99.1722	17.2102	104.225
1.21_229.9516m/z	417.347	332.13	336.787	403.955	265.67	305.985	289.182	453.765	548.466	410.451	289.416	164.067	360.267	224.879	408.768	260.938	272.986	277.959	315.185
1.50_288.9660m/z	25.0436	28.6993	25.7661	33.0024	56.42	22.5919	0	18.046	59.2937	46.3235	11.0374	0	27.5018	35.1103	0	119.803	24.3944	99.4664	23.1215
12.34_447.0926m/z	6758.02	4642.55	4502.6	1825.23	7180.76	4581.53	1900.24	8371.75	1483.68	4123.5	4306.33	18351	3842.29	11915.8	10762.2	5911.99	5231.79	5532.04	4950.16
0.97_339.9944m/z	112.408	17.5537	0	105.195	133.444	217.347	322.582	350.278	203.165	401.324	358.976	0	20.3477	203.295	110.794	366.253	214.998	175.584	219.257
17.45_173.8700m/z	64.4371	19.8061	0	29.2828	24.7683	31.6998	0	9.67025	15.686	30.2117	6.75766	13.7117	13.5164	10.9806	16.3812	0	0	21.6079	0
7.60_864.6899m/z	1841.82	33034.8	83626.2	200.445	27580.5	0	0	63291	0	8633.22	6413.76	51468.5	0	13866.8	33903.4	19085.5	18736.7	17256	15294.2
4.71_325.3899m/z	133.88	180.935	72.1524	73.5449	14.1437	10.3619	4.0386	3.10621	13.1254	7.27312	0.813992	37.1044	1.34474	34.623	177.245	0	37.4303	27.6538	27.8217
27.37_144.9251m/z	23.9965	22.2783	34.6415	43.9035	5.22964	0	19.1878	0	8.89607	0	21.2273	13.9818	29.608	21.3628	0	13.6162	24.5703	23.2215	0
28.10_187.8493m/z	0	0	13.6591	0	14.3743	0	19.0333	11.406	0	0	26.9576	16.4113	0	43.184	29.0604	16.587	29.2351	6.35235	11.8791
27.19_162.9822m/z	6.75405	17.8021	33.5588	0	0	10.0146	0	0	0	0	9.01772	8.03611	6.74543	11.4177	6.14539	3.03848	18.1732	9.11522	0
34.86_144.9210m/z	70.6486	18.9633	13.6542	9.24336	0	11.9063	5.94421	11.424	11.9027	24.8787	4.87441	0	0	11.2379	12.1424	0	23.3809	0	0
22.47_145.9303m/z	93.5386	37.1925	0	9.81974	0	42.0417	42.0992	21.9269	60.8742	40.1315	18.1698	16.0077	34.9215	27.6751	9.58256	47.668	36.8091	17.221	56.4281
10.50_125.0228m/z	440.479	106.718	990.048	97.1694	213.049	72.1993	0	198.602	0	250.64	24.2343	283.908	78.9927	373.894	18.8583	187.644	126.896	182.493	112.633
10.99_115.0025m/z	0	36.6278	0	6.87253	8.51957	3.38586	0	7.51457	0	0	0	0	0	0	0	0	0	0	4.01303
0.89_200.9703m/z	225.268	176.138	335.419	225.927	175.03	97.9564	128.565	160.518	273.161	136.868	255.978	238.798	162.771	239.708	373.96	238.238	220.892	86.2413	181.356
33.61_164.8977m/z	37.1968	15.8967	18.4736	45.3263	60.6034	41.8981	66.5594	60.0012	57.6399	64.2743	14.6668	48.3606	61.6251	41.2283	47.4545	0	28.2943	34.809	29.7905
7.68_137.0074m/z	0	35.3522	0	8.25177	0	14.5077	23.5439	25.8339	42.0413	46.6142	23.111	40.1336	9.07047	21.0772	0	59.3712	0	20.7665	21.7798
20.74_531.2801m/z	313.824	27.6375	437.882	0	0	999.96	209.546	16.0527	0	0	144.608	339.001	116.851	283.621	46.144	0	55.1801	0	0
10.25_463.0890m/z	948.672	943.677	2129.47	212.088	358.916	697.578	763.229	784.613	1458.37	2239.09	604.178	107.725	477.211	535.262	511.698	718.505	784.87	908.238	645.301
26.61_145.9295m/z	0	19.7486	26.0352	22.0958	0	20.6123	66.0082	0	0	23.7793	0	0	0	0	0	0	0	0	21.5824
6.68_863.1839m/z	364.241	1242.55	1171.72	76.3545	839.623	0	0	1304.15	0	685.365	426.188	1793.92	0	366.484	1474.22	282.081	466.322	631.133	791.296
5.41_445.1726m/z	136.338	0	332.567	29.9103	0	53.8349	0	0	0	0	0	0	0	0	0	0	0	0	32.0235
10.44_431.0625m/z	72.8097	0	97.2993	0	279.854	0	0	271.304	0	0	39.4357	584.531	0	345.36	361.243	32.0384	145.024	84.8726	55.9611
3.41_251.0549m/z	230.982	69.8772	87.6309	28.467	91.4474	249.159	373.371	238.84	642.271	47.3468	114.941	166.86	336.536	46.7631	111.041	285.67	236.946	162.683	185.463
3.91_305.0685m/z	5.4006	23.5574	0	0	158.395	0	73.1514	112.217	0	0	24.2471	277.006	20.5387	157.728	55.2774	208.444	81.6733	5.77037	28.9442
35.88_133.0128m/z	0	7.98163	77.0031	29.5307	78.943	44.3964	49.3969	43.7777	56.0638	30.8755	139.519	106.591	60.9868	103.473	104.095	7.94584	95.7366	50.636	72.3659
1.84_348.0763m/z	613.741	422.823	837.374	70.5068	652.239	432.977	265.962	1244.05	669.516	264.806	296.669	90.0297	462.097	213.386	118.414	51.4219	306.964	22.4336	506.142
7.38_720.4387m/z	71.1633	795.726	1759.46	7.35811	674.881	0	0	1442.07	0	187.489	287.787	1149.5	1.13309	496.007	825.039	430.844	488.117	469.924	443.879
1.28_172.0592m/z	0	6.67449	0	7.95133	0	8.5038	34.8618	73.2069	0	27.2922	55.3362	22.284	6.95777	4.03791	20.5133	0	43.3664	30.5198	4.99779
26.50_136.8993m/z	0	17.8001	14.747	14.7263	0	14.9261	17.2114	10.4245	18.4797	16.8943	24.7647	11.1938	8.12773	24.9242	18.5678	16.3079	22.1002	5.76818	27.2993
6.91_133.0119m/z	11.9748	32.6484	62.5681	0	18.987	11.0178	0	0	0	0	0	22.6736	0	15.8597	9.7313	49.504	48.4387	0	13.1703
11.42_431.1912m/z	24.6672	0	126.401	59.5454	0	36.5196	12.0827	57.5397	0	13.6392	0	0	16.6784	62.9487	0	0	0	0	0
37.20_326.1872m/z	2615.62	2905.06	3586.51	3417.84	3270.43	3572.8	3231.09	3218.42	4075.4	4163.44	4444.55	4026.28	3808.43	3580.74	3196.02	2416.4	3531.38	3448.47	3613.44
11.75_389.1235m/z	886.695	1026.45	1321.75	603.078	981.464	536.976	437.057	954.861	357.99	786.385	768.975	1275.57	486.019	1046.55	962.952	871.828	722.888	820.201	522.061
1.66_398.1742m/z	0	0	0	0	0	0	0	0	0	0	0	160.355	0	0	100.252	52.2856	0	33.646	0
30.52_437.9434m/z	960.234	763.607	854.993	1149.53	1043.77	1311.17	980.024	874.684	1212.28	1245.18	731.829	1108.43	1294.68	1034.76	1076.12	385.745	714.603	1024.64	1022.92
10.17_449.1682m/z	4013.89	2866.89	2562.53	4682.25	3585.73	2778.12	2944.58	3392.53	3199.15	2334.8	3404.99	3649.92	3584.34	3901.69	3714.74	3540.3	3183.1	3159.76	2664.12
10.61_565.0294m/z	155.143	168.923	186.713	45.372	194.797	49.343	0	254.923	0	0	74.6807	574.503	0	193.87	209.604	0	142.533	68.991	0
6.29_720.1550m/z	2450.45	23665.7	52979.3	118.893	19455	0	0	39966.9	0	8212.14	5931.39	38105.2	0	10191	25166.6	14451.5	13753.3	11558.7	11712.3
6.30_720.6571m/z	1602.29	12410.2	27517.3	75.8865	10829.8	0	0	20949.9	0	4569.64	3874.5	19650.6	0	6350.18	12848.2	7880.75	7373.82	6611.74	6548.69
4.55_177.9111m/z	57.4157	32.6181	74.1075	18.68	46.7304	37.3203	53.0142	33.0024	49.0926	62.2766	47.6248	71.5644	46.8474	38.6099	55.2916	20.5283	35.4641	42.0025	21.5555
0.38_171.9448m/z	344.18	258.398	308.996	205.975	126.679	121.645	105.218	149.225	128.744	124.092	161.878	219.637	55.107	65.8526	293.621	0	123.644	118.708	98.8955
9.33_125.0233m/z	79.0259	0	436.818	0	0	0	0	5.48199	0	0	0	0	0	0	0	0	7.43271	17.2171	20.4907
32.88_471.3483m/z	0	0	0	55.8963	0	337.778	181.491	2362.42	0	280.559	0	1791.89	50.4517	0	0	0	257.843	0	0
0.98_194.0337m/z	0	0	19.2864	26.5062	0	0	0	0	0	0	0	0	0	0	0	0	11.1526	0	7.10833
4.90_347.0895m/z	119.15	0	289.671	56.3449	0	22.6103	14.3272	45.0859	0	0	0	0	0	0	0	18.9558	27.6818	0	0
38.67_191.0546m/z	0	0	0	0	0	0	7.56403	74.4898	0	0	34.6035	0	6.94095	32.3344	4.69107	0	0	30.2445	0
10.92_636.1720m/z	0	0	0	0	0	0	0	0	0	33.7573	0	0	0	0	0	0	25.5835	48.0733	0
3.97_338.9283m/z	424.327	23.4585	437.326	18.5186	6.80284	26.4416	23.5263	8.95823	3.11416	14.8977	104.302	160.826	43.6098	22.8886	13.0089	31.4639	0.264335	12.5288	18.8726
0.67_159.8925m/z	542.219	149.48	191.298	209.256	135.539	114.455	85.1127	73.6827	229.928	176.686	46.9736	182.905	76.2636	108.403	189.43	144.843	118.098	91.0232	111.328
35.85_112.9846m/z	7.97765	0	9.10264	4.24567	0	0	1.64325	9.19566	0	7.93759	21.8066	21.6989	14.6217	7.15722	5.1154	0	15.302	5.06193	0
34.47_144.9311m/z	13.3679	0	14.608	13.6077	0	10.4437	0	0	17.2977	36.4203	5.5152	8.27031	7.60291	0	30.0094	0	0	0	0
7.12_491.0953m/z	198.448	2178.23	3798.44	68.3886	1782.66	30.9834	30.4827	2716.65	0	726.466	916.931	2956.85	54.7784	1322.53	1934.79	1299.86	1378.94	1185.71	1210.2
33.61_148.9218m/z	39.3309	18.9556	20.5437	39.7436	38.8623	29.506	36.0037	26.8128	33.1814	40.6963	13.5439	41.487	52.0206	41.437	40.0586	0	18.7334	26.2227	26.4156
9.55_441.9125m/z	14.8103	4.42705	8.85045	6.66799	17.7456	26.1576	9.88886	12.4025	12.9288	33.5551	30.2644	30.7671	9.63377	55.1374	3.65609	16.8743	42.3774	36.4648	29.6124
9.14_576.6248m/z	389.494	816.624	988.163	82.3045	750.57	20.9224	52.845	830.357	29.9957	451.478	456.361	682.768	73.3074	755.863	621.493	591.138	589.668	466.539	321.737
8.22_160.8914m/z	0	16.2063	0	0	5.76591	9.02051	6.41354	8.37372	0	14.988	14.6565	10.6098	0	18.4157	6.18224	0	4.052	0	0
1.39_383.1184m/z	5800.83	956.348	7484.02	2660.32	1213.73	3838.29	803.447	868.394	1172	838.522	3948.94	4724.27	3009.35	2517.61	1477.82	3665.51	2418.06	1929.08	2708.49
1.40_387.1123m/z	370.048	0	0	356.702	364.456	188.386	193.188	20.6319	57.0775	1325.05	170.839	1394.54	247.524	674.158	898.111	419.517	462.235	228.893	456.438
10.83_191.0561m/z	69.037	50.9208	18.2072	26.3542	41.6148	71.6482	89.0882	57.0281	59.9521	25.0003	16.9026	32.1445	37.9761	52.6185	28.6686	46.022	22.1468	0	27.2283
6.69_189.1269m/z	590.857	367.272	292.149	489.656	230.182	433.617	549.128	381.521	401.828	370.615	377.307	238.683	419.705	190.517	226.673	418.665	360.072	323.079	370.081
33.23_144.9240m/z	22.0163	10.5587	0	55.4501	5.49068	0	0	0	6.73226	7.59533	0	0	0	12.4287	0	0	0	10.5413	0
11.91_447.0923m/z	7913.74	5380.22	5674.89	2048.5	9686.71	4865.03	2331.19	10535.1	1940.39	4063.47	4880.06	20359.6	4490.15	15126.4	11992.6	7200.03	6106.06	6905.21	5646.94
7.10_663.2863m/z	977.291	1013.97	756.027	501.639	766.135	125.196	123.043	768.477	670.466	357.686	499.033	172.934	127.007	941.248	565.971	670.383	445.667	430.235	646.467
8.33_101.0229m/z	64.8241	122.814	158.939	57.032	184.907	53.5536	86.3048	84.7765	70.3625	114.099	170.985	180.614	86.8179	110.896	165.834	134.402	142.613	149.808	80.5303
14.44_183.0149m/z	12.6496	15.8264	22.2936	26.5119	35.6535	48.6263	14.4032	19.5938	4.48415	34.7859	29.3099	19.4361	6.61182	6.54532	3.07289	28.7771	32.8775	33.3206	20.765
8.96_327.0119m/z	11.7079	0	0	0	0	23.8522	144.343	106.642	0	39.1589	0	64.0635	71.371	0	0	9.89906	0	65.8244	39.9437
1.80_538.1267m/z	41114.2	44210.5	35365.3	39987.1	49933	50444.6	61781.3	47800.6	59137.8	51277.3	50958.8	62618.1	31867.9	54319	57794.7	57195.1	52560.5	46813.7	44798.7
0.94_214.9085m/z	288.421	206.652	247.79	236.015	236.474	168.96	170.567	158.912	221.279	269.478	229.865	361.721	274.008	173.913	268.092	298.623	226.514	259.708	228.141
11.14_125.0231m/z	461.613	89.4622	898.844	207.061	156.289	234.467	39.5491	277.589	44.8181	56.5088	244.641	335.393	113.06	268.047	145.614	231.816	174.314	253.348	183.098
8.46_815.3951m/z	754.118	0	1007.01	0	0	0	0	0	0	0	0	0	0	0	0	12.5437	0	0	0
3.47_161.0286m/z	756.51	827.201	712.042	612.509	377.969	316.636	308.021	691.38	378.811	311.642	377.618	663.803	279.869	509.209	873.736	676.992	632.013	442.483	526.087
5.09_265.9368m/z	18.62	4.83713	21.5964	8.6832	13.6044	33.0677	10.924	34.8171	15.3792	21.6262	5.63396	10.8473	7.04155	13.5142	19.858	2.80258	17.362	5.00362	16.6853
10.45_261.1407m/z	0	17.5901	102.952	160.876	248.83	28.3923	76.4731	0	0	89.8507	0	0	0	0	12.8203	0	0	55.3782	24.8105
10.08_200.1270m/z	0	20.763	0	0	0	104.447	209.182	129.584	0	0	50.6258	59.4108	0	0	0	0	0	0	0
10.94_665.1450m/z	87.0468	136.315	111.167	207.973	166.311	254.343	376.092	398.074	413.03	94.2146	257.388	433.05	94.0297	290.237	328.225	319.86	173.1	175.072	402.852
3.77_676.0593m/z	0	0	0	0	0	84.4914	0	0	0	0	0	0	0	0	0	0	59.4251	93.8567	0
11.39_307.1027m/z	1380.2	171.444	3351.55	379.346	437.074	564.367	57.8105	1305.89	131.186	33.5251	618.057	783.339	415.101	515.141	886.988	698.635	692.529	687.318	559.002
17.38_162.8916m/z	9.97342	34.1805	13.6565	26.7148	25.9751	6.00645	15.1288	6.68661	26.0425	47.9776	0	22.9286	18.5339	14.8275	0	43.7231	27.5166	14.747	14.3874
8.70_289.0723m/z	32.1824	66.8312	405.58	12.0187	85.7141	0	0	253.197	0	0	0	117.105	7.38166	0	156.442	28.3535	19.2373	37.6507	0
11.66_447.0921m/z	447.507	157.698	353.869	84.316	328.761	234.794	128.908	245.709	101.605	68.2463	181.067	664.265	173.343	499.69	300.366	306.944	243.791	254.847	225.333
7.63_289.0704m/z	197.08	1963.33	3564.97	24.225	1662.7	0	0	2888.11	0	732.556	768.376	2678.54	0	1175.19	2047.95	1166.28	1288.59	1128.23	1053.6
8.32_528.0945m/z	0	79.44	0	53.0663	182.857	0	46.274	0	0	42.1912	91.9372	75.9138	58.5281	84.9451	223.086	0	150.257	79.9736	66.2683
11.98_473.1656m/z	2891.3	2334.48	2098.82	2508.06	2676.38	2724.01	2370.54	2314.94	2122.74	2319	2238.04	2822.76	2470.46	3177.63	2848.47	2618.92	2222.49	2267.16	1840.62
2.27_671.2014m/z	568.203	876.22	1145.45	469.216	682.143	201.622	0	92.3333	0	675.229	557.145	1217.94	0	968.036	1065.07	446.229	714.769	437.455	259.717
1.81_341.9489m/z	111.886	97.5683	121.496	78.7165	63.8301	51.3467	31.589	27.0104	70.0342	151.316	122.364	99.8843	67.8915	104.544	90.483	76.871	123.402	65.5184	75.4913
7.70_365.1806m/z	1582.5	1352.27	1672.28	753.805	1634.64	1856.38	1384.82	1680.7	1228.18	884.859	1726.58	2505.6	1822.45	2243.14	1395.95	1771.09	1697.29	1499.79	1548.41
5.74_507.1081m/z	0	0	0	44.2376	18.5796	70.9849	55.7241	89.3432	56.028	0	0	0	20.2211	101.453	0	27.4088	62.9713	18.1707	37.11
35.90_116.8773m/z	19.1499	9.47612	4.67012	13.6804	2.90664	13.6976	7.50359	4.38543	3.47663	11.0783	5.14213	6.2007	7.38839	13.1068	14.9264	7.80596	2.64667	0	5.55779
3.37_161.0797m/z	1154.43	428.842	3909.53	702.347	84.2402	1044.46	181.039	94.4675	95.4601	68.7638	1816.58	375.203	290.068	175.35	333.197	836.994	660.895	561.642	648.377
7.64_576.6263m/z	521.531	3177.69	4988.03	58.4424	2552.26	8.65194	9.98907	4240.39	0	1198.78	896.503	3962.78	7.94993	1750.26	3009.51	2190.04	1783.52	1612.71	1582.85
0.95_261.0119m/z	119.702	120.161	138.592	78.0826	188.068	82.0173	153.999	97.3645	141.331	101.152	117.505	40.9145	74.0044	132.408	117.59	114.69	157.885	20.2474	0
3.35_605.0558m/z	0	60.0221	0	342.613	0	0	379.518	283.07	498.648	163.041	152.017	82.4763	0	62.3619	203.799	0	0	0	60.5602
1.40_341.4087m/z	56.9418	43.7838	25.621	76.812	37.5636	74.7922	46.0436	3.49532	14.6811	172.56	38.4551	216.828	31.9334	100.881	170.73	126.446	113.597	134.523	106.13
10.63_447.0920m/z	215554	204337	259999	138981	283951	117103	107754	248085	96682.2	178217	187974	394788	114975	290803	246704	219663	194221	217934	182966
6.59_193.0491m/z	1027.8	1233.51	1102.64	597.722	757.197	995.088	1152.96	1228.47	1372.21	958.21	724.302	770.862	967.755	920.379	962.875	1176.21	1085.2	948.395	918.876
1.95_283.0487m/z	712.244	274.969	1251.21	266.939	993.374	886.327	429.593	969.402	652.836	419.673	1141.97	1573.44	856.392	909.293	1058.29	749.915	748.427	731.854	727.879
26.15_190.9288m/z	0	22.7399	48.6877	13.0153	11.5266	9.7995	46.2945	24.1042	14.5671	31.3726	0	10.2845	22.1742	0	0	17.2116	33.7389	13.2161	0
7.63_500.6015m/z	11.9722	149.051	489.615	0	116.34	0	0	420.452	0	0	54.1079	288.041	0	69.5707	219.656	86.0918	104.311	23.2954	69.0469
5.14_411.1855m/z	28061.9	650.856	124460	9229.03	401.02	15571.3	696.121	558.541	477.649	735.146	33688.2	6332.68	2312.82	5269.12	603.696	16562.4	17432.7	14945.3	15452
40.11_183.0738m/z	0	0	32.3426	12.2924	18.5074	13.014	0	0	0	9.76552	0	0	0	0	0	0	0	6.43834	0
1.47_481.0954m/z	0	24.3896	445.386	29.3121	0	0	0	0	0	0	0	14.845	0	43.6329	34.9207	0	0	0	33.7737
29.50_145.9283m/z	71.2099	127.502	42.2022	49.103	45.7645	76.1166	0	27.6909	0	0	48.4787	0	48.623	58.6699	47.8394	27.3502	0	76.6359	49.0477
11.14_149.0442m/z	665.775	9.88606	1253.13	123.947	44.177	167.364	13.7074	230.334	0	0	50.9965	270.194	52.0876	220.139	44.7614	192.007	70.3429	168.918	108.906
5.70_341.0811m/z	10070.2	10434.5	12871.2	9694.49	8445.45	5330.02	5370.69	10530.7	7580	8544.83	10638.7	13317.1	5406	9881.17	10262	12056.6	10197.1	8289.97	9667.22
0.92_206.9717m/z	0	0	0	140.349	7.92508	88.1454	147.409	0	203.816	472.8	0	0	0	79.9443	181.927	0	17.8285	0	0
0.43_269.9443m/z	19.9439	141.941	293.015	248.492	40.3099	186.599	118.37	75.429	99.1504	296.765	60.3045	175.598	0	41.428	225.546	0	184.399	52.4778	0
2.32_316.2226m/z	183.89	60.4911	88.5705	24.7119	131.922	135.806	340.193	59.4719	129.764	78.4887	39.4406	40.8844	89.2133	9.43718	80.3198	43.8185	124.374	27.539	66.2707
2.56_341.3081m/z	33.3083	17.1459	39.7006	20.1272	66.3388	5.09346	27.983	5.01998	12.9186	58.7527	78.1158	152.16	8.42677	88.2499	100.591	7.08974	64.8484	28.5088	59.2617
9.23_441.2274m/z	39.2407	0	69.4287	0	0	25.0166	3.95703	0	0	0	0	0	0	0	0	18.7703	23.341	22.1579	0
21.27_338.9841m/z	2902.92	2272.02	2582.66	2187.43	2343.95	2644.71	2947.65	2211.09	3638.08	4158.84	2427.77	3799.36	2837.48	3308.09	3027.92	1742.36	2598.24	2625.9	3020.12
5.50_411.1856m/z	2575.03	0	4210.72	137.956	0	539.397	0	0	0	0	1114.15	518.141	0	179.574	0	625.919	491.753	328.923	480.072
8.34_469.2281m/z	20430.8	599.407	49069.4	11349.8	245.453	13187.3	688.229	544.049	360.265	82.5709	10632.8	6746.67	2721.9	5034.65	512.92	9229.1	8382.16	8204.91	6783.97
34.37_132.8667m/z	17.5268	0	12.5223	0	17.0944	10.017	7.56903	27.8177	0	7.9518	12.4035	13.0349	32.5834	26.8802	16.3914	0	0	6.07281	10.1315
6.37_537.1640m/z	68.7004	0	77.3714	0	0	72.7924	166.778	0	261.789	0	0	0	0	0	0	0	26.3326	0	0
4.01_173.0597m/z	57.346	159.723	126.886	49.5685	88.7716	45.0467	72.5662	72.5661	119.995	57.8152	40.5567	33.1424	0	26.4351	96.5302	138.482	86.2576	57.5825	23.6073
36.09_133.0131m/z	0	11.8723	33.3307	0	11.1731	18.4816	16.341	25.9614	10.0915	7.95919	40.5658	15.2544	17.8347	31.6543	11.2695	7.84097	0	13.1337	10.131
4.19_135.0434m/z	727.929	736.5	890.384	654.68	319.352	324.666	415.384	580.386	509.103	610.352	432.181	522.025	375.76	340.171	505.68	672.494	507.89	504.097	538.276
4.31_113.0229m/z	64.8763	53.5345	82.1972	36.7424	35.9273	54.2933	45.3719	15.0672	38.9241	20.2747	55.6351	69.6751	30.2282	26.4991	71.187	61.1378	56.4511	51.3346	60.2801
27.20_144.9226m/z	40.3467	34.7653	45.962	82.8468	45.7347	35.0049	34.8877	8.02279	22.6877	35.924	26.3711	0	33.0213	25.5649	12.1965	14.523	15.4934	36.4857	15.7367
5.94_627.1718m/z	1446.76	1948.22	4039.18	393.868	976.389	703.387	580.141	1233.04	149.447	588.005	774.871	766.936	539.764	371.33	1050.73	648.909	866.225	738.043	684.113
27.94_144.9263m/z	19.2294	29.7285	48.2786	13.8364	10.4266	9.55256	8.35834	11.722	13.4454	14.4689	47.4475	8.02204	27.3648	34.0308	7.4283	10.717	13.1625	14.1274	0
0.94_129.0786m/z	62.6207	39.2386	43.7459	55.2416	47.3164	36.3999	34.2041	20.7563	62.2881	76.868	68.5291	115.704	79.1848	71.547	41.5472	60.4604	45.1071	42.8984	83.8359
0.95_760.6140m/z	108.341	0	129.586	110.573	0	0	0	0	0	0	0	1099.31	316.555	264.225	0	0	0	111.183	114.394
0.97_104.0347m/z	70.9224	64.4706	36.2915	0	151.721	270.701	243.155	376.511	209.77	191.034	126.295	0	227.26	186.899	24.5759	278.196	120.97	217.725	136.159
24.51_145.9327m/z	0	20.7764	0	29.4602	0	0	0	16.7473	0	0	24.6454	0	0	0	41.0628	16.4893	23.2032	16.671	15.4589
3.10_135.0439m/z	38.3695	32.053	113.926	0	57.4603	239.17	244.164	85.2678	414.542	21.0455	37.6816	55.2556	172.084	23.7242	47.0897	111.714	143.872	93.1305	82.5104
11.59_528.0957m/z	162.333	291.135	87.5025	82.2294	576.519	276.525	422.543	637.712	432.091	597.072	79.8665	334.318	242.176	777.767	588.144	250.823	522.287	615.741	450.333
29.53_144.9238m/z	32.4104	80.5384	69.4245	58.515	34.8642	26.0261	15.6449	10.0449	66.3085	48.0514	22.4006	30.7545	14.8949	27.2835	40.881	59.2817	29.4488	24.3771	37.3608
4.91_411.0370m/z	155.994	26.0484	215.937	63.9755	0	0	0	39.3549	0	0	0	0	0	69.7896	72.2	0	0	0	41.7575
25.03_501.3209m/z	54.7428	734.699	0	243.052	0	0	0	0	0	0	0	0	0	0	449.44	0	15.4643	0	0
9.04_179.0544m/z	44.0857	73.7006	84.2345	31.4181	20.1972	47.7641	50.1325	19.6743	0	19.3243	27.6155	37.3212	19.2153	99.6655	59.0867	0	0	61.7796	34.9415
38.97_117.0428m/z	11.0327	12.3646	7.65429	20.7352	18.9786	1.38601	15.429	8.19305	7.46298	10.2145	23.6892	8.66934	10.1336	5.52649	16.8248	30.9114	15.2287	10.8227	18.2052
8.87_807.3301m/z	0	0	0	142.251	0	639.576	671.282	910.171	0	0	0	0	539.612	0	0	0	0	0	0
6.99_389.1263m/z	57.9692	141.313	91.3979	68.3253	44.1482	198.435	298.858	64.9393	85.5287	88.1833	86.6066	79.2198	89.7903	84.8203	75.1547	103.816	135.621	114.45	131.301
1.22_393.0379m/z	194.593	157.123	95.5014	210.717	56.1206	239.976	134.343	505.745	349.86	368.371	0	150.124	150.132	55.228	143.367	107.616	174.462	200.684	90.6903
8.52_137.0110m/z	79.1661	48.9667	59.3168	26.972	90.8084	36.0492	54.0329	19.6776	33.6341	35.8116	50.1691	20.9776	62.9346	64.4944	36.6529	46.4862	57.1585	86.7294	57.814
2.00_331.0658m/z	7027.87	7275.45	7000.46	3258.59	8208.67	10339.4	16173.6	6278.77	7525.5	3841.04	6026.91	4013.11	4961.94	3980.23	5109.15	10211	8532.02	7222.95	5419.1
4.80_353.9277m/z	6.85319	54.0647	72.0804	12.7642	35.4686	25.5291	92.1233	144.253	40.1581	320.47	75.7785	63.4918	38.3808	31.5394	37.926	110.365	59.6215	38.0737	38.3655
4.56_178.1324m/z	31.3463	26.1366	52.3482	22.3587	29.8307	26.8046	32.8791	25.0804	25.864	40.8564	33.7934	68.5355	24.1976	38.3275	55.7725	21.8627	19.6454	30.3516	33.0262
7.68_415.1596m/z	17152	18084.8	24222.1	17105.3	26888.6	10941.5	8347.16	24419.9	12408.7	16448	25567.9	24839.3	10079.8	24623.5	22047.4	21257.3	20013.8	18301.4	17826.1
2.22_323.2909m/z	178.477	73.243	308.945	105.464	36.8533	68.3895	40.4664	71.9188	48.7632	50.4324	110.797	113.157	48.3452	103.101	81.8913	122.686	91.2997	66.9973	140.469
1.92_341.4123m/z	189.543	196.693	256.868	271.722	193.608	133.245	135.242	9.25238	76.4753	317.759	237.19	519.572	105.755	172.452	406.191	311.024	175.106	155.974	119.63
39.13_174.8659m/z	55.3485	0	10.7884	0	8.00981	0	0	8.73327	0	0	0	0	0	5.04675	0	0	10.9426	8.64483	11.6937
3.74_209.0285m/z	236.123	123.118	249.449	78.3509	0	0	123.104	0	0	93.1764	122.889	32.6054	26.4035	27.7795	181.246	30.7223	95.7765	98.2285	90.8566
5.14_412.3627m/z	163.313	0	815.422	13.3529	0	20.438	0	0	0	0	13.134	0	0	0	0	0	37.7437	33.2337	16.4867
3.97_782.1800m/z	1981.25	1552.68	3341.94	1882.71	1122.87	2542.86	2115.42	2529.37	1993.96	1243.25	1539.4	508.242	2659.04	1326.35	534.258	1597.56	1456.18	1662.85	1825.88
8.40_576.1244m/z	33.3393	58.8268	0.0101961	0	0	0	0	78.6113	0	42.7837	26.7379	107.97	0	82.4402	188.524	39.2827	78.3263	45.3189	31.0055
27.21_145.9295m/z	100.44	292.879	114.294	137.428	40.3623	60.1312	63.2777	27.1186	0	66.9282	157.453	70.4019	101.466	177.976	29.1941	82.679	114.464	82.2871	25.3251
10.64_448.9304m/z	2597.3	2381.72	2589.58	1570.58	3194.8	1329.57	1196.14	3042.37	487.714	1767.87	1747.75	3501.38	909.202	3921.97	2824.38	2995.38	2544.52	2349.5	2493.11
4.29_281.0652m/z	851.097	769.347	616.842	448.723	727.931	924.009	716.006	1733.49	1120.17	763.394	417.228	817.815	801.141	1109.25	808.98	1262.18	926.816	805.619	865.815
28.43_173.8704m/z	667.591	1227.46	901.88	711.536	373.675	533.602	345.136	288.614	378.043	488.524	574.623	502.674	325.633	374.438	734.062	937.685	345.689	480.756	163.041
9.49_283.1545m/z	894.316	624.509	1637.28	837.163	355.329	820.239	441.553	224.215	424.193	449.658	702.82	1005.58	539.051	674.198	507.986	699.065	652.462	671.9	582.526
2.88_329.1220m/z	0	0	216.297	0	0	39.7231	31.934	58.7996	0	17.0067	186.233	0	0	0	0	0	0	0	0
4.09_723.1749m/z	0	0	0	0	0	0	134.025	0	0	173.7	30.4185	0	0	54.5981	0	0	56.3949	70.869	51.7333
32.23_471.3474m/z	0	0	0	0	137.14	261.909	181.383	3645.94	0	163.074	0	983.195	0	0	0	84.436	251.091	0	0
2.19_299.0532m/z	0	0	0	0	54.0534	0	0	0	0	0	0	366.48	0	103.588	16.5403	16.4048	38.4008	0	0
7.10_491.5971m/z	87.2858	1505.93	2221.38	24.9736	1003.34	6.55399	0	1594.36	0	213.887	551.419	1779.8	0	755.152	1288.64	892.816	848.322	698.244	634.856
0.25_174.9528m/z	95.6041	56.9792	83.2677	56.084	40.2139	36.61	19.0394	44.843	5.17016	52.3962	39.8337	30.6771	28.388	53.9526	75.1274	25.8962	44.3044	9.11351	70.6673
36.96_327.1854m/z	0	0	0	0	23.1851	0	0	0	0	0	36.7761	20.4626	23.4101	0	0	36.98	0	0	32.7952
4.44_137.0591m/z	142.219	168.717	193.284	134.397	130.822	107.154	123.24	144.331	144.52	126.591	181.58	191.449	113.493	154.491	164.324	162.806	156.491	140.417	151.978
31.56_133.0109m/z	0	10.8829	15.8302	25.4841	67.062	37.9936	10.9255	60.9484	7.75358	11.9792	29.3164	91.5166	34.5732	47.054	34.2513	30.8749	72.2844	52.5033	35.0236
1.84_191.0546m/z	3394.56	3662.36	4251.4	2763.27	3554.8	3525.21	3689.83	4642.79	3836.89	4234.45	3084.17	3429.03	3886.97	2794.34	3550.04	3601.64	3800.17	3139.05	3224.6
23.47_173.8679m/z	0	17.5173	0	27.486	14.7014	0	0	0	0	0	0	0	0	0	17.408	0	17.2139	24.3026	0
1.61_717.1735m/z	0	207.348	0	0	0	0	0	0	0	0	0	0	0	0	848.929	160.091	93.8231	55.6393	0
8.85_485.0711m/z	190.722	71.4383	111.718	101.926	189.942	139.744	116.092	139.759	35.4138	120.237	151.843	227.758	121.584	209.334	115.467	198.965	167.757	199.125	149.296
2.64_178.0509m/z	21.9527	11.0712	0	89.1785	0	23.0175	0	0	0	0	0	0	0	0	0	12.824	0	0	0
3.30_1000.2190m/z	0	0	0	29.456	416.999	0	0	734.266	227.233	0	853.464	0	224.534	370.09	300.526	184.406	151.404	118.532	331.338
5.19_179.0463m/z	34.3266	66.2118	27.8089	14.7261	62.4404	13.0018	53.1378	30.8444	15.633	48.4745	28.3686	48.3682	0	26.3465	29.4592	227.816	85.2749	29.7579	81.6745
1.76_538.7811m/z	0	0	0	10.9711	0	0	0	0	0	0	0	7.46747	0	4.30497	64.0479	315.71	0	40.3981	0
13.52_263.1490m/z	0	0	0.346262	1016.22	0	0	6.93691	9.85642	0	0	0	149.79	0	588.988	12.5879	81.0048	47.4983	91.8437	31.7002
6.68_892.1556m/z	665.43	1205.85	1488.82	244.013	1068.76	0	31.1976	1073.09	0	923.083	674.113	1309.63	0	1007.57	1378.24	578.964	1041.66	849.56	913.338
11.77_644.1547m/z	1299.18	0	1515.27	0	0	0	0	0	0	0	0	26.7979	0	0	0	0	0	0	0
7.62_500.1011m/z	33.9176	468.74	1047.88	0	282.528	0	0	868.265	0	0	50.6286	626.698	0	116.802	262.941	73.3588	166.482	36.4598	54.6383
9.11_451.1023m/z	62.4529	333.093	395.614	73.7635	136.673	0	0	347.337	52.9355	0	43.8862	245.971	0	187.114	188.989	151.772	0	0	111.299
0.97_101.0231m/z	2814.44	2081.46	3274.64	1989.63	2358.21	2114.67	1714.93	1180.28	2133.86	2907	2782.58	3291.6	2487.28	2240.84	2457.69	2663.88	2437.49	2119.59	2357.33
8.76_301.0333m/z	0	0	0	0	0	0	0	0	0	0	0	67.8443	0	184.726	0	0	9.69939	0	0
1.75_387.1166m/z	559.427	649.125	370.446	511.967	390.415	96.2474	262.743	0	107.15	938.932	355.484	1000.27	121.471	770.941	934.788	213.012	754.37	290.029	370.867
40.52_199.8494m/z	219.437	35.5944	30.7252	0	0	0	0	0	0	24.9963	0	0	0	0	41.6533	0	0	0	0
19.70_101.0238m/z	5.80382	2.4611	17.6182	6.25104	0	7.82863	5.04263	6.9549	25.8577	10.3212	11.0463	5.714	13.0922	15.0879	6.44527	7.87525	6.0633	0	3.02563
21.26_363.9246m/z	906.955	861.994	602.856	1160.96	877.741	1177.21	1256.43	819.022	1669.79	1593.34	1276.94	1303.55	1545.73	1161.91	937.157	375.416	966.934	1204.51	1335.43
5.52_351.1231m/z	114.991	178.847	159.065	19.6361	20.996	19.7425	74.7808	35.2534	47.5928	56.6834	77.1541	66.3686	41.3764	29.1146	26.1464	49.8118	75.591	6.40457	0
6.20_742.1416m/z	117.712	99.9814	418.648	0	0	165.268	557.151	251.708	320.464	183.132	325.126	178.996	149.124	289.755	0	191.158	304.246	502.173	346.691
5.30_675.1048m/z	0	0	0	0	0	97.2242	166.926	0	0	250.182	0	0	142.907	104.726	79.2161	79.8487	116.921	0	0
11.91_289.0700m/z	52.3233	97.1508	315.303	7.79194	0	63.6059	10.5869	0	0	0	67.5917	95.8428	0	18.4086	71.182	47.28	33.9093	59.5699	68.8304
27.50_200.8568m/z	0	0	0	0	0	0	0	0	13.6044	10.751	33.7326	11.4331	0	0	0	14.6716	12.1554	11.2517	0
3.36_135.0437m/z	20.9068	0	0	0	6.0279	10.4901	20.9305	14.3937	45.5508	11.5986	0	11.9465	0	0	23.255	66.3554	0	7.95243	0
37.58_312.1730m/z	0	0	0	0	0	0	16.8133	0	0	0	18.0425	0	17.6217	0	13.9506	0	19.7365	0	24.6602
10.50_473.1656m/z	10597	64.8378	17140	3102.5	1146.1	3031.27	533.522	937.41	50.7771	45.8609	2524.08	6047.65	1153.72	4486.33	327.031	3263.64	2951.33	3028.68	2551.24
5.33_379.1596m/z	188.822	0	72.7631	141.932	96.0876	56.0471	109.563	333.498	27.2101	58.425	50.0636	327.85	48.7513	136.844	188.017	30.0287	217.635	0	0
10.63_445.0770m/z	1826.2	1810.23	2265.93	1188.72	2694.87	1045	1070.59	2095.01	618.878	1659.28	1698.94	3634.75	1047.06	2576.4	2201.86	1130.86	1817.41	2123.08	1620.03
9.02_591.1220m/z	45.2684	112.512	335.802	136.608	219.315	0	63.1802	477.555	0	0	0	365.572	0	384.895	160.598	87.5353	111.976	195.295	101.422
2.10_412.0299m/z	122.193	40.7629	127.86	57.9697	0	205.788	361.488	43.7672	72.9581	72.1547	31.4857	0	208.982	55.3517	0	79.3846	175.295	166.155	94.2434
1.58_116.0046m/z	7.4806	19.7273	0	0	19.2174	0	8.92111	8.16005	23.5283	14.7715	0	0	0	0	16.1717	0	0	0	5.56922
4.44_475.1811m/z	537.779	0	1271.5	0	0	0	0	0	23.1624	0	0	0	0	0	0	0	0	0	0
2.53_113.0225m/z	58.5361	0	74.9241	0	15.3489	0	0	7.65704	0	8.75859	41.1363	38.8204	0	10.581	0	0	0	0	0
5.60_576.6257m/z	3977.29	8686.79	13689.5	1135.35	7841.47	89.6071	112.083	11796	370.305	5269.43	5182.73	11270	146.533	6242	9144.97	6505.04	6311.65	5733.18	5847.21
27.10_174.9538m/z	10.9727	35.114	47.0412	37.0148	16.1985	30.8905	21.738	15.6964	13.2008	19.6544	38.7259	9.54993	24.2698	28.5168	22.8001	0	24.2928	14.6768	12.701
3.94_171.0107m/z	49.6647	39.8538	70.7165	49.4128	64.9558	0	26.2687	47.6718	0	460.139	30.8285	18.3931	0	0	0	24.8051	0	23.6662	46.8581
1.12_387.1138m/z	14691	11502	14272.6	13480.5	11767.1	10652.8	8267.87	7155.79	14956	15191.5	17399.6	14752.6	15414.5	13838.2	12343.3	15818.6	11610.1	10729.4	14576.8
5.98_325.0726m/z	2579.45	2013.76	2516.48	1864.94	2837.19	2787.92	2435.12	2823.51	2718.18	2293.62	2670.42	2868.93	2677.66	2736.17	2411.82	2850.88	2957.33	2463.99	2713.94
7.67_531.2422m/z	314.029	340.789	434.02	202.338	201.671	266.897	192.201	114.801	0	162.846	314.913	430.47	203.607	391.144	311.369	343.055	322.269	225.943	223.353
18.50_162.9825m/z	7.98102	17.4773	5.90117	0.105001	11.0495	10.0435	21.0173	0	28.9806	39.134	20.2625	16.237	7.07977	7.16058	6.55287	25.8273	0	0	0
39.90_136.8906m/z	0	58.0236	0	7.80185	0	0	26.0262	9.23098	54.9928	49.988	31.1124	65.1264	25.709	0	17.8627	52.2365	48.2931	12.1543	49.9679
5.75_720.1550m/z	423.694	5040.61	13169	26.014	4901.53	0	0	11971.7	0	1721.07	1534.49	9225.05	0	3030.83	5819.04	3154.83	3123.09	2812	2985.9
38.71_201.8570m/z	52.8693	13.3496	0	10.4307	0	0	9.39285	0	0	0	0	15.4858	10.0995	0	0	39.8804	9.11456	2.01599	13.4097
4.48_172.0944m/z	8.03022	12.3794	16.2786	7.08756	8.29977	62.3117	61.4201	45.2555	13.9806	0	18.3283	56.8178	18.3188	15.3744	0	0	0	0.00769744	29.6235
10.58_515.0804m/z	0	0	0	0	0	0	0	0	0	0	0	83.7988	0	0	0	0	44.5649	0	45.6146
6.30_1153.2660m/z	155.848	1701.14	3626.3	0	527.287	0	0	2810.84	0	0	40.4441	2717.76	0	212.04	863.648	324.567	228.743	90.8145	54.1444
7.53_285.1693m/z	136.887	20.7615	149.419	56.4773	0	0	53.7865	6.14755	0	0	0	127.967	0	0	0	0	50.323	80.5601	30.3733
5.74_720.6565m/z	385.42	3317.5	9047.82	28.3089	3179.56	0	0	8192.16	0	1225.85	1124.97	6107.48	0	1970.57	3451.36	1938.85	1958.84	1779.08	1849.74
9.11_407.0769m/z	135.546	609.784	833.711	0	547.129	0	0	746.279	0	38.6802	150.059	597.733	0	405.037	548.814	478.124	323.345	151.727	348.17
11.52_547.2113m/z	128.603	0	0	0	191.111	0	0	0	0	85.7333	68.1554	322.43	0	427.9	182.058	54.9106	0	74.1117	68.528
35.08_144.9226m/z	81.0933	5.97162	10.4912	14.2027	9.71748	19.4639	0	0	10.6764	0	0	15.9822	0	0	33.02	22.4016	0	0	0
3.98_499.6024m/z	35.9093	0	0	27.4874	56.6763	0	0	0	44.831	0	0	0	0	0	0	75.5376	0	0	120.001
1.28_533.1424m/z	298.784	0	0	21.8161	66.1516	0	0	0	0	0	0	0	53.5155	0	0	0	0	0	42.5514
1.23_231.0331m/z	81.5185	70.1709	0	32.6827	11.4409	7.00815	21.8531	239.026	216.262	33.3333	38.7256	0	0	15.2001	11.2621	31.3902	69.3588	10.1309	65.051
8.87_404.0194m/z	41.3005	32.3428	69.4228	31.4441	24.7243	41.8983	66.9059	68.5947	40.6662	46.5988	40.696	27.434	79.0124	11.2502	23.7342	28.398	33.7845	19.956	30.0783
27.13_173.8703m/z	658.56	866.671	792.619	603.685	277.531	414.781	392.52	175.437	215.719	436.694	412.932	380.967	147.301	359.339	658.408	497.123	514.188	411.174	174.422
32.52_265.3212m/z	32.8784	34.3812	73.4635	57.1652	63.3377	54.7682	70.5931	71.493	67.8147	104.947	56.3562	58.0567	83.9678	54.2069	58.5538	35.7934	76.1636	55.9305	47.408
14.33_549.2558m/z	67.5944	0	0	0	0	0	0	206.12	0	0	0	148.188	0	564.286	130.551	0	0	0	0
1.71_440.0659m/z	726.074	688.6	716.801	731.571	571.589	472.292	283.48	36.2456	209.972	1482.72	822.869	1076.4	291.572	993.94	1210.58	303.431	812.504	684.078	445.783
8.43_461.1794m/z	1503.92	0	2075.82	52.3127	0	571.316	0	0	0	0	1031.1	610.274	0	207.208	0	520.122	294.976	329.454	285.325
6.41_615.2038m/z	1213.23	301.339	1178.57	664.019	770.829	872.796	932.821	937.064	822.757	809.422	1044.59	1532.45	1025.31	1080.74	914.441	943.52	1377.45	1124.46	1035.61
0.94_302.8438m/z	2880.73	2209.41	3682.57	2250.7	2157.33	1872.05	1499.36	1163.72	2676.79	3365.75	2151.93	4175.33	3102.79	2664.54	3139.07	2830.35	2486.54	2112.43	2467.54
5.99_201.0545m/z	100.423	135.705	295.773	168.068	115.31	97.7421	114.928	116.543	133.096	196.283	220.646	148.581	203.938	288.344	188.724	97.5679	212.012	174.426	209.938
9.20_576.1284m/z	22.9366	0	33.8525	0	36.8198	0	0	0	0	0	22.2772	36.0374	0	0	34.4635	28.5162	0	36.4534	0
30.14_199.8508m/z	38.7167	68.2569	13.6178	22.0209	49.3667	77.2524	0	0	0	7.87027	9.59642	17.5848	0	14.5885	70.465	17.1926	68.1546	4.72882	0
1.73_341.4097m/z	125.156	143.13	123.644	133.434	118.22	98.7974	111.625	15.9863	98.1463	289.274	176.201	305.13	107.61	222.555	358.862	82.9546	197.044	111.752	157.625
10.42_509.2259m/z	0	0	0	0	0	0	0	15.7655	0	0	0	198.68	0	331.828	0	0	0	0	0
8.43_524.1207m/z	1842.31	0	1864.32	203.981	0	834.913	0	0	0	0	988.115	312.258	50.0716	289.102	0	156.757	357.958	343.292	104.855
7.68_461.1665m/z	641.52	519.448	791.913	500.928	1195.83	82.7194	0	1031.24	213.758	402.376	824.439	923.659	77.0817	846.643	797.449	540.316	713.319	528.804	536.177
11.24_567.7858m/z	76.8861	384.09	285.174	54.8719	274.629	78.4192	279.742	222.273	267.104	190.735	110.598	112.373	166.296	149.89	92.1894	427.196	205.197	315.072	255.221
6.87_867.2106m/z	0	0	224.288	0	0	19.0257	0	0	0	0	0	108.882	0	108.875	103.134	0	0	0	0
11.22_568.8413m/z	44.1694	34.6538	248.087	0.857181	58.0943	122.763	67.4356	89.937	64.2956	136.447	31.2142	0	21.7569	148.719	0	27.3664	40.5244	57.547	19.2883
27.55_162.8964m/z	4.60597	27.8825	8.98539	17.7242	0	8.88229	6.12528	5.85881	0	0	31.5116	9.49688	0	14.927	6.82598	0	0	6.02819	0
11.74_227.0700m/z	768.12	1036.04	1167.43	591.743	907.17	408.406	482.041	870.671	503.185	816.792	817.074	1294.91	471.236	870.813	994.765	818.702	727.882	754.211	566.191
6.06_576.6252m/z	447.843	1240.23	2157.3	44.146	1044.39	5.61696	0	1817.05	0	581.028	446.801	1543.7	0	948.33	1349.78	749.27	657.759	570.144	852.902
0.96_303.0541m/z	87.2996	100.434	58.0581	122.056	138.392	142.922	115.744	462.154	269.017	64.3318	213.799	23.7294	72.0993	62.6472	89.2708	194.694	92.8515	122.963	149.568
4.77_576.1236m/z	437.812	1377.12	2974.75	24.46	1008.77	0	0	5027.05	0	424.278	95.6739	1858.33	0	120.121	1394.14	870.484	827.093	572.781	470.822
2.22_321.9914m/z	15.2072	13.8462	0	36.9124	9.60718	24.9928	28.4415	10.6772	9.50088	27.9904	0	15.6415	37.0018	0	9.85247	32.3162	101.74	19.749	16.5659
37.74_293.1783m/z	6575.73	6895.17	8564.61	7667.36	8061.57	8406.53	7082.5	7484.3	9616.67	9909.39	10001.9	10046.9	8982.91	8912.18	7239.64	6969.91	8091.45	8282.67	8832.9
24.98_173.8709m/z	148.902	211.858	89.84	69.6842	79.7783	47.831	76.2846	36.8937	7.96321	124.938	88.5461	82.4853	57.5898	36.9068	76.6191	139.426	124.021	78.1761	36.4467
5.05_381.1752m/z	370.687	383.306	598.496	303.531	320.981	159.791	361.815	356.81	418.493	509.748	116.106	372.844	231.932	155.41	468.86	493.259	478.518	335.117	385.423
1.42_342.1118m/z	5306.2	3753.31	6771.24	4477.68	5683.68	4400.44	3575.53	1649.09	3751.94	9929.99	7107.36	9896.62	4395.9	6615.36	8063.9	6197.01	5837.88	4376.85	5014.54
1.65_305.0367m/z	0	0	160.444	0	0	23.1711	0	31.8131	24.0849	45.4923	38.9408	0	18.7784	18.9223	16.1625	0	0	15.6738	0
5.44_500.6019m/z	835.07	2070.44	3744.03	320.603	1594.59	44.8034	73.9386	2823.76	127.412	1188.61	1301.58	2982.05	99.7105	1363.84	2303.74	1513.46	1351.49	1299.71	1400.76
10.53_353.0887m/z	13.4105	38.7194	0	0	0	277.183	30.9932	0	456.262	0	0	0	77.1813	0	0	0	0	0	0
8.63_491.1512m/z	27.3042	40.0499	0	0	93.6133	0	0	118.456	0	0	0	108.58	0	57.0494	0	88.3494	81.0545	28.3529	30.0493
38.08_174.8615m/z	81.9551	0	11.3785	18.4672	7.31449	12.9459	0	0	0	33.1929	0	12.5695	0	0	0	75.6698	14.9369	0	20.2479
2.07_344.1074m/z	768.427	481.896	851.35	479.887	629.861	182.653	292.378	657.764	390.058	489.153	305.809	452.745	345.733	480.088	641.953	662.216	557.231	313.557	253.138
1.32_111.1859m/z	32.2208	76.1044	18.1555	36.3014	2.03834	40.8889	74.5474	22.1899	24.6658	93.6861	16.5629	38.0353	14.104	94.4296	26.6688	35.2994	155.791	53.2879	140.768
9.11_577.3873m/z	373.053	1368.06	1075.37	164.129	2563.96	59.153	124.475	1764.15	152.7	366.047	649.688	788.265	141.633	802.311	1036.36	1411.07	793.361	684.52	912.981
1.07_343.2345m/z	602.198	442.94	353.5	503.294	523.639	251.827	319.849	408.523	402.647	824.157	541.475	446.021	1002.47	580.118	740.087	593.576	249.766	454.129	454.303
6.54_301.0352m/z	0	0	0	0	0	47.8073	0	0	3.51006	0	5.34563	175.541	0	69.8289	0	0	0	0	9.30995
0.92_145.9321m/z	205.895	95.383	28.4633	124.552	64.385	79.8208	25.6461	78.1168	163.198	116.537	114.431	169.278	123.353	167.193	146.839	0	175.998	30.7332	71.0993
4.28_377.1437m/z	576.78	339.555	984.456	56.1521	452.237	656.836	663.305	603.699	186.538	573.066	769.861	1001.51	715.302	900.75	660.113	832.78	737.209	681.541	631.884
0.97_179.0545m/z	5775.1	4780.7	6053.59	5663.26	5101.55	5123	4421.57	2645.03	5561.44	6343.23	5226.46	7002.51	6439.03	5773.2	6074.86	4688.56	5235.87	4829.08	5554.96
1.06_1074.3258m/z	240.773	217.098	507.646	761.051	248.88	842.182	762.86	1305.39	938.223	302.685	285.423	159.579	1074.39	419.631	370.727	252.184	759.512	607.887	349.454
11.20_473.1667m/z	1001	0	2100.53	0	0	50.0533	0	0	0	0	0	0	0	0	0	0	0	0	0
0.97_114.0925m/z	23.0414	43.7199	27.2254	38.2241	24.4935	10.0064	21.1215	44.1276	33.2359	12.3938	26.2543	8.61122	13.1236	27.0456	27.2559	28.2705	63.5462	22.6153	37.6199
1.26_702.0577m/z	345.308	1177.95	1843.55	1356.78	1610.93	390.551	382.387	576.557	148.008	1037.89	1266.08	1822.7	148.061	1369.46	631.716	304.325	0	594.411	789.646
22.71_262.8582m/z	36.4086	0	15.9332	42.5771	22.2276	0	0	0	0	10.2271	15.7779	20.5726	14.1569	0	0	19.5879	17.6733	0	0
4.14_251.0556m/z	297.881	114.078	174.364	70.1872	191.297	91.9089	312.535	301.765	408.997	230.105	63.6177	132.198	333.905	40.7347	202.172	360.897	245.045	237.961	206.171
1.21_295.9414m/z	169.266	175.027	170.955	107.072	207.465	139.867	173.556	129.518	258.545	216.284	242.805	190.342	213.626	108.979	154.316	331.885	232.075	179.815	252.84
33.59_165.1774m/z	20.2581	13.9981	5.97081	33.9855	60.9501	29.9224	28.305	49.0689	30.5314	16.3212	0.236714	41.4904	70.3619	54.289	26.5962	0	11.0192	7.81468	8.89769
3.62_479.1165m/z	0	0	0	0	360.832	0	0	0	0	0	0	1917.64	0	1007.64	0	189.221	57.2057	0	150.566
17.57_173.8714m/z	0	17.7994	0	5.40811	8.64565	21.6886	6.00301	0	13.6842	14.8669	0	0	0	0	7.88057	7.90547	0	8.09111	15.1242
40.87_128.0339m/z	0	0	0	0	0	0	136.787	55.1479	166.695	0	148.463	0	0	0	0	0	79.2426	0	18.9101
4.41_729.1590m/z	146.775	0	135.334	119.736	0	0	202.717	0	0	0	0	0	0	0	0	0	0	286.001	143.816
5.06_295.0846m/z	102.92	49.7723	96.1435	31.7435	124.811	0	42.4331	35.9832	100.274	106.65	0	0	40.6171	0	100.323	43.0243	87.4113	0	68.8455
7.00_161.0436m/z	62.2203	18.5698	108.08	44.2171	31.6599	31.0448	0	16.8143	45.4028	39.8048	48.9932	116.505	74.7359	45.3308	13.3163	82.6336	38.2615	84.2121	61.1954
4.16_784.1935m/z	0	0	60.0799	0	0	89.6435	231.938	309.703	0	0	0	62.5768	0	91.4662	0	0	0	0	0
3.70_575.1173m/z	339.77	484.835	456.052	0	98.1974	101.26	162.633	639.521	242.766	138.569	0	203.618	0	0	417.984	0	217.962	109.263	0
1.81_349.0808m/z	0	0	0	0	0	0	0	0	0	0	0	0	0	61.1746	0	30.4108	0	24.587	0
1.73_341.9326m/z	49.6154	88.3951	94.4858	73.302	39.4654	25.7938	75.786	21.029	47.8323	69.0042	48.9798	169.572	46.0858	113.253	80.7933	62.1107	70.5381	43.9981	38.365
27.65_145.9301m/z	72.3895	107.477	40.9887	21.6054	0	21.5323	14.1584	0	22.4219	0	58.1089	54.2203	21.3669	50.0207	11.2369	17.2217	38.856	52.6757	29.8837
10.51_146.9376m/z	102.973	160.695	148.713	205.781	83.9519	187.645	152.915	49.406	190.85	142.112	216.494	219.168	144.726	125.457	159.989	42.532	103.183	115.679	119.49
10.63_895.1966m/z	33394	23926.4	35406.4	10948.4	57550.5	7044.65	8065.66	52625.8	4547.49	16369.4	19201.8	102336	8071.5	53146.9	42495.6	30916	26457.1	26418.5	22863
8.24_577.1263m/z	0	144.388	134.78	0	29.8071	0	0	88.7792	0	0	25.8557	68.7368	0	0	34.8298	0	0	0.0915029	0
1.12_192.1346m/z	255.413	523.205	426.488	413.623	306.228	341.326	357.07	862.438	809.056	479.658	104.473	221.076	392.181	326.769	634.202	568.034	356.773	390.876	638.673
6.00_357.0645m/z	373.242	539.77	279.133	327.174	336.862	423.002	375.13	296.954	704.744	382.42	319.689	269.993	337.27	378.391	399.579	268.537	339.415	204.822	361.008
0.93_159.8695m/z	108.949	87.3361	55.2266	115.079	97.9703	47.6675	202.928	39.3482	57.3697	153.64	135.199	101.113	165.51	61.923	113.047	281.033	176.016	157.941	92.4236
6.18_855.3303m/z	599.188	356.385	1215.25	88.1261	621.776	105.995	27.2149	850.981	59.7472	323.827	919.577	810.577	192.212	933.078	135.325	670.118	448.442	306.68	585.325
21.63_118.9327m/z	0	0	0	0	0	0	4.80516	5.48748	0	10.4231	0	19.2091	4.45243	0	23.975	6.39067	13.0884	0	0
2.25_342.2388m/z	32.7862	36.054	51.6941	26.7066	22.418	16.9738	12.8077	8.93981	16.0464	28.9435	80.9625	92.5939	5.8809	21.6587	30.1462	59.5454	31.4564	27.3798	39.1106
7.08_401.1438m/z	0	0	51.2857	0	33.5184	0	0	890.512	0	0	0	0	0	47.0614	54.8607	172.706	99.6436	52.1694	25.4868
2.78_293.1232m/z	395.487	43.9964	628.268	180.432	217.718	256.876	64.729	344.889	47.6862	0	243.364	473.603	268.661	213.794	246.948	299.608	192.107	219.998	194.494
10.77_137.0163m/z	156.451	151.287	133.876	226.558	280.664	1084.77	841.81	83.083	894.613	219.181	410.168	811.392	177.108	245.442	972.258	358.72	415.117	451.767	422.444
6.06_576.1233m/z	906.642	2313.89	4614.19	83.4091	1929.11	23.7453	0	3936.79	0	544.627	704.502	3137.55	0	1598.61	2640.84	1049.62	1477.85	897.67	1088.63
1.44_921.2023m/z	2795.28	0	3347.99	0	0	0	0	0	0	0	0	0	0	0	101.046	0	0	0	0
39.74_146.9264m/z	32.7415	63.6663	86.8487	28.1403	55.4807	37.7361	49.0779	16.5886	72.2653	39.0164	50.5228	32.6144	14.7359	8.39937	28.9557	32.3092	37.3002	20.6195	56.0749
36.40_133.0132m/z	0	6.6678	0	24.9769	29.356	0	0	10.324	10.8102	5.68284	28.1885	22.8318	13.785	6.64923	10.2452	7.2931	37.3459	40.6921	4.92933
3.26_397.1700m/z	13720.3	0	15442.9	1908.23	0	3235.23	0	72.652	0	0	6527.45	3750.31	426.202	1335.13	0	3071.39	2815.3	2471.31	2646.73
3.44_499.6024m/z	113.657	15.2932	21.4884	31.5386	21.2626	25.3557	8.40561	49.5874	0	0	20.2868	24.003	0	29.5814	18.4327	196.708	39.8314	8.08758	36.4559
29.11_115.0004m/z	0	0	0	0	8.66998	0	6.72539	0	10.8456	15.8838	24.4324	12.204	0	6.13732	21.0692	5.75706	0	0	6.07514
0.43_305.9173m/z	196.658	74.9109	206.509	208.503	42.2759	186.883	0	0	0	137.336	0	71.4439	0	0	123.417	0	269.055	71.394	0
1.79_223.0561m/z	88.6501	39.0622	35.8498	25.9139	91.2155	41.8389	0	0	22.0295	22.3078	0	38.8556	41.8032	17.8963	71.6543	35.2756	0	26.3254	0
4.19_179.0346m/z	3724.58	3194.93	3924.67	3269	1798.06	1861.91	2169.62	3092.04	2901.82	2595.53	2191.32	2654.86	2008.32	2014.4	2641.59	3148.69	2690.64	2372.65	2480.32
9.96_287.1839m/z	58.4978	182.283	915.708	15.5394	0	102.362	16.4644	0	22.518	0	0	8.56184	0	0	46.2742	29.9259	26.5403	37.7673	16.5221
3.85_367.1601m/z	116.526	120.873	365.682	33.3304	51.5292	107.644	134.868	264.615	243.319	581.763	105.496	96.9458	146.541	215.779	47.3915	60.2629	212.576	79.7957	54.9954
0.25_262.8618m/z	127.671	0	20.1651	0	0	0	0	0	0	0	0	0	5.99341	0	0	0	0	0	0
6.00_355.1040m/z	4307.72	5692.09	4244.68	4111.01	2452.34	2988.03	3235.47	3698.48	5110.81	4717.3	2280.7	3020.52	2757.99	2981.17	4224.3	2661.49	3816.21	3284.84	3267.52
10.14_137.0092m/z	56.3724	130.286	84.9295	87.5175	85.4795	82.8045	57.1785	7.27039	53.8142	55.9789	94.0368	49.5967	51.5037	63.6975	56.5713	42.0668	119.222	73.2508	115.151
0.69_137.0081m/z	180.403	62.7041	162.358	105.129	105.153	112.006	64.861	53.4983	137.329	73.5692	100.837	180.584	102.522	101.268	119.584	31.1621	117.653	50.6458	113.088
32.18_144.9268m/z	0	0	0	32.625	0	8.97401	6.76819	7.53314	8.96098	6.62471	23.6977	10.154	10.0907	0	0	0	14.6721	0	0
6.00_631.1914m/z	420.542	299.998	397.133	149.45	427.291	380.214	178.017	131.464	295.758	355.375	490.239	737.123	341.312	476.169	286.088	246.903	463.289	258.299	378.243
36.76_277.1794m/z	147.939	0	43.2469	74.4302	36.9798	73.0707	59.2483	69.2066	190.663	206.301	258.371	118.102	279.804	73.7926	81.2263	194.666	37.4616	220.216	44.5488
8.32_429.1756m/z	2776.75	3868.32	4944.46	1982.33	5561.21	2186.66	2003.7	4020.07	2678.26	3356.05	5445.04	6147.99	2302.87	4368.63	4823.39	4158.23	3887.81	3842.29	3434.28
11.71_289.0731m/z	0	22.661	85.9363	0	22.8456	0	0	25.6102	0	0	4.09368	60.4363	0	6.24082	0	0	0	0	0
5.48_547.5923m/z	31.2006	20.8614	35.3383	19.5296	13.9167	0	24.0578	84.2492	0	32.6622	54.0135	91.1297	16.1823	66.6355	25.9639	1.51908	17.4513	5.0956	27.7466
9.32_191.0539m/z	17.4142	41.9149	84.0493	34.2633	45.7034	94.0186	112.05	58.1691	62.7537	36.8878	100.015	50.5197	134.335	104.668	24.5771	21.8976	26.7549	54.0165	61.8312
7.08_757.1816m/z	60.8296	124.621	763.961	0	401.509	0	0	375.224	0	0	175.081	496.279	0	67.1767	316.774	176.269	223.323	145.857	0
39.77_102.0259m/z	0	0	2.47096	0.981748	0	0	0	2.68326	0	0	5.6356	0.184497	3.53931	0	4.09652	0.308674	3.03854	1.67994	2.68948
1.83_323.0975m/z	1849.15	941.677	2403.23	1130.85	774	1201.29	817.501	1210.76	534.162	805.897	1241.72	1770.94	1112	1271.59	1151.96	1250.66	1435.56	1118.47	1090.37
4.13_283.0483m/z	2646.95	1198.18	5422.69	1246.6	701.014	1288.37	729.566	812.038	863.648	760.938	2007.09	1599.31	594.318	1368.3	1402.44	1497.08	1588.65	1359.79	1355.26
29.84_190.9264m/z	89.5367	131.005	119.538	59.298	74.4856	73.341	52.9212	88.8875	26.6593	137.752	39.8007	36.1343	12.1322	43.6713	125.474	83.2958	65.8752	65.5155	31.1821
4.03_437.0872m/z	315.825	507.003	131.676	286.302	585.916	680.163	457.635	769.079	803.581	185.879	413.779	0	69.3863	304.868	414.586	551.431	387.317	473.118	426.546
6.33_295.0810m/z	2968.16	3349.27	2442.99	1966.03	1827.72	2312.85	3132.89	2743.78	3461.01	2917.6	2396.03	2141.99	2202.63	2543.25	2285.6	2726.84	2862.59	2661.94	2288.75
6.32_307.0838m/z	32.9151	0	57.4435	0	153.084	300.423	66.8219	92.9124	91.8999	142.83	48.4596	0	15.6858	568.493	25.6012	131.133	87.5906	36.897	79.5972
2.41_621.2242m/z	438.571	0	2055.23	114.595	0	0	0	0	0	0	875.959	0	0	0	0	102.66	0	0	70.8861
1.48_297.9139m/z	67.4278	62.6265	46.6685	84.1445	43.0921	57.8523	25.4558	45.894	15.6739	43.0592	15.2467	35.235	66.2238	45.7034	86.6115	40.2066	117.943	66.6323	61.1476
3.23_357.1187m/z	137.05	0	361.199	0	0	0	13.2397	15.5047	0	0	0	0	0	0	0	0	0	0	0
11.67_439.2179m/z	576.459	0	601.989	0	0	0	0	0	0	0	0	0	0	42.5725	0	0	0	0	0
5.34_132.0431m/z	54.7787	27.7846	60.1219	12.2204	26.3079	0	11.5131	127.197	8.96945	0	129.22	12.7179	11.9118	41.8704	3.16572	0	36.7351	0	13.1345
11.52_482.0876m/z	186.58	279.006	448	400.48	758.154	580.582	542.135	618.065	668.855	419.895	359.92	639.143	480.324	654.135	640.352	473.451	552.293	457.142	507.038
7.98_589.2143m/z	0	0	0	919.521	0	55.1793	0	0	0	0	452.385	76.9959	8.07391	939.579	0	0	0	46.348	0
39.89_144.9573m/z	0.0112889	6.62324	9.99515	0	4.93325	24.1447	6.1139	13.7195	8.34256	9.6315	14.9145	3.3379	2.68074	2.94252	0	9.43524	7.84368	3.06194	0
6.20_173.9546m/z	32.4928	81.1099	183.314	32.6543	24.453	52.7539	51.2649	71.8284	33.1862	122.364	88.9183	104.529	88.474	92.2146	52.0836	226.181	97.4244	104.563	71.3614
29.98_173.8705m/z	737.504	1111.4	559.771	605.826	340.457	464.361	251.188	227.753	207.207	503.136	262.812	487.922	243.224	261.128	583.007	869.514	419.643	453.924	110.07
1.21_320.9524m/z	0	0	0	0	0	0	75.4341	0	0	45.48	0	189.591	0	39.6192	173.116	57.8237	0	0	0
10.50_427.1604m/z	1056.14	0	1575.57	99.5173	0	94.4031	0	0	0	0	58.5809	289.871	0	205.15	0	109.535	88.0794	116.818	43.5376
1.49_141.9727m/z	28.3371	27.7491	22.5303	48.2666	45.1194	10.0312	10.0101	24.9758	24.3682	38.6367	25.0604	50.9978	16.2725	42.5318	24.162	13.97	19.9485	37.2191	14.002
35.59_114.9333m/z	13.467	33.626	35.2846	17.1809	30.6778	21.2399	21.8561	6.17433	25.7803	18.0447	5.63529	5.9194	0	11.763	56.2788	20.2545	17.2166	32.1823	9.11487
32.69_471.3499m/z	0	0	0	0	0	164.81	0	1145.73	0	176.432	0	633.813	0	0	0	0	103.759	92.8766	0
3.68_599.1194m/z	212.066	300.546	306.006	73.8322	153.619	0	0	247.538	302.297	205.371	89.9817	235.208	87.37	189.494	386.265	212.087	189.223	210.679	98.584
2.63_377.0829m/z	137.867	203.954	500.365	147.028	200.821	108.983	203.944	29.6855	0	325.875	246.855	556.677	61.2432	239.367	473.839	479.971	136.28	119.996	301.738
7.12_576.6261m/z	4454.46	13639.2	20978.4	1635.09	12041.3	206.969	370.169	15877.8	612.662	6866.7	7034.47	16692.5	255.899	9475.39	13280.8	9722.79	8897.26	8248.55	8969.79
9.63_434.5583m/z	176.393	1.14553	87.7479	0	273.536	0.081587	24.8575	217.326	40.5333	46.3391	180.799	149.477	238.038	449.992	115.483	48.6809	48.4842	311.471	173.496
10.64_447.8473m/z	2211.64	2395.8	2102.31	1152.88	2563.03	715.663	1527.84	2329.2	1221.14	1481.52	1594.67	3843.54	1133.88	3013.22	2501.08	1912.86	1854.57	2438.04	2207.3
1.45_222.9619m/z	32.1949	24.2147	25.6149	20.617	38.3694	11.0097	57.8326	87.1719	55.2321	26.1361	0	14.857	18.3219	39.4592	17.4132	19.1171	30.6362	17.2091	20.4509
32.72_115.0021m/z	9.97515	13.8463	25.6441	37.1785	92.5425	20.9985	23.2344	41.2055	52.3796	25.0015	44.3117	63.9653	56.7059	42.724	54.3761	27.0541	37.7811	59.6232	48.8836
8.52_289.0711m/z	0	125.898	172.254	0	26.2779	0	0	114.089	0	0	0	50.267	0	22.2551	75.2343	0	0	0	0
7.90_179.0469m/z	108.821	20.277	217.056	13.7453	15.3685	75.0439	31.2621	0	17.6942	0	39.9095	67.6522	86.467	0	26.1061	117.031	52.1952	80.2649	73.9857
9.28_137.0055m/z	18.5246	36.106	18.613	0	14.2327	18.5282	21.8626	8.19859	64.354	15.7696	62.5721	44.8291	14.1618	20.9722	37.6481	0	16.2082	0	58.4635
9.33_179.0552m/z	320.775	14.677	873.849	0	0	0	33.992	0	8.50105	0	112.632	55.7923	0	0	17.9228	84.9358	72.0266	103.199	59.5422
3.66_359.1314m/z	32.7613	0	353.233	0	0	0	0	0	0	0	0	0	0	0	0	0	14.9131	0	0
5.58_287.1495m/z	102.688	60.2867	74.689	10.794	48.6995	0	21.0523	44.8282	0	35.4633	34.3277	86.4852	0	34.7579	79.8936	43.5248	48.0918	63.1414	57.5705
31.65_116.0039m/z	7.40495	3.95479	0	0	3.84183	0	2.52109	0	0	0	0	0	2.40574	0	5.12001	0.236066	0	0	0
1.12_1025.3438m/z	11860.5	9578.87	11767.6	10944.2	10396.4	9188.27	6980.92	5679.1	13160.7	12736.3	14795.1	12289.9	13015.1	11430.8	10504.4	11780.9	9928.56	8842.1	12497.2
0.94_128.9583m/z	6401.74	5178.58	5692.54	5306.05	4394.91	4583.92	3592.24	2556.45	5176	7346.75	5888.98	9669.84	5839.33	5328.04	5448	5970.49	5130.48	4751.01	5389.18
11.39_163.0592m/z	421.151	93.8276	905.848	148.209	145.554	146.629	52.8455	355.434	81.792	5.57607	190.24	204.481	89.4661	131.849	258.838	220.202	183.044	221.963	135.385
6.68_891.6538m/z	716.272	1752.08	1971.28	211.982	1625.95	0	65.6991	1587.57	0	1279.62	671.469	1321.67	0	957.702	1850.15	729.591	1360.13	1150.08	1177.8
25.73_145.9291m/z	17.9053	22.6215	35.2955	77.6089	0	0	20.1812	0	0	40.144	0	19.4965	28.425	20.4611	20.4881	22.3125	39.3484	39.4507	31.4013
23.07_173.8726m/z	38.5417	21.7544	0	0	13.4482	32.5944	15.9699	0	0	20.4569	0	0	0	0	0	101.31	0	18.2266	0
39.75_179.0535m/z	18.9511	39.562	70.5239	81.7005	41.5983	128.738	83.402	66.7977	53.997	88.9349	145.158	200.186	109.837	138.117	39.6431	17.2176	126.586	87.4671	177.393
7.40_283.0481m/z	184.714	0	274.889	0	272.729	508.017	152.883	180.439	24.662	238.705	195.996	705.216	144.125	680.899	98.6591	206.176	284.365	188.917	35.9642
30.03_199.8497m/z	0	0	0	0	0	0	29.9559	10.7083	35.8677	0	0	0	9.44447	0	32.864	0	12.2111	0	0
12.05_709.1927m/z	43.8128	440.567	12519.3	0	0	0	0	7018.46	0	0	0	2382.75	0	279.543	2138.62	1224.97	1042.18	1056.52	1064.62
32.40_221.1534m/z	353.147	386.097	243.707	290.923	341.333	407.262	251.888	276.723	377.864	341.62	415.669	349.083	310.57	244.45	312.984	143.153	266.061	256.633	335.559
33.26_343.1687m/z	187.635	176.399	188.123	269.093	189.978	291.381	152.913	195.39	224.37	264.617	281.992	330.385	267.174	203.514	322.135	0	314.701	329.812	58.6191
1.14_211.0353m/z	204.284	692.077	171.739	67.6906	274.235	221.398	268.788	1544.24	1268.15	107.168	476.538	0	473.302	0	373.075	911.106	140.669	288.63	326.113
5.45_576.3825m/z	142.671	568.391	1141.26	78.2093	489.03	19.8122	25.1309	944.062	0	318.384	334.017	740.13	13.7376	459.785	542.108	335.309	392.633	331.566	415.627
2.17_528.0430m/z	498.484	737.697	872.681	483.886	442.429	327.996	514.482	27.7735	200.94	742.383	748.445	919.523	230.568	550.64	893.669	241.181	588.194	512.197	337.318
3.11_162.8930m/z	176.309	87.2118	77.5342	70.0395	56.5901	60.0411	47.2092	29.829	39.8743	111.609	68.4945	81.0669	81.6813	49.9779	107.323	110.386	84.4749	65.3925	64.7809
28.01_145.9295m/z	133.614	168.69	133.469	167.27	66.7174	104.801	73.6181	42.0688	40.5076	0	109.994	46.1409	51.5906	23.5311	83.9927	119.298	20.2602	41.0274	31.9034
6.07_1153.2671m/z	120.261	3786.13	6636.39	13.8745	2703.93	0	0	6181.92	0	293.273	571.342	4969.25	0	703.589	3783.36	1371.21	671.405	504.38	509.965
5.87_191.9824m/z	1215.37	846.447	1921.47	1051.46	762.637	1149.04	1195.03	1070.29	1144.03	1477.63	1819.3	1470.04	1229.23	1245.08	815.797	1013.3	1030.74	686.083	827.776
26.27_136.9040m/z	6.98304	8.90095	5.69135	17.0425	10.5592	33.7899	14.5938	10.8819	19.9182	37.5401	9.5295	18.2884	18.7068	9.71573	20.5048	22.8511	16.6519	3.03801	24.8939
10.25_433.9209m/z	958.525	465.608	1114.38	629.383	1988.55	487.33	884.54	2370.37	746.074	738.411	964.127	2435.76	911.896	2286.09	2474.03	1163.35	1348.19	1184.96	1030.76
10.06_447.2223m/z	976.918	310.368	1245.21	207.342	168.551	661.794	184.693	9.81401	36.838	210.691	490.728	942.575	80.7066	384.987	161.13	356.551	365.136	281.767	225.047
4.00_467.1146m/z	0	0	0	4.93239	0	0	11.9707	0	0	0	0	123.894	0	338.606	0	28.3144	0	33.5799	24.4208
8.41_113.0237m/z	44.8854	0	48.2163	0	0	0	0	0	0	0	18.5959	9.14374	0	0	5.2744	9.11383	7.02437	0	14.6386
10.66_450.4783m/z	50.9715	0	35.3191	0	0	0	0	49.0332	0	0	0	5.14224	0	0.536065	0.267577	23.6088	31.1318	20.0121	1.07629
7.66_567.2297m/z	654.133	100.179	998.349	377.167	1139.57	284.597	156.981	2008.13	0	56.4777	306.763	1396.92	238.195	1082.8	357.735	777.672	734.294	603.301	633.378
3.31_455.2127m/z	699.477	0	1165.37	185.661	0	25.0287	0	40.3259	0	0	196.068	266.797	51.3447	97.4851	37.9653	243.945	57.8909	91.4437	0
1.57_366.0908m/z	258.014	0	67.538	0	324.408	16.6925	0	94.7208	154.228	0	0	0	259.819	0	0	0	0	0	0
0.97_161.0441m/z	794.876	788.824	911.085	769.065	856.248	751.755	638.468	247.84	792.827	926.233	809.98	1126.09	954.835	827.101	826.571	690.786	828.187	655.704	800.782
7.68_221.0655m/z	139.898	146.796	240.184	109.966	300.515	27.5367	15.1482	287.008	66.0279	72.5886	250.765	257.466	14.4477	295.628	268.336	222.715	177.636	125.839	144.686
17.86_162.9807m/z	11.2543	0	6.26076	9.87539	22.0988	5.00684	0	0	0	21.6042	31.0443	15.9046	10.7088	4.07284	18.3128	0	18.231	17.1496	0
4.08_146.9371m/z	37.2767	24.5746	34.7502	9.81761	10.0487	34.3533	34.4461	0	23.2989	0	0	28.2658	0	0	30.5383	13.9637	26.9755	11.8438	25.2365
8.32_465.1564m/z	29.6936	136.501	154.35	0	289.086	130.206	0	129.652	0	0	281.073	193.208	0	298.15	379.806	374.955	137.394	116.521	73.3276
5.89_192.9923m/z	221.02	121.782	139.176	129.771	76.4459	30.4351	149.614	121.907	46.2496	126.003	146.869	51.6368	0.726608	228.707	19.7119	89.1252	279.65	132.269	195.024
16.94_101.9364m/z	10.1241	20.4189	0	33.4074	7.68537	16.9928	0	15.4665	21.3051	31.7986	0	0	16.0385	7.15645	12.8045	0	0	0	9.77602
23.64_162.9855m/z	0	0	6.92488	15.6835	0	6.50884	7.55098	0	11.173	0	11.9266	0	0	17.4804	0	25.7722	16.2048	6.65426	11.5335
6.29_125.0221m/z	0	0	0	0	0	0	0	122.648	0	0	0	20.5609	0	6.94804	10.1769	0	0	0	0
14.71_165.9765m/z	34.9221	23.2379	13.6622	93.6659	43.9582	58.2904	48.3801	54.5874	93.8369	68.738	41.7127	41.6319	92.8338	55.157	62.2618	49.9729	20.2061	76.8545	29.8828
9.11_1155.2871m/z	125.671	1073.65	1811.11	0	903.476	0	0	3144.97	0	0	0	1636.51	0	407.856	1546.19	767.438	386.193	126.315	144.551
7.15_249.0595m/z	29.4323	170.846	99.4854	0	0	0	66.6376	5.97567	0	38.6511	92.432	0	0	0	0	0	0	0	0
39.42_367.7755m/z	66.2063	75.9649	23.0678	43.1429	25.0156	29.3596	95.6543	81.9278	78.7019	114.387	9.62367	93.0756	21.2808	25.8819	59.8346	0	13.4501	82.7091	48.4758
9.11_161.0316m/z	81.2381	83.8114	165.02	32.6625	54.421	5.54742	38.2515	92.7113	11.8186	41.9352	33.2209	127.68	21.1867	108.934	60.3709	90.6478	24.7356	98.921	53.236
26.66_134.8955m/z	17.9531	17.2367	16.34	13.248	0	0	6.00173	4.43239	0	12.3967	38.7611	17.2746	29.1612	5.74557	0	0	14.8251	0	0
1.53_242.0640m/z	93.9902	89.7312	123.55	0	37.8697	31.0449	76.2703	0	59.9972	69.2856	51.5969	0	19.124	0	0	31.4661	91.3548	18.2311	20.4599
7.92_587.2548m/z	466.071	0	686.238	0	0	0	0	0	0	0	60.8655	0	0	0	0	0	0	0	0
4.70_325.9776m/z	45.6907	274.192	56.0009	78.5352	8.27814	17.8791	3.3624	8.82128	5.60467	14.5988	0	25.5399	4.43918	43.6149	112.77	4.05172	29.9685	33.2729	19.0011
13.54_249.1127m/z	440.547	266.284	364.846	314.434	401.079	392.434	268.568	473.104	260.534	284.123	286.048	546.259	371.7	458.196	500.569	284.225	324.519	381.062	261.054
2.74_701.2112m/z	0	0	0	0	0	0	0	0	0	75.0256	0	78.2417	0	63.4256	139.305	0	151.283	0	0
9.44_441.0675m/z	122.467	0	317.16	15.1187	0	46.3748	0	0	0	0	15.6572	29.6693	11.7544	10.2407	0	53.3074	52.5859	9.45369	9.80837
27.64_174.9513m/z	8.97792	22.8077	20.488	20.4776	8.58899	18.5017	12.0807	17.5789	14.5777	7.79694	46.8115	15.4917	11.1232	50.0815	21.3956	12.9658	21.1386	28.7416	26.5659
26.13_173.8704m/z	0	56.3639	87.4212	16.7538	28.8183	0	0	53.5642	17.931	0	27.0456	18.8584	0	18.4106	20.9914	41.4318	70.6029	22.277	21.2638
10.61_115.0050m/z	0	0	55.774	0	38.3326	0	0	0	0	12.3761	17.2937	47.764	0	15.3147	11.1027	0	9.04987	0	0
6.15_431.1918m/z	3089.89	928.454	1724.81	3442.67	2950.78	1170.82	602.627	3152.5	852.209	1006.81	2583.13	2107.48	815.911	4450.8	1641.09	3957.74	1935.98	1672.15	2185.54
1.63_489.1449m/z	4924.89	6467.19	7941.66	3991.36	6215.59	2562.04	3767.9	1183.24	2711.21	8873.55	5571.04	11286.3	1799.25	7817.89	10016.6	5156.52	6148.12	4774.86	5431.61
37.55_144.9241m/z	20.443	14.6414	11.3813	0	21.4082	8.84144	0	0	0	13.6382	12.397	0	12.9545	0	30.9647	25.1114	39.6512	7.52151	9.66069
38.48_174.8649m/z	91.5145	16.8095	28.7768	10.796	10.0186	0	24.5946	16.6719	0	0	0	47.8253	5.40726	8.54207	39.1538	23.7915	12.1487	0	5.06198
37.32_293.1785m/z	847.306	612.214	1176.67	676.938	595.397	628.897	543.596	301.699	460.095	817.593	583.041	829.821	651.504	525.904	944.661	827.064	683.708	636.401	610.929
7.21_453.1175m/z	0	0	0	0	0	22.5745	0	356.242	0	0	0	219.338	26.2346	369.536	0	0	41.5881	0	0
4.74_163.9598m/z	134.995	120.456	73.6534	66.2051	71.3472	56.4353	55.4367	50.7434	101.602	88.9384	119.058	143.374	73.958	68.6049	98.7183	48.2947	82.946	76.0499	77.2642
8.74_197.0792m/z	0	11.6152	0	0	0	21.7243	27.3169	34.737	0	0	0	0	53.5003	0	0	0	0	0	0
5.60_576.1233m/z	9252.25	19610.5	31911.6	2350.49	17456.1	286.738	484.398	27367.8	867.01	12289	12495.9	26160.1	350.282	15359.4	21148.3	15470.3	14927.1	13473.8	13507.8
11.15_293.0864m/z	6837.99	717.03	13942	3285.69	1480.74	3147.9	681.829	3649.38	729.799	272.829	3102.5	4440.87	1589.51	3952.03	1562.62	3429.42	2728.55	3251.22	2777.47
38.13_132.9200m/z	11.971	21.0318	18.8917	21.7817	10.2741	8.53889	11.7662	10.0462	6.72534	1.13668	11.2712	23.5861	2.02268	9.05844	18.8109	26.8944	15.7138	6.07663	16.204
9.64_925.2841m/z	618.996	45.4681	240.785	0	878.569	57.343	0	1049.39	0	0	0	1499.44	109.6	1540.63	145.975	930.188	323.384	204.256	334.68
10.93_603.1534m/z	76.8935	0	0	0	0	105.347	60.8751	0	82.6203	0	0	0	70.8862	0	0	0	0	0	0
1.12_129.0182m/z	905.887	613.996	595.994	765.781	413.885	881.918	646.065	1217.21	1229.68	654.5	482.631	466.991	956.527	624.023	684.449	1014.26	577.966	716.96	674.426
0.90_274.8347m/z	203.881	40.773	205.672	127.412	179.246	66.9035	170.43	155.222	191.541	299.06	362.292	219.573	326.642	122.975	605.611	283.073	303.861	183.552	102.206
30.82_216.8538m/z	0	0	62.1336	0	17.4046	0	0	0	0	0	31.1487	0	0	25.0571	0	14.0204	0	24.1543	12.8996
2.67_173.0446m/z	46.3735	164.839	245.041	17.3797	77.5125	82.6431	178.205	109.235	88.4569	109.193	70.5864	23.8208	79.4446	15.0911	47.4008	175.271	54.8803	83.6787	32.8962
6.17_1013.2951m/z	0	2759.49	4284.27	0	0	584.316	1030.5	943.129	228.221	1928.75	529.479	1251.06	116.601	0	1107.64	987.195	746.485	488.268	465.464
26.44_173.8708m/z	119.548	351.86	293.942	147.618	133.055	148.492	86.8454	148.145	94.8176	167.189	141.103	105.884	66.4474	134.897	119.399	153.496	222.419	133.925	62.336
0.97_149.0444m/z	431.077	347.269	532.387	401.305	393.191	323.98	305.495	112.02	328.625	534.21	437.385	503.229	409.517	409.48	447.852	398.745	425.3	218.712	404.979
9.36_591.2294m/z	929.982	425.191	439.894	187.907	455.216	502.752	504.864	428.836	377.341	770.675	495.344	1098.9	643.512	1150.12	587.542	758.843	597.803	484.883	311.178
1.37_243.9666m/z	126.058	97.718	118.672	78.9647	116.404	96.0865	124.047	95.7325	190.15	141.516	148.018	106.255	155.115	82.2067	46.0721	29.3669	98.4628	75.8796	105.483
6.01_387.1657m/z	43.2687	21.7622	51.2509	11.2286	76.491	128.709	97.1409	61.4672	215.778	32.3841	117.372	19.5867	78.8793	36.2412	48.0967	22.917	93.7807	97.2436	71.1506
5.05_451.0580m/z	0	0	0	0	27.9041	0	0	156.013	33.8738	22.1954	24.8505	162.021	0	48.8845	36.7855	29.0777	62.9112	0	17.1582
6.17_870.6926m/z	0	150.653	108.662	0	0	0	0	0	0	0	0	43.4327	0	0	37.8716	0	0	0	0
3.66_137.0066m/z	21.4526	0	0	0	0	0	16.4373	18.091	23.2155	71.0521	13.9778	26.6597	0	7.51286	0	0	8.91601	11.8797	43.5494
5.58_145.0280m/z	147.559	26.6545	74.5257	34.3141	61.7888	70.6632	102.272	184.586	138.25	71.0991	82.6796	59.1323	111.274	132.24	105.134	151.371	74.6696	66.2118	77.2
7.12_576.1239m/z	11322.6	36676.4	54320	3780.2	30114.1	511.004	1272.75	44718.2	1338.09	17638.5	16681.1	42775.1	719.905	22596.2	34962.4	25027.2	22943.3	21302.6	22612.8
3.09_101.0236m/z	81.4985	15.9966	71.0318	19.6306	23.2056	34.5347	30.2226	15.0109	15.4525	26.5413	79.441	109.266	36.1851	50.6055	33.788	40.6703	44.5489	10.1248	76.9486
1.59_123.0437m/z	0	17.8008	0	24.0675	0	24.9744	40.8069	0	33.3906	117.764	0	86.8699	0	88.4523	73.9843	65.2595	52.5012	31.2938	27.1375
9.12_461.0714m/z	150.405	0	29.5746	0	268.521	178.083	106.676	0	88.2356	63.0863	57.708	301.655	324.261	768.627	51.6355	0	122.91	65.5764	0
13.33_269.1745m/z	38.4019	0	89.8264	24.9927	0	123.967	163.038	0	0	0	61.3747	619.664	19.2092	26.5941	35.9135	59.0389	22.2778	109.181	30.3783
2.25_351.1289m/z	456.716	392.882	615.502	0	375.109	216.835	57.652	361.418	0	0	338.695	290.463	248.566	487.278	363.451	340.71	199.114	208.734	93.7749
11.30_767.4296m/z	813.663	661.599	613.249	739.092	588.013	1086.16	592.715	142.695	972.68	482.659	818.394	597.049	592.681	630.644	1008.4	356.575	438.699	576.976	234.806
1.13_341.1075m/z	216055	167362	216189	189495	161604	143766	112550	108044	207412	242110	252470	212763	210551	200954	199053	275422	159487	148163	199242
24.68_162.9816m/z	4.86087	12.8765	10.2454	2.94571	0	18.6688	3.23412	4.18659	28.0427	14.7027	25.146	11.4316	10.4649	60.0219	4.31671	10.5697	16.6691	7.07003	5.41301
5.65_115.0024m/z	0	57.3966	98.5094	15.6908	0	20.0811	37.4086	23.4406	24.381	39.7106	40.5768	77.9239	0	0	0	273.897	75.6498	15.8127	9.11502
2.46_113.0237m/z	32.703	55.3581	150.234	0	0	10.0074	0	52.8646	35.53	39.8519	0	88.0695	0	0	0	65.5073	24.3014	15.696	14.6835
37.18_182.0736m/z	0	0	10.8145	16.6905	0	0	0	0	0	0	15.7777	23.8433	15.1214	0	0	0	16.1499	0	0
6.17_1183.3495m/z	0	206.645	344.408	0	0	0	37.8167	0	0	118.19	0	0	0	0	0	0	0	0	0
6.28_616.1512m/z	389.927	46.7592	279.966	322.19	194.877	710.065	339.429	353.322	159.895	384.266	446.322	455.622	323.615	394.241	210.672	434.29	377.71	340.892	516.528
37.15_176.8626m/z	27.2586	16.7719	0	0	8.06352	0	0	0	0	0	0	7.38631	0	0	11.7722	51.1074	14.7063	0	0
0.97_225.0602m/z	1374.4	1132.33	1592.43	1186.62	1214.23	1155.54	1138.9	458.87	1219.31	1491.75	1178.15	1703.74	1507.99	1370.09	1523.93	1256.41	1349.17	1186.75	1215.51
3.26_643.1465m/z	0	0	57.5267	0	46.0936	0	0	0	0	0	0	92.3127	0	121.689	0	0	0	0	0
6.17_1182.8497m/z	0	364.507	584.718	0	0	0	30.2705	0	0	187.63	0	0	0	0	0	0	0	0	0
1.67_311.1246m/z	0	0	0	0	0	0	57.6229	0	0	36.6424	0	17.8444	0	26.5564	0	0	0	0	0
37.99_132.9207m/z	25.919	10.6289	37.9621	6.87273	17.9087	18.3155	17.6807	16.8657	22.4111	42.3657	13.6598	56.0313	28.7984	30.7674	33.4396	30.4684	29.602	36.3177	25.1485
3.25_235.1190m/z	64.4248	0	125.761	0	0	0	0	0	0	0	48.3545	19.2855	0	0	0	0	0	0	0
4.03_589.1338m/z	3238.17	5703.88	2943.11	4184.55	4919.19	6155.64	5212.18	8086.9	7807.91	3870.64	4812.85	168.014	2917.95	3524.5	6015.12	6620.36	5141.15	5031.62	4404.11
6.22_756.1789m/z	991.107	478.396	714.826	419.64	145.168	651.224	474.839	592.183	142.943	218.204	859.058	646.686	199.124	491.466	377.632	0	538.551	313.78	185.984
7.53_722.1609m/z	0	35.2414	0	0	51.025	0	0	140.852	0	0	0	0	0	0	1.25041	32.0059	32.5563	31.7409	0
30.54_450.9700m/z	0	0	0	0	0	0	89.8184	0	58.3711	0	0	0	58.2365	43.9596	0	0	0	0	0
40.05_163.0594m/z	78.2705	36.8783	123.453	7.36518	17.2887	30.4195	13.1165	13.0706	45.3784	21.448	28.1675	90.0406	0	56.2433	17.7145	0	19.007	0	34.8899
1.18_132.0331m/z	0	0	0	0	0	0	0	0	34.6694	21.1652	0	0	0	0	0	15.2227	0	0	0
35.97_217.8529m/z	21.9394	0	14.0205	0	0	0	0	0	0	0	0	0	0	0	0	0	0	10.4781	0
16.46_720.1536m/z	0	26.7005	0	0	15.1275	0	0	0	0	0	0	60.5786	0	0	28.6739	0	0	0	0
0.94_296.8817m/z	3609.41	2747.46	2560.13	2929.25	2210.95	2582.89	1742.55	1257.64	2610.22	4095.8	3346.5	5562.42	3104.03	2736.26	2817.46	3298.59	2723.13	2744.39	2932.07
19.72_162.8933m/z	6.11022	8.17255	0	0	0	17.0736	31.7519	0	26.8654	8.66806	0	34.5331	33.5841	17.153	29.7473	26.3259	5.79714	21.2397	0
7.35_521.2591m/z	2857.21	529.359	1207.78	778.092	10568.1	7215.09	4824.48	7942.64	2289.82	1019.71	1573.14	7884.77	4750.74	10923.7	3469.92	5601.44	5012.47	4864.85	4587.11
3.97_337.1121m/z	40472	15060.9	53487.5	17253.9	8790.7	18718.8	10964.5	12094.4	10732.9	11966.4	28026.2	27942.4	14296.8	17411.5	16360.6	22293	20254	18044.5	17381.4
35.66_297.1528m/z	24.9388	0	0	19.6356	23.0578	0	54.8355	77.8573	51.7277	47.0424	25.9243	29.7203	70.819	25.0934	23.5553	34.2407	25.319	23.2934	48.6117
5.92_417.0798m/z	0	0	0	0	0	24.1389	0	0	0	0	0	59.4539	0	230.245	0	0	0	0	0
23.78_134.8885m/z	0	8.58896	10.6943	0	0	0	25.0465	8.06499	7.86828	14.6688	0	0	8.3961	0	0	0	0	0	19.7634
9.09_1101.3742m/z	146.951	0	0	0	637.531	0	0	0	0	0	0	355.817	0	154.944	411.006	58.6365	0	38.4673	0
9.69_146.9375m/z	82.8406	80.3628	113.382	88.5188	30.992	95.6611	67.9645	23.1168	69.1529	44.1444	116.819	85.5321	92.4664	102.082	46.6287	35.2091	40.2857	78.5138	47.5606
11.22_415.1963m/z	666.57	965.521	924.634	711.697	712.171	37.5437	219.08	1145.48	486.632	511.371	509.867	492.416	271.905	702.576	1099.99	634.857	608.318	630.793	490.989
1.59_285.0977m/z	318.28	184.645	78.6607	0	366.19	194.296	160.015	125.795	229.507	139.395	67.0586	0	179.561	55.2568	0	0	59.1735	0	228.893
27.34_145.9303m/z	61.0748	70.0009	20.4892	21.1132	53.4152	97.4801	0	0	53.8331	18.021	47.2471	37.782	13.351	43.0655	67.8046	56.2156	18.7402	18.7407	69.735
7.40_537.1950m/z	73.3745	62.3483	20.253	30.846	19.2859	250.362	508.823	24.6462	634.559	235.576	78.6939	0	700.087	0	176.26	254.555	113.721	59.3515	69.7756
9.60_137.0095m/z	36.0606	70.7741	35.8622	13.8481	93.9899	55.5774	51.375	5.64232	0	24.9017	63.134	15.5517	29.7691	31.3232	26.9344	50.7521	49.6218	59.7635	36.71
21.85_173.8711m/z	0	39.294	0	0	0	0	0	0	0	0	0	21.7159	11.1224	0	20.237	24.8079	33.4154	0	0
1.15_589.1708m/z	0	145.764	0	0	201.946	0	159.34	1129.06	1268.1	0	0	0	447.315	0	0	0	0	0	0
35.30_115.0023m/z	5.74671	9.88996	14.7977	34.3893	29.7829	8.01002	12.603	12.5573	16.2519	26.9064	54.6466	7.41621	20.8597	23.5254	51.4434	23.293	57.1769	15.6366	51.4534
15.31_162.8965m/z	23.9363	39.0345	0	29.586	18.5062	11.0118	12.607	5.8478	29.4582	40.017	0	2.59186	11.1212	0	23.0968	24.9915	6.07506	22.2748	6.49745
6.79_351.1282m/z	1395.38	1607.72	2489.98	737.279	668.198	633.53	790.551	781.03	683.395	928.765	1359.08	1286.14	643.659	660.24	1166.79	1005.23	1015.94	906.784	946.533
9.44_485.4550m/z	260.148	0	703.355	67.3333	0	249.858	0	0	0	0	132.313	79.1184	35.3186	21.7749	0	65.1151	44.6869	63.1051	49.3097
38.77_144.9215m/z	88.2728	11.708	0	0	9.24713	0	0	0	0	0	0	0	17.8646	7.28092	0	16.1979	0	0	14.9336
27.23_190.9247m/z	9.45633	39.3809	0	33.195	18.7292	30.329	38.8056	21.5631	27.1974	42.1319	61.197	17.1451	0	20.451	0	18.2243	14.8129	0	0
6.60_513.2182m/z	956.442	0	2787.06	145.577	0	566.061	0	0	0	0	533.126	61.8309	0	0	0	164.788	159.832	151.284	56.0822
5.69_133.0643m/z	24.7208	14.8347	32.7187	5.3993	13.4071	20.0066	24.3322	51.3568	21.4793	36.7339	14.7496	25.7184	19.0926	23.2065	6.13887	21.2807	18.4422	16.5395	27.8507
2.11_146.9390m/z	66.1285	66.215	111.027	70.4509	51.4056	87.6507	47.969	63.3141	31.655	49.3748	63.7187	68.2165	83.5723	62.8199	87.6975	96.2672	63.8782	56.2958	87.9902
4.34_761.1007m/z	387.865	120.089	257.536	368.928	196.829	130.005	82.4845	231.364	292.585	296.445	395.605	171.022	267.553	146.696	75.3189	85.0513	0	209.489	230.663
11.52_206.1252m/z	0	0	0	0	0	15.8881	0	14.2316	0	0	12.2953	0	0	20.4564	20.4812	0	4.40761	16.1907	0
12.50_360.2387m/z	211.473	710.9	894.079	1100.21	801.731	422.407	32.3725	516.966	66.838	1148.49	315.051	0	375.047	416.692	79.2406	524.083	319.897	433.758	434.808
7.80_407.1550m/z	0	284.593	126.386	36.3136	43.603	471.422	462.548	349.007	179.843	243.638	635.406	112.654	772.851	0	183.266	382.819	354.588	412.591	250.184
6.10_301.0346m/z	388.911	0	487.304	61.0392	1000.9	472.695	165.893	366.6	0	0	1325.95	2676.04	24.7661	1597.77	199.748	539.541	542.153	531.908	529.06
33.23_312.1701m/z	0	0	0	42.4796	0	0	0	37.5023	0	0	18.0468	0	24.2751	20.4565	21.5133	0	0	0	20.6003
7.13_291.0761m/z	0	6.83311	19.7131	0	10.5766	0	3.36958	0	0	0	0	14.9876	0	27.7586	13.3157	47.3509	10.9107	0	7.48885
5.99_265.0708m/z	3542.15	2027.4	2407.11	1955.63	2023.34	2839.61	2542.74	2949.85	3301.61	2618.98	1883.52	2336.61	2642.04	2875.79	1963.68	2223.17	2763.52	2263.83	2372.44
33.69_217.8569m/z	24.2176	20.1974	11.2618	0	0	17.5161	0	0	0	10.1914	0	0	0	0	0	24.298	9.42679	0	0
0.92_273.1334m/z	470.055	185.645	334.074	210.294	301.826	181.52	431.266	273.726	244.717	533.105	406.358	720.297	444.255	255.195	876.11	360.159	338.669	625.17	212.736
29.01_182.0699m/z	0	0	0	0	0	12.0161	0	0	0	11.3655	19.7235	0	7.06792	0	0	0	0	0	0
1.34_199.9419m/z	943.602	404.59	718.853	579.818	424.831	306.358	324.581	731.53	781.583	453.81	512.914	560.479	773.76	550.911	308.321	152.996	423.715	366.637	495.035
4.70_144.9442m/z	38.141	51.3758	41.0923	28.5944	30.5587	9.99579	6.83429	22.7634	27.8919	27.9717	12.3979	23.16	13.8235	20.2833	46.4694	4.85421	33.8239	23.148	43.7112
40.65_191.0559m/z	0	23.354	39.338	22.0849	253.514	139.331	58.4108	184.618	124.663	55.0777	96.7667	43.9615	112.248	70.3557	61.946	0	14.1749	109.841	71.8655
22.31_173.8689m/z	25.0595	30.9813	119.488	52.7089	10.4728	9.01851	20.3685	28.6937	14.5104	0	33.5094	18.2865	30.8279	23.2541	8.39897	0	17.7058	24.9682	14.6249
1.95_131.0383m/z	145.499	120.814	71.1915	60.843	126.917	137.168	142.245	293.26	193.426	121.591	152.986	179.822	64.2582	136.156	90.4161	150.298	180.484	64.6823	97.8324
33.38_112.9828m/z	0	0	0	24.5213	6.96698	6.96449	4.15353	14.1287	12.7063	23.4817	5.42934	9.14156	0	3.96492	0	0	6.54361	29.624	10.9704
30.77_187.8501m/z	10.9732	33.5392	48.685	13.6957	0	14.3927	0	0	0	47.6516	17.5467	0	0	0	0	14.3251	24.3226	13.1657	0
28.86_190.9267m/z	28.4899	20.763	54.9579	22.5749	30.9968	12.7532	36.3658	19.4443	0	16.3686	61.0224	37.2817	12.1321	30.4588	59.2583	0	17.3927	41.5114	14.4428
12.10_162.8918m/z	7.97894	22.4616	0	31.3938	0	11.9822	0	0	0	0	0	0	0	7.25438	0	15.5632	7.15277	0	5.19164
16.00_551.2786m/z	0	0	44.3958	0	211.843	145.742	0	59.4184	0	0	0	0	0	0	0	0	0	0	0
13.00_162.8955m/z	6.34331	26.6977	35.6594	9.81566	0	0	17.8809	0	0	0	0	0	27.3171	0	0	9.08237	0	10.1248	0
31.71_174.9541m/z	15.9516	12.6482	30.9001	6.87203	24.0685	9.93724	8.68984	0	8.92427	14.7171	13.5244	2.06183	8.02957	4.97061	7.16832	5.06341	0	14.0347	5.93904
8.98_591.2285m/z	1366.32	1121.71	1873.42	1277.75	1081.33	769.087	908.672	1337.66	1050.91	803.417	944.258	1720.01	723.955	1386.15	1072.94	1137.73	1121.75	1151.37	1058.98
5.45_1153.7609m/z	69.4253	346.5	619.632	28.6061	219.799	0	4.11256	554.349	1.12055	104.255	95.9965	328.901	0	111.979	294.864	159.412	121.617	132.019	132.688
5.06_207.0648m/z	179.944	208.913	314.168	90.7507	334.865	84.2442	121.026	200.339	119.801	248.2	325.605	363.898	109.494	357.158	264.289	343.357	290.828	142.293	222.822
6.56_210.0759m/z	0	0	0	11.7562	50.4373	163.12	75.5779	0	23.5409	0	36.6352	19.4337	0	0	11.9926	0	0	0	0
17.15_174.8780m/z	12.9346	0	9.66846	6.39856	8.58539	8.98664	0	7.17209	7.71859	8.80794	0	15.4475	7.71451	24.8442	9.21347	9.54336	0	0	0
5.26_425.5709m/z	223.949	271.454	270.105	173.16	259.071	137.346	218.03	173.622	268.919	235.316	284.765	512.505	136.596	334.501	249.162	578.139	273.513	269.094	250.049
20.88_173.8710m/z	171.842	54.9994	52.34	39.4068	12.0255	41.0398	55.6948	27.7391	20.7965	153.393	96.0244	100.392	45.6913	60.8714	115.73	201.325	122.126	84.1768	61.3007
4.94_335.1330m/z	548.378	466.615	1796.25	653.954	656.015	666.674	155.696	1252.37	217.678	0	649.63	732.638	257.076	1549.87	719.334	682.576	769.912	647.668	598.463
11.39_487.1815m/z	6277.18	1166.41	13538.7	1826.76	1949.23	1985.08	689.199	5342.77	1250.62	327.453	2830.49	3568.02	1743.88	2074.37	3527.49	3514.23	3019.28	2945.33	2352.61
10.32_445.1188m/z	57.7377	21.1186	306.83	75.7767	21.3729	407.398	141.677	83.5764	69.9782	45.337	218.958	156.96	30.1546	134.254	38.5765	85.1807	39.647	0	55.5513
38.21_200.8566m/z	819.374	453.601	382.643	100.235	48.3551	78.8866	119.681	77.8612	71.1732	53.7743	31.3863	166.75	45.9589	53.8397	284.614	900.675	208.576	44.8054	98.8943
11.15_427.1598m/z	8533.8	736.491	17117.4	4239.77	1933.95	3696.96	678.224	5058.82	1038.97	275.54	4078.98	5606.76	1809.05	5214.47	2054.93	4397.64	3330.01	3725.02	3486.68
2.95_360.0997m/z	33.9152	24.725	43.2725	0	84.2568	0	29.49	0	0	0	62.9421	45.8587	0	68.1579	0	20.8105	0	77.376	23.293
10.76_554.1296m/z	301.492	589.071	102.456	280.828	150.526	255.932	319.09	183.087	337.447	94.2727	0	271.904	253.985	400.898	79.1897	0	333.891	388.458	0
20.40_323.9805m/z	231.912	120.616	77.1367	134.547	139.79	325.917	346.571	90.0195	422.675	421.891	367.571	50.2987	358.285	299.447	179.271	84.6814	189.337	129.173	221.618
8.80_365.1431m/z	56.8878	32.613	380.559	0	0	0	0	0	0	0	51.2754	61.6901	0	0	0	0	0	80.6728	0
9.11_463.9195m/z	195.516	46.3957	41.7014	19.3993	341.871	59.9639	95.5281	56.015	55.3452	54.5667	88.1281	350.317	87.5287	663.628	81.5498	32.5476	72.2918	81.4445	104.993
39.69_183.0730m/z	7.72054	0	9.35535	0	4.18195	0	15.6415	4.80591	9.07241	0	0	10.6045	23.738	0	7.22619	0	0	0	0
20.09_174.8712m/z	67.923	18.3701	32.0015	41.1883	26.6048	24.26	3.6431	0	25.2688	30.5306	0	39.9932	8.70872	8.85119	0	29.0202	30.4577	17.3869	0
31.23_174.9544m/z	25.7291	22.488	10.7561	34.0912	21.8523	22.6096	11.7877	6.2749	5.20428	10.5119	9.89201	40.7485	5.77199	5.58178	14.3934	9.10684	6.947	20.19	22.0662
6.05_428.0507m/z	7.57993	13.3344	18.8873	32.2219	22.5613	22.4544	6.57827	9.7692	6.66897	21.6974	12.4073	33.3158	20.445	43.1919	21.9438	29.7042	5.87872	20.1261	0.953842
6.24_351.9367m/z	70.6145	396.72	121.076	26.1412	16.8188	15.5908	83.2535	67.946	0.882989	18.6352	40.9251	56.4284	29.7973	48.2208	47.351	520.958	61.4729	72.3175	28.0975
1.74_213.9563m/z	63.2769	0	32.7082	0	0	0	0	0	0	0	85.205	16.0022	0	0	0	0	0	0	0
11.85_487.1240m/z	0	0	175.124	0	9.18236	0	0	32.672	0	44.3404	34.9212	193.854	0	111.888	93.9836	36.4305	0	0	0
31.07_115.0018m/z	1.75426	24.2848	21.0978	0	23.0581	14.5185	17.9614	24.018	6.7255	5.60272	28.956	0	8.51635	0.0474787	8.74116	0	0	9.72841	2.02477
25.41_145.9279m/z	19.9561	70.4166	66.5381	0	33.3055	18.0273	0	8.45781	0	0	24.0945	14.8616	0	0	16.686	37.0514	0	0	0
28.50_144.9223m/z	69.6006	81.9866	52.0442	42.2095	14.348	34.0354	0	4.83719	15.8167	17.8784	70.4816	0	45.7264	37.5951	45.2954	50.9599	24.0696	64.8363	21.5333
40.88_377.0826m/z	0	0	0	0	0	0	495.56	691.037	801.567	0	401.003	977.352	0	0	0	0	569.635	0	63.3012
12.50_569.2013m/z	573.904	187.233	1143.51	0	0	1118.05	953.562	14.9383	679.6	1076.33	317.578	440.516	1393.23	60.1743	530.78	619.64	395.493	400.16	342.843
1.48_440.0828m/z	0	0	74.2331	0	33.7675	0	0	9.94071	0	62.4916	0	0	0	0	0	0	0	0	0
3.88_323.0971m/z	487.953	0	1903.25	0	0	0	0	0	0	0	0	9.06329	0	0	0	57.454	49.2436	0	0
0.94_470.7677m/z	1173.59	903.634	1524.88	777.315	774.521	759.337	582.764	409.734	1086.23	1408.1	828.381	2199.18	1289.81	1163.9	1158.69	1217.73	992.608	721.873	1096.65
31.96_174.9551m/z	44.9329	29.3104	42.4957	44.9677	36.0745	41.0822	23.3057	43.4411	73.1898	49.3669	26.3703	32.7965	42.5489	24.7531	34.812	30.8311	8.88499	45.4102	31.9649
5.22_289.1648m/z	188.296	91.796	174.802	96.467	168.525	124.144	113.812	154.033	68.0489	90.4421	151.657	299.747	97.4919	213.97	113.117	164.418	173.884	135.296	159.014
6.22_496.0516m/z	1045.78	949.016	972.126	842.278	710.903	816.656	767.25	691.076	703.002	807.014	916.939	947.482	742.548	907.03	741.453	0	889.47	688.736	628.497
5.28_578.9332m/z	9168.6	9137.04	12460.8	6594.08	9460.33	5542.16	6090.63	8782.08	7778.24	8952.56	10252.7	10276.7	5775.77	9215.4	8407.58	10764.4	9233.72	8254.82	10086.7
0.92_274.7923m/z	17.2317	18.7746	10.2227	37.4715	20.36	0.945526	20.7587	6.04479	0	29.5048	41.6281	28.3457	42.8684	0	153.277	34.954	52.0435	39.797	15.395
3.62_658.1541m/z	0	0	0	160.103	0	0	0	1078.68	0	528.253	0	0	0	0	0	0	0	0	0
31.45_199.8498m/z	1584.8	1145.78	487.996	537.152	274.164	379.849	267.272	120.159	155.225	268.89	174.686	585.959	140.511	125.951	577.925	1666.6	426.101	338.754	42.8987
2.23_323.0969m/z	11284.2	7249.53	16710.7	8090.21	4512.87	7777.85	4623.6	6648.69	5316.64	5329.35	9548.18	9767.28	5422.23	7632.42	7273.8	8675.88	7749.44	6541.39	7147.05
9.32_501.2336m/z	1388.22	1119.09	1361.59	860.2	1532.59	2056.46	1744.57	1646.78	1381.85	1125.07	1297.11	1441.54	1903.27	1943.92	1281.02	1596.6	1596.94	1409.37	1315.83
0.22_114.9481m/z	0	21.7556	30.7293	45.7945	20.6533	32.8284	28.4092	42.5901	34.3652	23.1317	34.9371	55.2748	13.6634	38.8591	48.4439	53.6303	41.0228	39.9986	51.7347
14.64_565.2481m/z	0	0	0	363.091	0	0	0	0	0	0	43.6037	290.95	0	194.565	0	103.606	0	0	0
7.35_1153.7641m/z	72.0714	780.336	2089.2	4.28497	723.971	0	0	1783.65	0	141.683	136.027	1168.52	0	304.83	887.143	301.858	264.318	224.684	295.673
3.96_337.3057m/z	915.092	311.752	1024.13	339.726	172.391	411.757	210.741	265.016	245.993	268.445	729.561	930.406	286.882	469.52	329.868	471.9	473.146	414.316	464.495
3.84_409.1700m/z	480.961	90.8317	448.24	0	57.3244	449.049	464.136	98.4611	60.659	451.776	236.867	908.675	485.991	419.308	364.917	168.98	238.271	149.993	154.487
7.05_397.1136m/z	42.5123	268.178	399.954	0	162.885	0	71.8766	161.415	0	130.215	218.793	296.853	111.015	51.9121	379.027	220.822	111.846	170.09	124.087
26.68_145.9292m/z	32.8634	58.9488	34.2925	67.7055	23.4909	20.0305	37.8906	23.0362	22.4231	18.1894	49.0333	25.1549	21.7487	68.6079	100.542	32.9162	13.1066	40.522	62.7057
1.08_379.0840m/z	1483.81	1418.87	2180.47	3613.8	3830.29	1765.09	378.939	545.428	814.506	4862.84	1065.89	3528.43	2386.61	3271.78	1340.99	2785.53	2132.73	1942.09	2014.92
8.43_112.9835m/z	42.6329	0	40.3942	0	0	0	0	0	0	0	11.255	7.99856	0	0	0.0171056	8.33117	7.09073	0	8.56926
30.10_136.8981m/z	18.6424	26.7972	24.8354	36.06	27.5563	34.4008	4.20353	13.3942	31.1611	43.2357	20.3475	22.402	31.7771	24.6548	43.9706	9.22102	10.9829	37.4455	5.61952
7.50_274.0784m/z	17.9565	0	18.8888	0	0	0	0	0	0	9.09329	0	0	0	0	0	0	0	0	0
1.48_187.0240m/z	1564.48	1003.05	2300.61	608.073	1371.8	711.205	954.379	1488.27	1050.3	1125.76	1730.28	1192.86	1070.05	1059.94	940.884	787.095	1002.61	688.663	791.768
1.84_538.9192m/z	170.277	0	255.043	0	539.259	20.0064	52.0954	443.51	33.1072	9.82075	498.654	0	32.6071	0	0	0	27.4732	0	0
5.71_147.0425m/z	107.517	54.6708	160.106	54.0083	73.3254	64.9353	58.0138	66.6415	74.5367	70.8768	121.145	103.432	49.7952	101.031	51.435	104.938	116.462	104.083	101.302
6.12_183.0272m/z	0	0	33.6382	0	0	0	7.83594	0	0	4.42327	70.315	123.464	0	65.4669	0	0	14.2748	28.9009	13.3933
8.32_475.1814m/z	4843.59	5973.67	7733.11	3136.03	8909.59	3442.25	3580.71	6536.32	4492.67	5966.54	8484.17	10217.9	3857.38	7059.2	7626.87	6560.05	6478.17	6145.78	5683.88
7.89_287.0544m/z	0	109.069	103.558	0	0	0	0	131.407	0	38.969	0	100.613	0	0	37.3731	131.981	79.9891	76.7362	35.9443
12.48_451.2173m/z	494.001	0	0	8642.79	0	49.0577	0	46.01	18.6328	0	617.892	1093.11	0	1432.71	0	696.323	577.157	761.18	594.57
3.99_500.1058m/z	53.7905	0	21.87	22.878	88.503	0	0	77.0375	0	0	47.4514	21.8336	0	24.5001	33.7863	30.7491	26.7015	0	0
1.59_146.9473m/z	35.1214	13.1156	81.2311	26.5767	26.9659	18.6397	11.0459	12.2772	15.3793	28.009	56.1502	16.9715	26.6715	14.8299	20.2984	13.5285	27.5647	21.4575	20.749
11.50_236.0236m/z	18.8771	0	43.5425	42.0109	24.7164	64.0015	118.741	64.2323	21.5607	0	22.3035	0	24.1682	0	109.594	0	0	0	20.0558
39.88_339.1997m/z	82.9697	34.6124	40.4578	89.6483	144.359	114.094	89.3903	43.9478	98.2008	64.058	117.851	43.4332	104.575	240.694	0	0	0	158.093	53.5378
4.17_425.2014m/z	3281.99	2909.03	3863.35	3110.81	2816.47	2116.39	1669.8	4199.35	2755.96	1877.19	2069.21	2783.52	2079.7	2814.17	2768.23	164.575	2741.44	2328.22	2625.69
7.49_521.2595m/z	1412.31	270.388	859.084	362.98	3293.03	3134.96	1504.33	3036.6	899.757	539.47	918.757	3653.39	1612.46	4670.95	1691.48	2119.42	1779.53	1800.3	1517.8
3.51_411.1848m/z	545.905	0	656.533	92.2112	37.3619	282.981	0	99.1952	51.4195	0	100.001	243.645	46.5673	115.403	0	0	51.4228	0	0
2.76_213.9546m/z	14.9624	14.8293	18.0569	3.92678	13.4485	7.00816	37.7425	13.4343	38.3204	13.0712	26.5641	0	0	13.357	11.2341	2.9315	40.4904	20.5588	17.8222
3.37_552.1424m/z	7675.39	6108.81	7337.24	7869.72	7891.4	8324.14	15008	12798.9	9789.54	7358.17	7453.52	8913.56	2276.44	10579.2	7353.44	9977.49	8066.83	7807.71	7611.28
8.78_283.0484m/z	1215.23	24.9473	3464.19	454.085	671.791	1307.27	320.487	1215.65	0	7.6396	836.763	2132.95	306.244	1354.69	293.147	970.931	914.837	911.458	800.281
3.09_101.0597m/z	44.2379	20.7629	65.1528	21.6001	19.6617	19.7984	3.3628	10.8245	14.3597	32.9646	27.2835	12.6209	21.1635	18.5318	6.14517	41.2047	35.171	6.07685	45.4679
30.07_145.9312m/z	47.8394	92.309	47.8178	25.3112	57.1746	35.9542	20.6016	30.3527	0	78.0449	46.2245	0	20.3552	27.3201	27.6594	13.1656	0	74.0167	0
5.44_864.6890m/z	29.2905	345.527	1404.3	18.9982	307.838	0	0	1447.85	5.54904	23.8602	19.238	751.073	0	55.9063	386.151	158.017	159.151	167.46	136.18
7.49_567.2660m/z	1236.12	162.791	482.221	388.011	2944.13	2417.66	1335.59	2919.45	865.061	255.55	730.144	3434.5	1449.27	4344.13	1405.27	1646.34	1656.6	1497.73	1577.22
11.59_161.1318m/z	235.991	313.633	357.875	210.792	358.042	291.248	251.143	356.691	296.11	358.379	291.294	347.341	277.815	323.053	292.126	255.977	271.096	257.422	223.039
4.36_307.0806m/z	648.61	907.796	918.915	583.297	367.881	563.943	603.49	559.862	677.546	1159.58	108.721	386.244	428.687	249.263	586.85	0	714.343	427.523	447.251
2.07_515.1963m/z	484.616	587.883	387.359	366.537	387.038	85.7696	285.158	0	0	520.911	307.639	853.858	0	335.42	620.441	88.3529	384.174	225.033	279.636
36.81_327.1837m/z	0	15.7478	0	0	20.3916	20.4928	0	31.5001	30.5142	55.4764	24.7949	0	20.2116	0	0.745977	15.1885	0	0	0
0.44_267.9434m/z	257.151	577.452	919.113	760.138	408.012	668.695	377.831	481.611	440.141	641.258	416.769	680.91	263.648	320.299	772.583	0	703.774	439.859	239.447
0.82_174.8775m/z	13.0888	26.204	26.3983	26.7033	58.8907	34.5695	27.4701	18.9119	11.1006	45.8564	15.4209	19.0154	18.4729	24.5025	41.3176	51.4802	47.104	40.4248	28.9994
37.77_200.8571m/z	522.56	452.613	221.971	71.4231	48.5266	112.156	77.8453	24.6298	22.3336	25.0108	0	45.7072	5.95339	33.8848	261.116	659.296	118.592	0	0
2.63_411.1850m/z	18.8651	18.0617	19.8637	0	47.2756	0	0	182.961	58.4732	0	0	66.8589	0	0	0	22.5872	22.8435	33.4156	10.6991
12.05_289.0673m/z	5.2663	25.8441	204.44	10.3019	0	11.1618	0	20.0893	0	0	0	30.7905	0	0	0	14.3645	0	0	0
6.15_385.1867m/z	1762.34	496.034	1218.45	1760.87	1711	633.605	202.413	2028.66	434.571	597.964	1498.86	1375.75	272.381	2344.38	1033.3	2269.47	1174.71	994.431	1190.96
2.20_359.1245m/z	339.051	168.447	213.853	130.485	362.313	331.824	216.619	344.296	340.413	320.046	75.0761	313	139.253	280.899	157.757	354.158	282.838	141.139	138.765
39.53_194.0471m/z	24.5899	34.5033	54.6703	25.8344	25.4566	115.446	40.1854	37.55	93.5043	71.7809	52.7816	0	19.5445	77.9863	23.6452	37.536	28.3541	53.4756	50.1311
35.86_113.0230m/z	3.99009	5.4477	25.2675	13.7019	0	22.0259	14.2896	16.7415	12.3285	16.9414	24.7419	47.8215	13.1452	15.4313	7.81612	9.11121	34.3562	8.09327	0
40.43_115.0393m/z	188.532	290.293	280.882	231.301	241.374	235.303	222.614	218.165	266.633	274.581	284.682	277.715	278.897	245.052	211.068	278.095	279.89	260.615	328.757
5.69_481.1649m/z	237.029	25.3852	169.334	25.6136	84.6099	238.185	20.8728	28.5646	0	56.0891	0	43.7949	56.744	114.104	34.2019	70.0742	0	16.61	0
39.86_179.0522m/z	16.959	15.542	21.2273	13.7454	133.576	39.8919	57.4915	53.0061	105.313	68.1999	75.6411	80.221	109.392	19.5716	34.9449	21.505	43.9551	17.2178	109.063
6.11_165.0177m/z	64.2796	6.09568	71.2168	1.99818	143.191	111.059	23.8637	50.3976	0	0	276.679	597.051	0	342.412	73.7038	122.917	153.31	117.839	158.342
4.76_303.0495m/z	0	0	0	0	32.9036	0	24.6423	148.98	0	0	0	37.1377	0	87.9	47.6299	0	0	0	0
3.23_233.0442m/z	1556.76	989.261	1225.51	614.868	845.752	1343.82	1447.94	1868.9	1854.46	868.871	925.4	1343.24	1367.34	781.998	1149.98	1760.73	1356.9	1060.29	1079.18
4.36_134.0299m/z	0	17.7001	41.6686	0	16.5077	22.111	26.4976	10.2049	23.9074	56.4702	11.9699	30.0948	15.1001	10.9567	24.1378	20.1496	48.8212	0	0
1.57_341.3022m/z	287.458	347.513	147.677	234.478	364.926	106.356	281.971	21.8505	202.008	885.043	301.716	769.725	186.71	590.301	608.195	356.654	353.978	310.279	522.778
21.40_173.8674m/z	46.7327	32.9243	30.7285	20.6233	21.128	26.4865	0	41.0983	8.96532	12.7434	31.1514	28.5668	19.3329	31.2298	11.2074	25.3094	29.8697	38.4538	13.1604
39.42_367.2636m/z	22317.8	21409.6	26510.6	23893.6	25178.9	25358.4	22289	23183.9	30245	30195.7	30963	29979.5	27589.5	28560.6	23522.5	20362.7	25126	27442.4	29200
2.74_214.0705m/z	96.2618	95.1732	117.579	114.256	114.272	91.8508	189.834	278.619	177.896	19.3238	127.181	0	37.4429	48.0754	100.416	172.225	164.363	87.0601	52.2356
4.77_1153.2673m/z	228.942	1928.16	4967.75	21.3716	1507.3	0	0	10274.9	0	339.749	0	2510.78	0	274.916	1605.5	975.973	1010.54	365.249	523.234
33.15_144.9228m/z	14.9576	11.8016	0	0	0	8.87628	13.0285	15.966	20.9074	41.2233	0	0	29.9796	11.7966	20.4447	31.8613	0	16.7115	0
2.43_355.1007m/z	0	0	314.574	0	61.5143	20.9104	55.5578	142.861	0	0	0	0	0	0	0	32.5887	0	0	0
1.07_380.0893m/z	0	0	0	0	0	0	0	0	0	0	0	64.9542	0	28.8307	0	0	45.8188	0	0
6.39_593.2479m/z	0	0	0	51.6301	0	0	0	39.8031	0	0	11.2051	0	0	58.178	104.132	0	0	0	0
0.92_494.8253m/z	529.116	252.152	130.451	348.191	72.1441	148.204	124.452	0	163.443	462.839	454.821	460.59	415.611	104.917	291.305	437.322	377.903	365.334	293.824
6.69_867.5126m/z	1933.76	5344.58	5432.46	661.21	5250.35	189.116	392.097	4663.52	227.8	2980.87	3482.65	6989.4	119.254	3663.12	6369.03	3916.68	3632.61	3798.63	3052.84
0.67_190.9281m/z	219.173	71.5375	100.486	145.978	50.6854	48.9073	44.953	61.6604	97.9832	110.951	32.6388	56.6076	93.8728	40.2729	161.059	15.049	80.3507	72.7001	45.5592
8.90_115.0006m/z	0	5.3815	30.7327	12.6294	11.8097	8.09117	3.7805	12.6149	1.73363	0	23.373	15.4482	4.04429	10.6184	12.2897	0	3.53548	1.68404	11.1697
3.77_301.0704m/z	1375.04	1723.02	867.244	1080.24	1606.42	2388.85	1972.67	2656.7	3249.39	804.002	1762.86	47.3465	1101.29	1176.82	1540.65	1718.82	1631.41	1667.39	1615.83
6.63_798.2132m/z	382.714	0	0	64.7893	87.5136	284.128	200.665	112.648	0	0	114.368	0	0	135.172	0	0	0	0	0
40.19_367.2603m/z	25.6762	33.919	0	0	9.95081	42.0429	0	36.0229	0	0	42.5075	47.773	0	129.811	0	0	0	0	0
10.60_1019.3643m/z	119.783	286.201	1229.92	159.891	0	0	0	256.191	0	0	0	333.742	0	149.868	235.23	0	87.1054	64.5829	0
28.81_187.8501m/z	18.0838	40.5627	17.8066	15.5788	0	0	14.6423	0	0	0	0	0	0	34.9803	10.0247	0	15.6471	11.3857	0
4.36_180.0403m/z	0	0	4.34823	14.081	16.1218	0	13.0292	31.2967	58.0131	0	24.1938	11.4301	0	0	0	0	0	0	0
21.28_239.0588m/z	810.56	607.12	797.455	832.35	947.8	697.727	1110.71	954.783	1298.93	1164.03	802.67	1133.81	1423.66	1281.46	918.692	428.881	815.199	917.944	1383.96
3.12_337.1121m/z	9445.92	3624.81	10095.6	3632.12	3098	4393.65	3007.63	3597.18	2962.11	3500.13	5241.18	6943.61	3801.79	5202.46	3889.25	5056.21	4531.61	4016.05	4365.55
40.87_179.0542m/z	0	0	0	0	4.04098	0	278.371	283.753	396.967	0	305.762	358.266	2.01772	0	0	0	418.52	6.3256	77.9124
1.98_412.0306m/z	723.031	107.464	116.753	122.359	170.059	473.232	215.054	269.455	411.74	59.6636	109.199	36.2315	502.827	0	183.854	0	125.782	103.289	59.7413
0.45_162.8389m/z	377.62	196.787	172.36	134.036	12.2267	85.312	38.5292	29.1575	8.96811	58.3969	22.3702	93.2643	10.8028	5.11307	189.04	42.8511	89.7901	28.0138	5.15949
6.92_624.1208m/z	0	27.7141	47.707	0	33.4643	0	0	31.8296	0	0	0	41.6376	0	0	25.0122	0	0	0	0
10.31_161.0433m/z	199.545	133.653	343.497	93.7776	161.558	335.839	116.354	200.208	110.569	76.6011	151.404	242.653	237.232	264.942	144.431	183.892	54.0764	146.873	82.0468
36.99_217.8571m/z	40.3886	13.4218	0	0	0	0	0	0	0	11.9328	0	0	0	0	0	0	0	0	0
7.10_125.0229m/z	174.199	861.837	1112.86	17.5197	629.245	36.7276	34.7248	1049.2	0	338.408	337.937	947.844	25.8963	527.021	738.72	589.348	471.778	463.22	541.757
3.67_407.1918m/z	247.293	68.581	101.519	39.5758	233.184	188.261	170.433	136	80.5681	84.6125	149.53	331.979	209.382	252.677	121.845	306.141	189.963	125.388	147.371
4.58_301.0705m/z	1320.02	1497.24	972.11	987.055	1534.42	2220.07	1716.63	2475.94	2775.17	676.097	1782.93	88.1946	1050.19	982.237	1355.22	1654.48	1630.9	1374.86	1362.03
20.55_249.1118m/z	2983.14	2332.75	2153.65	1967.14	1893.36	2054.51	1744.96	1614.54	2030.58	2636	1863.42	2480.88	2499.83	2109.45	2140.05	2040.38	1991.19	1718.01	1714.39
4.34_174.0521m/z	0	10.0673	12.518	0	11.5241	0	0	0	0	0	12.3958	18.228	0	0	0	0	22.3387	0	33.103
39.72_621.4377m/z	0	1382.75	0	0	0	436.405	459.433	319.706	340.32	0	9949.9	3201.07	152.229	22.337	0	0	135.811	1480.56	970.704
11.67_720.1560m/z	267.831	7772.12	9465.02	0	4924.1	0	0	7371.68	0	1400.6	972.622	7660.67	0	1878.11	7718.18	4152.62	2883.5	2643.95	2134.96
8.71_137.0079m/z	0	42.5279	74.5735	30.5335	14.8217	58.3516	49.228	24.1791	67.4989	16.4854	117.359	29.2706	88.2541	63.8119	49.3138	91.1621	44.5718	90.702	16.1876
1.02_202.0730m/z	203.823	0	0	93.6104	0	23.803	0	0	41.4562	82.9935	135.785	54.276	51.45	72.1481	72.7308	571.183	0	0	0
29.71_187.8490m/z	27.9275	48.4194	58.6169	0	24.3388	10.0123	0	0	10.479	0	13.1206	13.2416	11.3695	17.3862	0	0	34.2264	12.1385	14.1781
3.71_695.0744m/z	89.3332	63.2951	0	0	54.9507	0	60.7284	190.256	102.068	0	0	101.519	63.4478	0	0	0	0	0	0
21.27_223.0268m/z	10648.3	9169.62	11953.1	11134.7	12504.8	10507.1	12690.8	11984.6	17689.9	16363.4	11318.2	15606.9	17508.8	15646.3	12373.8	7173.54	11709.1	12806	17158.7
5.15_179.0451m/z	106.096	74.6916	122.793	45.1691	49.3967	77.5076	42.5974	49.4782	13.4515	62.5042	12.398	75.223	14.1586	36.5213	149.419	83.0484	98.3106	59.9296	87.7088
12.42_285.1693m/z	1037.57	478.188	1300.87	151.191	83.0188	502.535	113.935	0	316.911	0	105.691	709.904	474.616	0	694.943	391.478	351.464	348.901	360.53
17.31_162.8942m/z	8.97643	22.5096	20.0449	10.7331	28.293	9.00999	14.7832	0.04163	0	34.7695	14.285	19.1255	32.0781	5.70778	27.2997	33.4667	0	22.7569	0
0.93_380.8428m/z	2253.64	1607.82	1545.93	1772.02	1034.05	1431.23	888.295	810.774	1501.91	2433.24	2002.56	3551.18	1833.49	1603.83	1524.07	1687.14	1522.34	1483.06	1764.28
36.02_326.1867m/z	26.9333	0	19.2199	0	32.1629	0	0	53.1718	0	28.4212	0	0	0	0	0	0	0	27.3761	0
4.43_125.0235m/z	66.0199	20.8745	51.0678	14.456	36.806	0	29.844	180.252	8.15389	0	18.0036	71.444	32.5693	0	0	64.3113	70.8867	21.3107	36.3565
1.62_359.1257m/z	268.135	91.1969	275.724	17.7418	208.531	40.019	19.023	326.98	15.4016	0	59.8551	15.1274	89.3687	159.062	90.9869	201.031	0	9.0503	50.1864
1.21_799.2360m/z	22015.6	15022.4	23715.3	9296.67	13914.4	6658.3	4436.99	13316.1	16700.8	9807.66	18883.8	12723.9	14287.7	15242.1	9073.03	20385.8	8385.97	6231.52	16314.7
12.04_403.1398m/z	47.3864	337.833	281.051	0	204.515	0	106.298	654.693	259.134	400.524	65.4893	0	0	0	226.576	111.261	80.6991	81.8841	81.375
5.44_245.0458m/z	13.6764	87.9838	405.412	8.5498	105.72	0	0	283.985	0	67.0375	20.521	117.44	0	76.6345	66.0893	73.6316	24.7968	60.7273	142.014
5.99_172.0956m/z	169.72	3.43196	647.846	193.472	0	503.841	5.70925	14.4085	2.10606	2.29431	348.614	176.532	27.3663	567.823	14.7385	173.991	140.758	126.827	179.661
3.06_547.1083m/z	114.8	94.71	1030.37	0	420.837	0	0	523.739	0	117.44	231.382	598.66	39.5409	356.898	266.598	494.632	0	0	442.707
34.88_132.8672m/z	0	0	0.0246727	18.5012	19.3494	8.01352	13.4486	21.547	16.1357	20.4266	14.1939	0	18.1142	10.2326	7.18473	0	9.11851	17.5327	15.4694
7.31_445.1712m/z	775.421	667.047	685.075	558.425	612.486	516.201	444.17	269.584	483.825	810.052	577.003	660.476	399.089	736.491	513.56	553.569	514.657	604.024	485.122
23.98_190.9262m/z	13.4658	16.1497	0	0	10.0855	0	12.1419	43.3707	0	0	23.7489	8.65735	36.9807	15.4334	12.5703	56.6277	27.1323	22.2613	0
26.98_487.3422m/z	0	0	0	0	148.038	793.247	84.3448	2600.8	0	57.9532	0	178.272	53.0781	324.105	0	525.004	0	0	37.4492
10.64_896.5484m/z	260.562	96.7644	363.139	43.6649	1055.88	11.4954	23.104	1056.03	13.448	69.3419	96.1821	1834.95	15.0916	1263.6	709.873	473.06	201.035	256.21	190.633
6.33_265.0710m/z	1712.96	1840.36	1478.87	1037.01	1053.94	1305.98	1804.87	1466.04	1950.87	1600.9	1285.63	1075.66	1323.56	1473.03	1384.03	1675.11	1610.21	1386.47	1453.56
3.50_705.2219m/z	51.8742	467.402	0	0	0	0	0	0	0	0	0	0	0	0	55.3066	0	0	0	0
9.11_927.1879m/z	849.399	0	0	0	603.033	0	0	0.270088	0	0	0	563.416	0	1912.37	93.4617	130.808	0	0	87.669
5.88_307.0808m/z	0	0	55.202	80.4982	0	0	0	0	0	0	0	0	0	0	36.9109	0	0	0	0
7.13_191.0534m/z	109.949	57.3082	119.647	58.0674	66.8211	70.4966	135.285	164.961	93.8575	142.912	17.5843	60.858	83.8372	106.342	63.8287	100.947	191.467	34.2326	75.1734
5.61_1153.7510m/z	34.2091	134.164	422.244	7.63328	82.092	0	0	385.907	0.164044	41.3948	57.2535	136.535	0	31.42	105.288	43.0197	78.0877	23.3985	44.4242
5.14_447.1612m/z	803.446	0	3369.8	202.712	122.623	279.546	18.111	47.0678	0	0	1220.38	452.615	0	346.49	0	632.195	419.581	414.958	420.067
1.83_250.0708m/z	98.7514	252.122	0	78.6513	0	63.1761	242.369	40.6001	268.558	151.903	0	0	118.368	102.598	254.674	321.918	174.966	48.6081	153.808
12.40_720.1564m/z	395.645	11448.6	12094.4	0	7745.04	0	0	10376.2	0	2607.42	924.963	11832.8	0	2932.76	11371.7	5128.71	4050.44	4772.65	3461.96
5.09_145.0279m/z	232.59	82.9502	233.27	51.8312	192.708	174.257	144.718	345.868	283.32	168.07	43.6581	66.8387	217.15	181.658	119.295	192.529	151.547	121.279	233.304
4.98_578.1376m/z	0	59.0483	92.8134	0	0	41.2886	0	0	0	0	0	0	0	0	0	0	0	0	0
7.68_415.3753m/z	180.243	260.975	281.963	189.768	505.422	57.7566	89.7671	348.637	182.382	255.126	468.394	353.002	90.9708	476.956	356.248	263.069	302.965	220.115	292.804
7.35_567.2651m/z	3679.9	768.788	1884.69	879.964	12347.3	8479.97	5906.07	9709.58	2921.77	1337.4	1990.72	9200.42	5883.12	13444.2	4146.09	6279.51	6146.37	5536.4	5448.14
0.45_191.0543m/z	100.03	29.837	103.132	169.489	144.316	69.6378	114.017	128.407	171.254	68.9284	97.0625	202.244	117.961	110.954	99.467	0.00370557	147.188	40.5794	124.488
3.56_137.0128m/z	90.5483	175.783	75.4991	29.8204	30.3859	9.91398	0	15.073	14.9033	68.9051	19.7292	91.904	0	42.6598	101.807	78.331	101.891	16.7144	25.6213
2.75_594.1382m/z	0	419.032	813.843	119.978	75.8142	193.622	99.4148	1068.58	150.071	666.335	211.979	0	329.397	152.482	0	690.262	120.446	204.231	328.903
6.12_319.1743m/z	73.1383	0	92.7579	0	6.72404	57.1128	0.151148	0	0	0	32.1184	29.932	0	6.13614	0	21.257	21.2574	15.1721	26.9762
23.13_144.9225m/z	22.8172	11.0796	20.8928	16.6717	0	12.4383	30.9453	7.94218	13.2805	0	29.0729	0	0	0	0	11.5395	24.007	0	0
1.05_192.9560m/z	264.569	398.796	322.876	96.8946	347.251	327.053	113.904	858.275	264.317	327.313	75.4742	140.581	431.66	133.653	412.391	797.47	325.348	351.81	467.322
3.26_443.1760m/z	1022.11	0	1048.38	0	0	0	0	0	0	0	107.924	142.205	0	0	0	80.446	26.5478	88.476	0
39.41_367.4645m/z	439.612	525.074	505.6	517.011	657.405	548.924	567.787	561.229	644.749	800.227	871.158	748.746	750.669	596.129	461.393	296.212	500.327	502.581	821.188
25.73_190.9274m/z	0	35.399	40.794	8.84353	31.6948	13.0149	47.8673	10.0808	40.6796	43.2219	52.7786	10.3663	0	25.9526	13.7653	0	0	22.842	9.08168
7.12_287.0553m/z	19.947	1286.9	2012.62	0	1006.9	0	0	1671.33	0	314.062	369.986	1557.29	0	635.306	1168.99	823.358	642.06	646.849	685.073
36.74_132.8675m/z	12.0293	9.89155	35.652	13.4721	49.4886	8.95736	42.2644	39.9963	43.1411	77.8744	33.167	36.0707	45.9973	94.6705	56.0705	9.11854	45.2397	37.4396	73.6255
7.36_463.0878m/z	904.412	333.218	832.092	41.0055	298.505	369.919	454.68	429.538	949.302	612.428	369.202	319.436	133.48	300.138	80.8223	615.844	384.559	344.636	414.962
35.35_469.3306m/z	0	0	0	0	0	43.0559	0	453.819	0	128.72	0	661.561	18.8448	0	0	142.101	0	19.9831	0
6.68_361.1267m/z	97.6218	0	17.461	0	0	361.13	559.568	15.4447	71.391	0	0	0	429.217	0	0	84.6753	47.693	67.3509	0
1.51_317.0461m/z	273.638	174.81	126.753	394.607	46.9916	399.814	155.013	16.8112	149.474	49.9937	114.159	124.498	108.861	0	300.93	272.957	529.97	302.293	395.056
1.77_560.1076m/z	0	20.5949	0	0	0	0	0	0	0	0	0	0	0	0	87.9704	231.608	0	76.2014	0
6.50_137.0099m/z	137.246	62.7642	156.877	91.1113	107.664	68.932	56.669	90.2821	82.2835	81.2946	123.716	205.543	16.3763	34.6165	104.544	104.121	186.193	134.051	144.647
8.72_579.2655m/z	857.767	531.745	924.493	710.622	1314.53	493.317	247.82	1360.14	168.261	390.378	955.025	1156.15	171.847	1268.45	741.263	955.902	836.038	784.745	636.664
5.69_265.3338m/z	4.33203	3.46118	1.63325	0	18.5891	3.00325	6.89435	14.184	13.5241	5.55474	0	8.23955	3.64791	3.06816	5.11993	17.0887	5.51798	9.62003	4.05013
2.76_109.0150m/z	0	0	18.7587	0	6.18244	9.58439	0	75.3544	13.395	0	22.9368	0	0	0	0	0	0	0	0
4.44_287.0549m/z	80.4194	72.5853	59.6742	0	0	33.035	16.3631	442.541	103.701	0	0	0	0	69.6096	0	32.3271	0	72.5401	149.186
13.79_423.2228m/z	403.25	461.699	381.141	231.405	568.219	453.754	402.812	1435.8	440.198	300.67	0	62.9745	656.136	367.405	509.593	458.266	460.584	443.417	414.037
6.36_146.9379m/z	9.68495	0	9.82338	8.44796	0	25.9423	14.6112	16.9868	21.0956	9.22553	44.122	13.6324	10.4804	0	41.8622	0	37.8659	10.8853	0
1.37_192.0847m/z	330.81	39.7396	167.787	4.93459	347.547	1.62464	15.9268	100.49	230.402	25.6477	312.855	11.3824	147.271	21.6545	9.85964	6.86491	14.0088	10.406	9.30266
26.93_494.1596m/z	229.273	917.23	833.992	350.331	184.5	497.294	388.653	393.474	452.844	982.264	559.257	878.399	652.988	207.715	773.601	399.67	358.905	356.59	70.5005
11.14_720.1560m/z	334.529	6440.86	7879.7	0	4155.54	0	0	5547.33	0	1371.32	915.138	6925.74	0	1660.9	5735.1	2649.94	2215.67	1979.2	1779.87
7.21_492.1109m/z	7.40435	0	21.8731	0	42.4466	0	0	51.3987	0	17.0481	0	0	0	0	0	0	0	17.7216	0
18.91_162.9800m/z	22.1097	0	3.61364	0	5.76492	0	10.0887	17.1744	17.0878	3.76124	0	0	10.114	0	0	0	14.7048	0	0
13.76_415.2328m/z	113.442	0	311.576	44.4002	1919.16	387.805	0	1520.8	0	306.973	153.613	755.221	299.337	2598.42	809.836	559.532	515.916	372.727	519.306
1.89_119.0341m/z	1475.96	1106.86	1776.37	735.073	1021.61	660.077	837.033	593.429	868.258	1650.01	1213.85	2047.51	878.25	1139.29	1700.09	1342.18	1438.6	749.729	1037.33
1.56_204.0877m/z	3.00571	4.37353	8.80173	0	42.5379	22.9658	13.1434	12.7115	16.2635	11	3.63921	11.8011	44.2244	3.71962	19.8186	0.140221	13.6338	0	17.8481
33.84_265.1482m/z	26.2727	26.6904	102.965	0	0	0	63.7802	53.9584	69.5869	147.241	33.2339	115.399	95.2933	69.0092	52.5711	0	23.7418	0	137.858
18.90_145.9289m/z	17.9575	0	16.3842	17.6223	0	0	24.8407	11.7228	0	0	0	0	13.0243	11.2207	24.5856	0	0	0	0
26.42_190.9263m/z	13.9651	78.0123	37.8117	0	0	49.2999	16.8083	35.2728	26.6763	30.9923	21.285	13.0574	14.2027	35.8372	36.1437	42.0116	31.6002	13.3217	15.2985
3.96_337.9925m/z	192.551	43.3303	349.079	76.1079	26.8414	119.976	49.8713	86.8832	61.3725	67.6016	403.862	226.399	103.099	111.936	119.797	219.84	79.3963	111.388	121.606
5.97_579.9499m/z	443.662	424.582	487.633	182.649	421.07	270.055	231.859	337.898	210.119	272.737	100.915	653.605	223.686	462.127	360.449	536.483	331.51	456.802	574.243
2.43_272.0259m/z	0	0	0	0	20.9795	0	0	60.4809	0	19.3188	0	0	0	0	0	0	0	0	0
8.35_469.4606m/z	114.559	0	369.485	41.7504	0	37.0879	0	0	0	0	21.778	5.9846	1.2416	14.5145	0	7.01835	13.2922	22.6226	6.90622
29.76_147.9416m/z	4.34847	2.07338	0	0	5.84543	0	0	2.77207	0	0	0	7.71686	0	0	8.7039	0	0	0	0
3.30_589.1342m/z	592.914	1097.04	0	656.232	761.077	1512.93	1167.43	3054.57	2875.1	399.552	615.021	0	624.613	183.89	432.65	1213.97	838.955	996.081	826.033
37.88_485.2806m/z	0	0	0	39.4787	157.782	48.0564	36.9476	138.615	0	0	54.0493	0	99.6137	130.52	0	0	0	0	0
6.00_341.1164m/z	1865.77	1584.81	1955.9	1196.8	1696.33	1353.7	1010.92	910.55	1625.58	1641.24	1456.96	2187.3	1103.42	1550.95	1632.62	1021.6	1763.32	1094.3	1363.1
40.30_339.1999m/z	37.7478	35.1063	48.324	87.7337	69.0426	192.666	214.485	171.22	208.955	151.163	0	167.271	134.489	41.7735	52.2577	0	55.1902	106.431	110.754
38.09_144.9236m/z	41.7158	0	11.6195	0	0	5.30217	0	18.3409	54.987	18.7889	0	0	0	0	18.6727	22.9378	0	9.24947	17.5699
1.65_123.0443m/z	79.2975	0	119.873	0	49.4606	0	0	110.118	0	0	57.5931	0	40.0673	0	0	0	0	0	0
0.89_360.9390m/z	0	0	0	0	0	23.1506	27.5832	0	0	52.8322	0	0	0	0	110.26	0	0	29.9669	0
4.80_210.0754m/z	687.173	51.4067	951.278	615.143	57.0694	1011.08	314.623	305.17	0	0	965.735	165.703	228.48	329.892	49.393	481.723	433.291	349.201	394.601
28.02_173.8703m/z	391.484	467.781	399.191	275.817	149.199	219.563	232.034	63.6216	191.889	282.716	189.554	333.918	133.611	135.997	292.933	295.781	194.277	246.097	148.784
7.12_289.0706m/z	2439.94	8163.91	12903.4	773.491	6914.67	42.3547	175.55	9517.53	300.905	3856.65	4130.24	10305.6	31.1007	5461.3	7866.44	6048.48	5399.55	4547.4	5113.79
15.58_174.8720m/z	38.8922	0	18.7766	21.0824	0	8.00684	0	0	7.83024	0	0	0	0	7.4232	0	0	13.6109	9.35211	8.09869
25.82_174.9543m/z	3.99035	8.98556	33.0575	29.41	29.3871	17.6949	19.321	10.8821	6.72489	13.5182	16.7714	0	12.3764	9.16649	3.07159	13.3247	24.206	4.05061	10.1265
5.61_1153.2670m/z	10518.5	31185.2	55560.9	2204.24	26682.1	0	223.969	49747.6	35.259	16574	15668.4	44205.7	0	21468.1	33633.2	22364	19834.2	18003	19410.8
35.65_182.0704m/z	0	0	18.5505	0	0	0	0	12.4928	0	13.5667	13.5548	14.0314	10.1134	10.2289	0	9.62026	0	0	0
1.48_129.1377m/z	42.2796	9.40021	35.5592	38.2979	13.0215	64.9665	30.3013	10.0887	17.0867	3.82555	32.9423	16.8887	48.2542	17.599	16.5891	34.2511	63.0245	47.9114	36.8473
4.17_159.9537m/z	31.5032	31.6519	93.9099	1.77882	42.7835	12.7554	1.8054	39.3664	0	0	2.18511	3.96943	0	40.1085	26.3837	9.71781	21.2707	2.41314	0
0.44_440.0260m/z	0	52.9043	126.336	218.289	109.103	206.735	83.2122	194.504	247.312	353.387	98.5328	65.148	249.677	192.801	396.114	0	72.789	216.857	78.574
36.37_112.9845m/z	7.97762	0	23.6982	18.1099	39.1675	39.4626	32.0808	30.1649	61.0521	35.7548	28.9988	59.1092	44.7057	12.7543	20.2532	0	39.8621	9.63726	52.509
1.88_341.9457m/z	55.2717	102.076	88.1544	77.099	80.0667	59.0092	43.9462	0	34.1915	140.069	84.6763	154.638	19.8849	140.291	116.606	118.107	131.681	52.0125	85.165
4.84_659.1820m/z	105.954	0	140.053	54.4	71.6937	0	0	379.709	0	0	0	113.987	0	0	0	35.4449	0	0	112.443
8.82_489.1977m/z	1481.91	0	8683.25	1367.99	0	2125.21	0	48.3145	0	0	2648.5	15.7121	0	536.54	0	1008.59	780.321	867.577	824.105
3.66_721.1875m/z	1858.52	2381.11	1003.21	1490.57	2483.32	2357.91	1954.42	4134.26	4205.17	684.624	2540.59	40.5016	1106.33	1311.92	1721.22	2665.87	2275.23	2030.66	2196.14
36.84_397.2263m/z	197.476	715.974	1356.59	1508.75	1692.98	1878.99	1571.64	1404.61	1807.35	2238.56	2021.2	2187.15	1548.55	1755.64	1014.57	295.732	1703.45	1812.52	1678.71
40.05_341.1081m/z	10530.2	12676.6	17724.5	13184.1	16584.8	13588.4	13259.6	10963.5	18070	17098	19147.8	19321.7	15909.5	18857.9	14931.6	10394.4	15242.6	16088.8	18591.8
3.23_189.0543m/z	729.896	550.56	544.565	307.001	449.205	631.209	731.349	768.62	873.947	416.063	465.417	647.128	544.91	408.521	518.144	701.231	521.76	481.588	539.269
25.61_174.9525m/z	15.4565	38.5635	60.234	28.433	19.9872	39.1312	39.9308	23.0143	15.6424	13.638	34.8379	32.7612	27.8589	29.9732	23.5534	12.1524	12.1522	28.4864	22.1595
6.67_440.0367m/z	47.8743	0	0	0	0	0	77.3277	0	57.1556	0	0	0	0	0	0	0	0	0	0
9.33_503.1771m/z	1164.65	0	3618.62	19.477	9.2829	128.636	0	0	7.9674	17.9969	39.6699	47.4353	12.5656	24.7492	0	94.1759	192.063	99.123	66.9349
10.76_447.1865m/z	1309.98	1044.32	1839.8	1056.42	2573.73	1138.78	1107.59	1275.77	1239.47	843.677	1127.67	1315.53	1339.36	1287.95	1322.17	1324.81	1113.83	1263.7	1149.53
18.41_339.1802m/z	1507.97	1634.74	1933.48	1667.14	1411.24	1698.5	1464.39	1745.36	1864.6	2211.08	1817.03	2072.71	1843.68	1534.53	1852.73	1652.13	1701.64	1654.99	1384.82
5.74_506.6087m/z	0	0	0	157.485	98.6761	59.085	41.4843	314.562	132.6	0	0	0	30.3446	187.474	0	42.8337	55.8575	51.9995	55.0414
7.40_102.9831m/z	0	3.42096	2.86641	0.807012	0	19.025	6.61441	0	5.01888	6.46265	9.92353	12.5746	4.19014	15.1982	0	6.00271	13.7709	8.02055	0
9.07_866.2047m/z	449.277	2304.53	4547.45	0	1494.69	0	0	3530.3	0	615.758	599.585	2821.48	0	1232.72	2583.8	950.24	1250.22	1056	811.523
0.21_143.9487m/z	0	18.3009	78.6446	56.9278	12.9756	57.556	26.8926	35.8749	49.8754	68.8521	57.4886	23.998	78.283	43.5512	79.3967	11.1837	43.1219	37.6508	46.0661
40.23_217.8514m/z	23.8678	25.6584	0	0	0	0	0	0	0	0	0	0	0	0	0	51.0662	0	0	0
28.86_145.9284m/z	23.8927	56.0146	0	31.9488	30.4026	22.0299	0	22.194	0	50.4648	31.522	0	26.8061	81.967	51.6535	0	30.3811	0	0
6.26_565.2414m/z	0	0	0	0	0	63.599	0	63.8562	0	0	48.0463	0	0	0	0	0	0	0	0
11.59_161.0432m/z	258.479	280.026	335.87	243.499	290.216	313.82	279.873	356.528	242.226	294.578	296.118	369.536	289.323	337.613	294.507	281.888	243.71	311.389	254.998
7.32_722.6744m/z	0	62.709	321.273	0	3.26318	0	0	0	0	0	0	0.225909	0	0	95.2144	0	39.7306	0	41.414
1.32_254.0774m/z	359.173	265.804	383.332	296.628	418.018	262.953	468.477	948.523	626.379	503.339	388.954	412.851	742.005	719.178	118.645	176.303	147.977	296.757	553.117
1.22_392.9162m/z	32.4654	47.5601	0	76.0572	24.6634	54.3039	34.1546	83.4317	31.8134	128.388	0	37.781	8.05502	12.2521	39.8209	39.8729	45.6024	64.7063	8.1036
11.75_373.1281m/z	1542.34	5949.68	3061.28	1272.73	1690.66	3555.35	4414.69	2662.62	5151.48	5946.84	3474.34	1123.62	4239.19	1120.51	4686.59	2961.29	3014.09	3031.82	2511.28
18.54_101.0230m/z	0	0	8.70267	0.981553	10.2484	4.00397	2.43942	3.31529	4.4824	15.4293	23.447	9.29316	20.7268	5.11306	1.95277	8.69772	10.1248	6.2559	0
3.06_428.1011m/z	490.478	41.4782	444.932	263.755	0	0	29.4122	316.924	0	52.8547	0	0	337.754	0	0	115.767	0	35.0661	27.4322
11.14_101.0236m/z	41.1789	6.69594	89.1804	0	17.1185	0.0376519	5.6486	9.80635	5.60286	0	23.63	35.5173	9.60051	43.46	0	12.15	25.273	21.555	10.6309
9.43_538.1351m/z	1533.51	0	2832.22	740.787	0	1826.73	47.6504	0	86.5191	0	1014.46	827.111	380.753	193.605	71.4485	425.745	670.488	700.174	687.066
2.36_117.0544m/z	182.015	12.1351	748.427	58.9106	25.1103	180.961	23.4968	22.2958	5.5893	10.0686	363.049	24.4157	0	7.58785	7.45984	36.9776	123.6	74.0847	53.9862
7.35_575.1184m/z	0	1189.45	2574.21	0	528.781	0	0	1887.28	0	0	0	1620.61	18.4051	89.0801	1085.74	212.796	174.301	78.1224	302.037
7.63_576.1240m/z	2066.61	11709.5	17896.7	200.34	9140.67	55.4125	161.441	15929.4	70.6035	3868.92	2576.5	14048.6	55.9479	5428.91	11531.7	7170.76	5876.18	6520.99	5490.73
24.90_173.8700m/z	215.969	207.978	149.596	92.111	12.8741	67.2104	43.0624	26.0376	60.4482	89.672	160.751	120.812	48.9205	58.8112	111.121	132.224	147.916	161.173	101.663
1.69_172.0584m/z	19.4873	0	23.8511	0	16.0421	0	10.5037	10.8832	16.7233	0	0	0	72.6161	0	0	0	0	0	0
4.01_163.0736m/z	258.979	342.013	342.914	225.192	346.981	187.638	299.1	256.585	326.587	332.784	230.015	272.749	120.346	202.969	295.053	366.964	248.217	199.392	196.833
1.58_133.0498m/z	344.494	263.127	307.006	212.56	203.697	239.544	229.265	195.608	187.985	209.462	185.88	298.253	280.534	243.425	278.308	274.58	294.627	197.924	235.021
1.15_207.0134m/z	112.123	0	125.294	0	35.0818	0	35.6713	0	0	0	321.348	0	0	0	0	69.1551	0	40.4756	205.237
14.09_429.2100m/z	66.9594	0	73.9868	0	0	115.653	0	0	0	0	112.16	117.709	0	0	45.0472	0	0	0	0
4.74_160.8934m/z	21.225	21.3446	10.6242	2.94619	10.2939	8.68822	0	3.34949	8.04543	6.62191	19.9042	2.84181	0	14.2114	0	6.76373	3.44247	19.1394	16.5355
6.30_746.6128m/z	0	136.46	433.473	0	165.969	0	0	299.837	0	0	0	253.611	0	0	136.936	0	0	0	0
6.95_342.1131m/z	23.1157	17.8021	0	29.4607	18.2577	0	16.0408	0	0	18.2013	20.2932	0	60.2705	19.4384	14.3413	0	0	47.6891	0
21.27_223.8930m/z	168.132	70.7539	130.129	105.505	161.399	95.0354	124.189	173.485	190.351	187.113	104.343	213.989	236.536	225.692	142.97	51.3429	86.9094	173.181	173.74
27.94_173.8699m/z	220.865	358.075	243.145	142.514	45.1713	114.309	79.202	83.8894	96.9952	109.562	171.364	146.073	104.683	144.357	186.354	219.723	123.817	72.5767	41.6254
27.03_101.0224m/z	39.1962	36.004	50.7917	21.4324	47.6835	63.6857	37.9192	24.4228	24.0923	39.7635	71.4241	49.3117	42.2683	35.7371	26.2266	9.06856	17.2125	37.5064	47.586
1.48_661.1847m/z	557.301	0	1104.46	0	0	0	0	0	0	0	554.56	0	0	0	0	0	0	0	0
7.68_161.0406m/z	0	52.103	42.2012	13.6835	63.1242	0	20.9249	22.6034	12.3315	0	0	14.3064	0	18.0329	12.1738	43.1984	16.207	45.97	15.3752
3.35_411.1850m/z	589.555	71.1101	424.548	74.6022	810.847	369.149	384.447	1137.3	81.8139	172.963	325.42	1238.42	583.71	973.208	487.683	679.191	636.119	460.279	377.6
7.13_863.1844m/z	0	4774.61	9586.61	45.0587	4693.47	0	0	6933.43	0	1134.87	1166.32	6862.93	0	2390.79	4746.49	3263.17	2799.06	1423.88	2037.73
11.37_720.6579m/z	13.9652	906.14	1157.04	0	659.968	0	0	812.181	0	272.754	112.085	1013.73	0	296.507	688.817	636.013	362.823	408.556	353.531
26.43_136.8936m/z	17.0729	14.9739	10.0204	8.21424	3.56202	16.5495	15.154	1.32403	13.541	17.8082	0	8.69419	12.0161	3.51208	4.59704	15.6605	4.89354	20.2064	12.4693
11.39_540.0906m/z	124.564	16.4013	568.995	53.3902	0	27.0262	0	57.8292	0	0	0	87.1041	0	0	41.9758	0	37.6531	0	0
4.74_163.0381m/z	16399.1	10528.5	9990.27	8065.33	6887.97	7059.41	6501.63	4740.88	9289.42	10271.1	8139.49	14215.2	7524.97	8690.18	11788	9844.89	9839.44	8513.26	8760.72
30.32_136.9030m/z	23.8087	44.0532	14.2289	30.0373	43.0857	23.0626	16.4726	17.7829	23.5389	56.6386	45.1493	20.2732	28.9061	33.6343	46.7582	17.3676	14.637	37.1597	12.9822
8.13_133.0126m/z	0	39.7959	100.747	0	0	0	0	0	0	0	12.1584	12.6336	0	0	0	0	16.2099	7.40587	4.07053
33.92_313.1646m/z	0	0	14.1436	0	0	25.3198	12.8717	13.2576	0	0	0	0	21.5936	53.5854	0	0	0	0	0
25.03_187.8486m/z	14.9628	17.8014	0	0	0	0	11.4673	0	9.26455	23.8689	0	0	0	0	13.3125	56.9767	14.8321	28.3578	0
12.40_720.6566m/z	48.2974	408.563	420.326	0	279.043	0	0	403.919	0	171.377	103.695	375.695	0	141.963	403.204	301.737	140.429	204.288	183.698
9.77_505.1972m/z	611.366	52.1728	641.629	507.524	409.442	1051.33	120.922	1279.98	0	0	477.597	654.231	41.4602	1401.6	98.2869	458.517	480.268	354.488	437.2
36.38_144.9253m/z	54.129	9.89265	20.2296	0	13.3108	29.1032	6.63554	9.19309	13.3724	20.9713	7.30944	21.001	21.0002	11.3311	58.8936	25.8551	0	13.7882	0
34.35_217.8520m/z	0	10.2046	0	13.9199	0	0	0	0	0	0	0	0	0	0	0	24.2979	0	0	0
5.79_393.1753m/z	1661.11	1276.47	1464.87	568.263	1251.07	1281.58	1248.13	1197.26	1213.99	1306.09	1751.58	2084.67	1313.47	1580.21	1283.47	1890.33	1204.72	1233.68	1609.2
11.19_102.9849m/z	22.0369	16.0318	53.0612	35.1111	13.3656	38.9535	17.8699	10.1296	4.56874	9.66173	22.3697	14.6267	12.3522	37.4883	10.4888	24.3709	26.8385	16.2646	26.9833
27.53_216.8572m/z	9.77605	15.3262	35.1231	0	20.1818	0	0	0	0	37.2604	0	21.1439	14.7176	0	15.7017	18.9071	0	0	0
1.88_124.0216m/z	22.9395	0	120.725	0	23.4062	0	4.6038	165.284	0	0	30.0233	0	0	0	0	0	0	0	0
9.59_146.9360m/z	11.8063	36.5026	78.719	21.8914	18.3668	74.2623	28.5393	8.81205	54.3624	48.6098	13.4917	37.6347	68.9028	34.7324	9.60428	22.7747	30.1354	0	15.2012
8.94_601.1545m/z	36.3976	420.691	330.819	90.5198	289.181	604.766	438.664	675.286	236.115	0	895.806	0	0	0	73.8869	549.416	290.469	194.742	0
1.47_141.0194m/z	23.3736	0	32.3142	0	52.6413	0	0	29.1641	12.6525	12.0038	10.6693	0	0	0	0	0	8.45159	0	0
7.35_865.1986m/z	25935.6	74380.4	121544	8562.43	59784.2	3144.5	3483.17	91830.5	4523.92	34640.4	35235.6	92586.9	2327	44679	75047.3	50216.4	45862.9	43015.9	42336.4
9.67_463.2182m/z	719.592	706.855	861.948	375.857	532.935	542.592	461.091	568.133	383.816	650.842	597.35	980.787	498.2	929.464	638.956	619.624	642.544	553.833	580.734
20.41_344.0378m/z	952.914	610.773	623.842	697.09	728.41	729.405	634.839	661.979	922.864	903.86	1030.34	683.911	694.642	782.366	802.198	698.136	769.531	641.43	424.117
40.18_194.0477m/z	0	5.80987	62.1671	83.5093	93.4668	67.294	129.529	107.232	49.1213	36.9283	34.9373	111.031	82.198	83.4587	11.1948	21.2694	142.619	126.216	152.535
4.02_133.0645m/z	23.0289	25.823	32.3139	10.7991	22.3052	11.5988	15.8716	3.34853	15.6916	18.6165	11.1958	17.4479	2.74578	13.0913	19.3548	33.8318	16.6974	17.3035	7.8144
30.60_190.9284m/z	28.9203	48.4457	41.1246	35.2514	58.8669	37.5368	47.314	39.3884	77.6915	60.2975	56.0486	15.1747	0	16.3608	90.3125	97.3858	60.3609	17.0627	48.7745
6.46_427.0766m/z	18.2843	49.6426	24.0296	38.2968	76.304	60.5125	117.334	102.296	144.417	42.6383	79.6652	9.12277	71.3251	76.1006	53.5426	18.9722	63.4889	95.6289	64.8039
5.14_249.1326m/z	180.512	0	962.42	0	0	21.9188	0	0	0	0	259.503	11.9793	0	0	0	69.5247	27.2845	28.8482	16.2012
7.63_367.1024m/z	628.967	1196.64	843.946	307.679	225.936	0	215.124	230.249	444.643	690.077	516.529	732.569	255.791	224.208	809.387	628.815	585.707	513.087	447.499
3.79_281.0654m/z	1548.46	1097.36	959.656	969.144	999.871	1389.87	1273.78	2390.9	1509.33	1100.61	808.746	1483.71	1250.95	1741.02	1333.9	1467.88	1333.49	1276.4	1244.02
7.85_517.2318m/z	0	0	0	0	1015.22	0	87.2758	1381.09	0	0	0	662.042	0	661.466	0	226.86	152.805	182.179	139.138
33.80_201.8577m/z	32.3864	0	3.09265	0	11.1875	7.98397	0	0	8.70896	10.0722	7.7703	10.4637	0	0	0	0	0	0	0
7.16_161.0282m/z	102.959	186.454	488.859	70.0157	183.521	77.8957	62.28	297.807	66.7912	115.001	158.646	344.126	49.1211	236.995	204.191	275.757	240.099	186.607	255.275
15.18_720.1560m/z	0	497.342	481.291	0	155.482	0	0	358.316	0	1.717	0	405.816	0	130.273	319.921	157.27	188.713	72.4073	102.992
40.48_238.8334m/z	75.4817	90.4808	60.3186	41.6678	6.6724	38.2833	30.0101	0.0270998	65.1436	14.7758	38.0216	85.2298	40.4213	19.6491	115.794	167.841	32.8919	69.0672	39.185
20.46_174.8705m/z	122.706	0	0	29.8656	34.821	37.0328	36.0279	14.6773	33.1627	37.1817	34.9278	106.942	31.5581	31.0855	40.9823	50.2797	10.1236	26.5116	27.0762
5.13_112.9837m/z	3.98885	0	72.7759	0.132065	0	0	0	0.619773	0	0	18.6238	0	0	0	0	29.3586	8.09888	2.5281	0
29.60_190.9260m/z	70.806	56.6265	68.6518	58.6928	32.4241	59.7302	34.2641	7.53208	13.751	41.1027	16.0763	40.3001	28.9528	35.6195	41.179	81.1577	18.1904	59.2043	9.63198
8.49_208.0143m/z	0	0	0	0	0	0	46.9238	0	0	0	0	0	0	0	0	0	14.1795	5.17568	0
0.42_341.3028m/z	0	3.2624	51.493	66.0783	224.254	79.6215	90.7452	136.197	231.2	110.902	119.874	106.84	321.742	184.879	34.7914	0	82.5073	143.52	257.576
1.24_555.0884m/z	1392.53	590.505	396.983	1342.63	1012.15	571.875	159.82	0	1308.47	1322.95	178.714	1084.07	773.224	1259.37	1695.23	1877.5	1071.26	1152.84	1251.14
35.47_114.9334m/z	48.9724	38.9248	63.421	44.3421	43.8436	48.2263	43.9243	26.0639	53.1883	39.3706	61.8077	32.0074	30.9703	17.289	95.792	132.622	68.3608	48.6128	48.4127
4.17_471.2077m/z	2984.51	2467.31	3178.58	2595.9	2281.59	1917.25	1647	3680.76	2436.02	1763.57	1914.42	2056.48	2106.23	2282.43	2224	0	2613.72	2206.2	2055.57
25.95_136.8955m/z	14.009	20.8144	21.4129	12.2351	15.8341	23.8685	31.7997	20.3003	23.0017	10.6291	18.0398	3.17855	17.589	24.8698	2.03255	30.6682	0	13.8706	7.08987
28.79_200.8590m/z	30.1264	0	0	26.9961	0	9.9565	0	14.7453	13.2377	0	0	0	0	0	0	0	0	0	16.6164
1.06_665.2112m/z	0	0	0	0	0	0	0	69.8396	0	80.9198	0	0	0	0	0	273.265	0	0	0
6.48_1153.2652m/z	0	99.0089	2104.33	0	83.2456	0	0	2209.95	0	0	0	430.685	0	59.0758	193.494	0	0	0	0
10.31_131.0341m/z	52.8583	30.081	35.389	0	64.665	114.464	59.5162	73.214	29.1349	15.9105	57.4634	71.3603	59.7281	92.08	73.7197	17.7185	26.3249	42.5263	36.9554
3.94_283.0484m/z	938.484	462.071	1813.75	357.103	318.744	478.649	283.624	368.761	395.941	358.278	679.275	619.796	320.692	558.981	620.302	672.866	628.281	486.637	478.262
33.48_113.0234m/z	21.2655	7.91141	0	6.87192	9.6065	9.70881	5.2953	40.3995	33.5288	23.4489	0	11.4297	10.0706	12.4851	3.0722	0	0	17.2766	15.6322
17.78_503.3359m/z	111.964	509.533	0	0	0	0	0	0	0	0	0	0	0	0	182.703	0	0	0	0
39.82_199.8500m/z	18040.8	15689.2	12341.4	9440.79	3332.33	8627	3546.94	3433.55	3666.59	6573.88	3915.55	7290.44	2673.01	2186.03	13158.8	22445.4	7930.75	4927.08	2253.91
5.09_162.9782m/z	49.5723	18.7674	30.578	25.2656	23.1521	36.3707	38.2856	25.3601	69.4166	37.8688	34.9331	45.1173	29.9323	32.879	35.5161	55.8926	40.1506	27.8485	36.7114
5.60_349.1133m/z	576.883	532.661	278.081	312.206	238.732	702.723	935.014	279.911	497.244	650.083	677.575	486.345	470.27	302.806	297.344	633.828	477.666	380.194	541.432
6.30_747.1165m/z	0	108.211	305.48	0	115.932	0	0	235.262	0	0	0	191.927	0	0	132.745	0	0	0	0
1.51_333.0254m/z	283.427	336.789	317.219	610.437	154.295	286.571	623.264	134.113	266.788	204.851	168.828	557.734	400.778	124.055	557.62	434.737	838.36	418.195	520.991
6.63_865.6998m/z	64.5815	364.441	790.787	29.7202	217.23	9.92292	1.59109	381.21	3.99781	86.1429	59.66	410.494	1.56611	47.8831	343.039	107.899	300.908	38.1058	81.5278
17.45_162.9825m/z	14.9736	0	4.55335	0	16.382	6.00777	16.0018	0	0	4.54706	0	18.7374	11.1254	12.1958	7.09809	6.07695	32.9035	15.1913	16.3241
11.15_233.0649m/z	406.348	13.7736	954.824	271.785	0	166.482	0	331.186	0	0	227.225	371.841	20.1179	282.517	0	287.019	253.585	252.067	120.982
9.11_301.0359m/z	125.966	0	0	0	67.1242	20.1863	35.9709	18.4154	0	0	0	76.358	0	264.844	33.6627	0	0	0	0
35.65_135.8929m/z	0	0	0	0	8.64761	8.03813	0	0	10.0868	0	0	0	0	0	0	0	0	0	0
0.47_159.8920m/z	634.452	233.322	182.281	252.947	96.6432	118.596	71.3902	123.356	132.428	228.14	119.183	181.57	95.1869	62.4053	302.446	195.268	221.487	142.057	102.323
0.89_472.9154m/z	324.395	90.7289	331.753	151.081	232.191	138.038	79.1594	189.909	235.187	69.8636	61.293	118.13	176.704	129.486	434.339	117.664	149.163	60.499	83.043
35.53_114.9337m/z	0	26.5865	28.854	35.443	0	28.0352	10.0878	2.51154	8.967	6.81977	44.9115	7.83887	25.5199	47.5936	32.0209	7.46933	40.0569	20.5975	17.0936
25.38_173.8709m/z	40.5375	187.512	193.753	131.871	54.9152	96.003	61.0168	56.4974	53.9757	96.9007	106.6	55.4867	25.273	66.8504	70.1264	69.9701	120.941	24.5145	23.526
1.38_244.0455m/z	189.174	169.168	82.7023	251.875	200.468	296.009	346.378	112.28	223.6	307.905	121.545	376.56	236.463	229.626	247.054	347.144	323.14	226.358	231.582
5.92_563.2346m/z	578.437	0	567.227	0	471.957	969.398	698.821	508.55	584.581	553.339	296.702	327.918	626.562	923.008	63.1883	0	521.529	598.932	391.072
5.86_1114.1985m/z	0	141.21	137.979	107.291	0	0	0	0	99.8731	138.171	0	0	218.235	0	0	0	0	0	0
37.31_201.8581m/z	0	15.2697	0	0	0	7.45924	0	9.20882	0	12.7635	0	0	1.61995	4.62975	0	33.8636	11.038	0	3.44892
41.00_342.1135m/z	227.659	0	0	1029.56	0	0	0	0	0	0	0	0	409.619	0	0	0	0	0	0
0.86_390.0640m/z	55.9553	15.4435	23.6919	53.4046	31.3132	44.0673	41.9949	28.8904	45.4019	43.4669	41.8974	50.8895	34.6073	42.9363	63.2703	9.02193	52.8658	24.8899	36.6908
25.29_134.8897m/z	0	0	0	0	0	9.00823	24.6585	0	0	9.31761	0	0	0	26.069	0	0	20.9569	0	0
5.61_149.0561m/z	22.9338	26.4463	21.0527	44.7016	32.1695	0	8.84534	84.8988	82.1743	0	0	25.2901	0	25.828	20.9853	33.9125	75.4234	11.6314	27.3319
4.47_180.0439m/z	0	0	0	0	0	0	0	0	12.874	9.66442	0	0	0	0	0	27.268	0	0	0
3.51_728.2218m/z	0	659.592	0	89.8625	0	0	0	0	0	0	0	0	0	0	186.329	0	0	0	0
0.82_262.9308m/z	52.8499	99.6732	114.018	149.459	75.7674	177.75	33.6764	121.647	164.126	90.8465	0	0	143.6	61.878	106.98	308.415	35.2422	0	97.6269
6.44_461.1658m/z	1195.71	1340.88	1662.51	955.101	1712.22	1159.2	1417.98	1313.47	1387.25	1350.27	1366.18	2277.72	1487.55	1507.21	1472.15	1715.7	1348.62	1439.75	1551.53
3.31_786.2409m/z	0	0	0	0	0	0	0	0	0	0	0	0	0	0	0	148.065	0	0	0
4.23_681.2918m/z	0	0	0	0	0	0	0	0	0	0	0	0	0	0	0	3488.01	0	0	0
1.05_565.0461m/z	0	0	0	0	0	0	0	0	0	0	0	0	0	0	0	638.784	0	0	0
1.05_261.0394m/z	0	0	0	0	0	0	0	0	0	0	0	0	0	0	0	341.514	0	0	0
5.99_166.0183m/z	0	0	0	0	0	0	0	0	0	0	0	0	0	0	0	40.4299	0	0	0
4.48_459.1535m/z	0	0	0	0	0	0	0	0	0	0	0	0	0	0	0	337.605	0	0	0
4.10_426.2007m/z	0	0	0	0	0	0	0	0	0	0	0	0	0	0	0	274.118	0	0	0
9.09_433.2363m/z	93.365	0	0	0	88.0403	200.345	234.902	62.772	0	0	23.1125	242.484	227.014	110.226	39.9772	0	112.836	46.5543	11.2045
3.23_135.0436m/z	815.751	585.819	580.878	358.457	559.263	750.961	866.091	990.37	1003.17	467.643	497.187	889.37	782.383	494.09	635.527	853.744	655.362	632.138	561.741
2.48_727.1925m/z	666.17	331.632	112.419	0	70.1758	1148.71	760.629	94.1475	246.602	420.855	305.739	140.935	917.816	210.106	161.317	567.222	209.331	175.047	421.326
4.37_109.0280m/z	262.132	88.3599	267.806	42.3733	36.4156	110.94	173.092	190.779	151.316	297.884	149.705	171.379	62.2388	66.7255	102.335	119.264	167.105	195.582	198.827
6.41_631.2226m/z	107.677	93.846	0	147.861	0	0	185.319	0	0	188.817	107.16	89.2467	257.237	73.6282	151.964	238.767	97.3982	167.146	0
9.53_463.0884m/z	844.413	212.545	1182.59	64.1459	285.458	405.602	561.867	931.094	884.495	1041.7	422.292	340.35	86.5821	682.165	371.434	560.117	516.629	545.194	369.852
14.45_139.1112m/z	110.719	61.2796	436.937	1209.52	506.926	786.093	258.307	183.743	0	420.876	160.47	41.1487	15.6739	35.3085	34.3486	332.342	194.465	234.146	254.809
7.12_149.0441m/z	291.275	151.908	253.747	175.351	384.645	170.053	147.925	320.579	217.2	304.893	106.095	160.234	121.514	350.326	140.136	215.269	281.642	187.208	271.556
31.46_133.0124m/z	0	16.8189	0	7.40053	24.0253	17.0278	31.9561	39.6358	0	36.404	0	67.4255	0	0	24.5155	8.89874	45.8176	21.9198	39.3255
39.96_216.8527m/z	6503.15	5590.05	4697.77	4002.35	2533.41	3705.58	2520.4	2400.04	2950.39	3485.03	2961.48	4206.01	2186.46	2117.23	4811.86	7192.11	3609.93	3090.65	2251.99
6.67_918.1131m/z	2649.87	2988.48	2844.99	1270.91	2169.53	695.621	878.459	989.024	938.721	4142.51	2921.21	3605.28	416.819	2907.56	3173.09	1453.09	3151.62	3199.61	2661.57
5.91_517.2281m/z	1426.4	153.01	1945.9	241.297	1200.64	2869.06	1864.91	1168.06	1156.3	1597.64	927.103	1138.6	1355.33	2972.38	432.076	727.893	1217.78	1372.18	1582.87
5.44_500.0989m/z	1888.88	4616.56	7402.96	864.343	3366.75	198.89	296.76	5195.5	705.628	2979.23	2188.12	5751.56	346.316	2704.26	5054.06	2857.65	3057.99	2546.09	2575.48
24.57_147.9406m/z	14.5487	3.89674	3.47438	0	0	18.445	0	0	4.79601	0	0	0	0	0	0	0	0	5.78885	0
1.32_306.9628m/z	70.8717	68.3585	28.5778	0	96.247	21.8201	182.942	68.7502	129.104	181.228	52.6456	11.2977	95.4265	182.532	13.7666	0	63.9659	11.951	37.2456
22.75_173.8682m/z	26.9302	40.1418	27.8829	0	14.5654	0	12.3322	13.5533	0	14.7745	0	18.3913	20.2233	0	0	0	0	0	15.1456
36.38_182.0741m/z	5.95888	0	0	0	0	0	0	0	0	0	0	19.4303	0	13.2232	0	0	11.0871	10.128	0
0.96_638.9291m/z	0	96.475	0	12.8933	0	33.7975	38.7064	0	149.175	0	137.184	0	17.0645	30.1289	30.1297	40.1583	55.7238	45.8514	34.9274
1.47_323.0965m/z	351.61	10.4265	670.015	0	81.192	0	53.989	70.574	0	0	354.877	0	179.704	37.9132	0	0	0	0	33.1385
2.20_148.0467m/z	10.4667	10.8776	12.0438	0	0	37.5287	47.1671	238.814	31.489	0	0	6.44239	16.0358	0	7.92802	19.8697	0	23.027	18.9324
41.01_113.0246m/z	63.3795	0	0	76.3879	0	0	0	0	0	0	0	0	75.6085	0	0	0	0	0	0
37.93_201.8589m/z	33.2803	16.9632	0	0	0	0	8.66508	0	0	0	10.896	0	6.80846	0	0	58.9239	20.9866	0	9.04787
2.05_287.1508m/z	146.89	0	21.6151	0	171.615	55.8992	24.7401	150.789	0	0	35.479	156.135	168.807	69.5618	31.7313	105.287	33.4019	46.5605	51.6207
25.34_162.9806m/z	10.9742	0	9.50387	5.38078	5.76518	20.0054	22.7768	8.37245	12.2083	7.36632	37.6439	5.96333	0	7.16058	2.56016	9.20716	8.10295	20.2566	10.1282
4.43_203.0703m/z	163.986	0	113.435	16.2254	96.3311	129.788	65.3411	237.546	255.874	45.3428	54.2344	42.3429	37.7741	93.0487	10.024	131.549	133.781	94.614	56.4317
33.81_174.9534m/z	30.8495	17.8009	14.4004	30.4336	34.196	10.0119	15.9825	8.93656	17.8099	36.537	24.7954	36.9522	24.2539	15.815	19.9615	17.9991	19.2408	21.5313	23.121
12.34_447.3732m/z	25.6612	14.2679	30.0358	0	62.7396	56.2353	2.78531	62.5235	0	24.2846	20.26	164.624	16.2091	84.6979	102.619	25.7618	43.5246	49.24	35.2576
4.55_177.9884m/z	89.5523	71.2735	103.962	40.9972	46.5179	56.0237	50.9897	40.1275	66.2705	66.9186	68.9621	92.2304	51.0977	61.8601	72.5997	37.0627	59.6409	47.9212	57.9664
39.93_218.8538m/z	0	7.91264	0	10.5573	0	0	0	0	0	0	0	0	0	0	0	24.7671	0	0	0
3.70_675.1055m/z	0	82.0337	0	58.317	0	0	45.0069	378.759	145.41	0	58.1118	0	66.2005	0	0	0	0	0	0
6.68_373.1277m/z	325.814	0	0	0	0	509.61	665.073	0	216.897	0	90.8698	50.5255	536.217	0	0	116.938	99.2749	46.041	45.9982
29.48_136.8999m/z	27.2075	52.9881	36.8179	15.0791	40.073	12.4808	22.1653	5.61751	7.36086	67.1118	24.7431	20.8386	18.3804	38.0966	22.4756	21.1332	13.2749	36.5348	12.5431
1.42_619.1722m/z	1206.78	1066.65	262.902	906.996	2275.59	310.618	944.972	0	608.753	2379.66	267.13	4607.13	431.192	2074.74	2856.47	1568.15	1756.21	1799.77	1677.24
9.38_309.9635m/z	74.2028	177.983	54.4049	126.19	251.358	277.553	245.949	83.4118	82.6912	420.367	189.41	61.6532	273.647	136.225	143.908	0	89.1963	229.449	114.913
0.98_181.0701m/z	34991.9	24624.6	48742.2	21340.9	28130.3	27491.8	20423.6	14419.2	24488.6	38666.9	38600.5	45069.3	28515.2	28765.6	28494.9	29359.5	30127.6	26672.5	30636
4.66_447.2171m/z	0	0	0	0	17.0945	0	0	16.7063	0	0	0	127.326	0	77.1379	14.7235	0	7.33498	16.4576	0.447922
1.49_129.0181m/z	7507.27	3782.35	10570	6963.77	2833.49	7826.99	4016.84	2939.5	3304.61	2688.51	8232.38	5586.25	5706.95	3711.84	4710.47	7053.18	6203.85	5345.92	5456.38
5.60_576.3727m/z	38.4327	153.151	278.886	0	100.819	0	0	278.198	0	34.1714	88.2503	228.358	0	76.4672	112.441	90.1597	55.1064	64.7644	66.9151
9.73_452.0975m/z	598.114	24.8101	1422.06	227.693	0	1142.77	417.88	0	0	0	227.948	95.491	847.145	89.099	12.839	83.288	434.396	479.464	341.435
11.20_101.0226m/z	46.8183	4.94379	99.0038	3.92606	4.80305	13.9329	8.4045	0	7.30921	11.3453	34.3403	15.9928	17.1392	14.2902	22.1879	8.77855	0	16.1932	9.9281
0.94_212.9200m/z	1291.13	906.134	904.98	1021.96	648.213	777.407	591.278	354.072	844.928	1493.22	1113.84	1872.66	1080.17	844.45	896.426	1105.6	872.37	917.969	936.657
3.31_162.8933m/z	12.965	0	18.5338	0	0	0	0	0	0	0	0	10.2857	0	0	0	29.3633	13.1615	0	0
10.44_191.0540m/z	69.8113	64.379	158.107	41.2261	79.5934	121.747	148.503	81.1493	104.763	67.18	48.1214	38.7186	166.869	86.921	77.7546	54.4899	74.4616	23.7154	81.2675
0.95_392.7715m/z	240.292	208.019	635.892	104.385	189.884	180.99	197.033	104.344	374.778	0	95.2598	572.256	454.643	366.658	487.128	305.804	127.142	199.764	240.379
5.04_445.1702m/z	241.866	137.801	406.387	176.254	79.6459	110.571	122.041	152.521	0	156.213	68.1332	0	0	265.149	286.598	235.065	263.987	130.469	64.0858
26.56_136.9001m/z	19.0594	8.63904	34.9865	20.2702	32.3093	6.00774	5.63878	16.2825	0	17.3557	5.63563	27.5978	0	15.6081	8.12135	13.2681	9.67231	18.0796	3.03832
4.35_135.0434m/z	211.856	204.585	250.16	170.842	120.219	174.991	194.462	200.648	242.913	235.435	161.526	266.114	139.863	132.124	207.959	122.471	179.64	136.348	183.259
1.43_147.2347m/z	0	0	0	63.7755	0	26.5095	6.30393	0	0	0	0	44.8131	0	0	5.36303	17.0587	5.24876	38.9438	7.08916
7.73_191.0625m/z	320.469	417.982	733.861	150.642	591.871	269.319	194.924	568.309	176.65	315.553	624.321	601.835	316.014	429.368	469.603	516.478	460.303	291.531	363.231
13.94_563.2709m/z	2227.07	2185.98	3269.14	1143.72	1241.33	1193.31	1094.25	1620.9	1519.69	1451.83	1343.59	1316.02	1559.55	1242.96	2415.07	1574.26	1327.21	1470.77	1114.12
5.65_359.0740m/z	360.687	380.952	202.104	230.624	79.5817	305.2	369.458	182.248	360.827	437.464	243.716	0	379.197	129.98	158.242	686.246	309.54	355.205	120.539
35.36_173.8694m/z	31.4181	0	0	9.05983	0	0	9.4614	0	0	0	0	0	0	0	0	46.7015	10.2431	0	0
7.71_602.5818m/z	0	70.7109	51.2133	5.89038	73.0101	0	0	84.9966	0	61.3768	72.6466	50.3465	0	56.1588	51.9189	65.0686	62.1768	53.7178	36.4588
7.84_519.2439m/z	509.682	0	134.441	0	1080.81	1237.31	764.107	1114.14	0	90.8162	310.752	528.721	534.973	1060.8	242.797	475.716	636.397	431.418	492.745
11.59_179.0543m/z	926.701	1039.73	1133.96	783.308	1050.7	998.103	881.666	1155.78	971.008	1132.44	959.191	1181.23	885.586	1251.9	1061.04	886.344	873.82	978.543	901.727
26.48_144.9249m/z	9.97411	0	31.7318	13.9422	9.14355	46.481	10.8923	7.5329	0	49.7302	0	39.9453	0	11.3237	0	0	0	18.3352	0
1.76_125.1417m/z	51.9384	3.4617	154.736	14.4236	8.15064	29.0689	0	20.2172	4.93145	0	71.6055	7.67855	7.07875	16.2832	4.21501	0.0498128	15.7381	3.69057	13.672
0.98_163.0596m/z	923.024	624.894	1281.13	495.239	770.372	560.722	498.963	332.476	655.453	1107.66	1044.93	1175.96	620.836	719.021	808.9	996.21	810.608	692.536	759.882
11.75_564.0562m/z	0	400.786	0	0	0	0	218.084	48.544	286.664	759.272	58.5386	0	250.224	0	108.094	0	57.4434	66.4098	0
1.73_187.0236m/z	675.902	80.9866	1457.8	156.336	90.2303	387.543	51.4165	186.728	35.1847	13.2863	781.558	181.512	113.893	192.914	63.3191	100.648	304.444	140.649	269.428
11.75_343.1176m/z	768.497	2829.27	1676.53	509.671	774.761	1643.4	1933.86	1241.48	2451.56	3073.39	1654.66	629.955	1974.39	583.372	2136.82	1376.77	1392.32	1487.41	1194.64
5.48_160.0150m/z	520.018	799.746	759.838	502.687	443.799	154.935	235.082	700.258	673.251	701.681	101.166	591.656	175.027	383.172	691.607	636.352	475.221	574.579	560.182
6.69_865.1999m/z	205571	353967	495435	93282.2	303076	65397.6	68452.8	368599	81135.5	221478	237787	444628	51316.7	284108	374272	304410	270092	254191	252993
11.75_811.4563m/z	0	235.865	0	420.111	66.0632	657.086	509.634	72.5075	251.433	73.945	210.93	0	0	100.894	393.087	97.7189	90.8946	0	0
5.61_500.1003m/z	218.919	1207.57	2800.99	0	1342.49	0	0	2423.1	0	454.195	442.837	1868.99	0	1067.55	1377.67	603.181	623.018	516.266	607.208
3.69_425.3015m/z	29.3397	44.2088	30.2935	18.6617	17.1083	24.6364	50.6997	133.284	62.5085	43.4314	35.7268	26.9443	53.2555	64.8782	11.9669	52.4997	45.5633	29.3995	6.87604
7.10_383.0972m/z	427.307	638.673	49.5272	97.9937	0	9.95413	0	6.7777	555.82	276.136	66.9475	0	0	0	125.464	72.6149	126.16	44.0561	84.5785
13.25_269.1743m/z	14.7681	0	0	0	0	0	0	0	0	0	0	44.4872	0	122.288	0	18.2648	0	45.2535	0
10.30_101.0230m/z	330.795	156.508	403.211	200.657	356.111	448.561	262.763	337.642	206.569	245.351	342.733	513.121	363.016	411.702	294.424	321.702	299.455	333.133	310.2
4.04_381.0275m/z	55.2467	69.1834	59.1386	14.7225	27.7109	0	10.0851	73.1131	84.151	70.4526	0	17.2834	0	52.2127	56.3118	38.8455	61.6966	62.5761	33.4116
21.45_174.9520m/z	19.294	3.95577	30.7308	0	24.47	0	22.1535	20.9277	6.48589	11.3657	13.5247	24.0028	17.3218	29.2567	57.7623	51.4687	13.9976	24.6385	11.0325
5.26_161.0246m/z	182.498	263.688	319.265	195.497	117.444	101.78	204.305	139.346	244.522	327.585	202.086	194.108	154.874	270.014	172.201	381.988	387.976	179.22	267.147
3.23_381.1750m/z	1280.25	643.583	1493.27	81.3581	983.458	1004.71	893.74	967.179	1064.04	1152.56	1245.44	1988.48	1047.95	1555.98	1131.3	1127.63	1084.74	947.639	952.781
1.88_599.1645m/z	96.1534	0	125.888	0	208.785	0	0	944.542	73.9829	0	85.9951	5.22798	0	0	0	0	0	0	0
32.96_312.1633m/z	18.9536	0	0	0	31.0277	0	0	0	0	29.3208	0	0	0	0	0	0	0	0	0
9.44_475.1946m/z	1665.73	0	2922.87	606.75	0	1549.77	0	0	128.543	0	902.416	666.109	180.078	500.402	0	915.752	488.595	638.062	424.327
1.42_111.0450m/z	132.564	100.318	153.041	54.3257	116.149	52.0986	62.3271	130.003	117.869	111.217	124.311	111.906	76.4772	113.267	77.0862	55.6653	71.7351	68.0239	87.6925
10.52_864.6900m/z	0	717.574	2282.87	0	483.574	0	0	1745.62	0	0	0	1299.05	0	64.4279	855.394	262.528	301.598	251.565	106.693
0.23_115.0025m/z	0	7.91204	47.6607	62.2091	57.212	54.4637	19.3347	81.6428	66.2137	27.1829	47.3043	56.3191	77.717	50.3192	56.8762	11.2852	45.7703	34.0382	58.2689
4.72_381.1744m/z	176.484	108.622	279.094	0	47.1912	205.768	276.575	153.78	256.91	542.336	241.631	169.952	103.309	104.565	0	289.226	230.61	197.518	151.085
10.08_607.1285m/z	0	0	0	0	0	0	0	55.9192	0	0	0	21.9735	0	145.949	0	0	0	0	0
4.38_351.2673m/z	268.086	551.221	697.103	193.529	222.137	228.431	406.418	153.906	434.108	247.976	539.676	192.862	439.364	247.483	379.65	151.862	278.753	177.23	225.502
28.70_101.9353m/z	28.9284	56.029	27.9531	36.8511	0	19.6843	16.3653	6.69721	25.4009	17.397	48.5321	0	24.4151	7.4753	0	52.5599	23.594	38.7602	22.2965
30.09_144.9224m/z	20.4468	66.0069	16.3179	55.3674	10.931	15.0173	7.4638	14.6436	29.3124	45.4972	0	37.4918	27.519	29.2045	0	60.2816	18.507	13.9842	14.7791
12.08_290.0446m/z	376.58	12.8428	483.353	429.965	18.0852	563.317	17.3246	6.1623	0	0	279.888	0	47.8225	15.9969	0	39.2783	21.4615	107.72	0
0.96_131.1648m/z	192.104	251.88	116.154	283.54	403.887	306.939	270.378	526.455	469.451	223.155	512.697	38.5177	229.722	243.979	275.133	493.244	335.129	286.288	448.284
3.88_115.0022m/z	29.1635	15.8244	151.997	5.69751	23.5069	36.0505	91.2493	125.936	59.0023	72.2887	61.2565	174.729	10.1129	22.5907	166.41	409.238	202.13	22.5087	42.2073
18.11_174.8693m/z	68.7917	24.3055	16.1489	40.9127	19.1729	12.0141	25.4826	65.0906	8.96335	9.36015	31.6245	101.265	14.7206	14.3152	73.9305	35.7632	40.6948	39.012	51.5941
3.50_705.7250m/z	25.9394	288.386	0	0	0	0	0	0	0	0	0	0	0	0	77.8432	0	0	0	0
4.83_167.0330m/z	7090.78	6499.35	8492.03	4118.07	6307.19	2942.36	3125.25	7797.68	4253.44	5558.17	5376.57	8449.01	3374.8	5839.73	6147.63	7053.92	6187.28	5411	5332.87
33.10_312.1763m/z	24.6953	0	0	0	0	0	18.0873	20.931	0	0	0	0	0	0	0	0	0	0	0
1.68_204.9405m/z	17.4761	2.2124	24.0575	75.7622	4.34809	53.2674	19.4779	8.3693	19.0494	20.5357	3.38023	68.7711	4.0437	69.0339	40.2592	121.277	50.0816	55.3302	26.8645
39.77_238.8347m/z	33.9113	22.1466	0	0	10.7458	16.3063	0	15.9037	0	22.348	0	0	0	13.2947	34.9249	28.553	43.5742	20.9429	11.5874
2.52_821.0766m/z	0	194.11	87.9109	138.448	56.8889	85.7277	0	0	276.524	80.7137	67.642	0	132.024	120.943	86.8907	0	0	0	74.843
14.45_115.9212m/z	15.4594	9.88786	7.96625	0	12.4866	36.1254	0	11.7415	22.6933	0	12.3967	0	25.5862	13.2976	22.0142	0	0	10.2468	0
1.67_320.0914m/z	532.007	578.958	575.209	893.477	812.585	481.042	1210.22	1718.23	663.152	1045.5	398.319	604.078	459.572	1161.51	682.288	909.395	761.589	685.122	717.478
8.82_137.0085m/z	0	51.7893	62.202	0	11.8608	0	27.7484	8.34119	16.8174	0	87.1113	12.4094	10.1155	19.4383	14.3416	34.9331	30.8631	18.2339	13.6745
21.91_101.0237m/z	6.82281	5.93235	0.111145	0	11.3462	16.8176	7.54	10.8801	29.1349	15.712	18.0177	0	10.3259	14.3044	0	0	17.2122	23.7536	5.82548
1.59_119.0342m/z	222.153	92.5704	143.392	13.1499	142.023	0	110.764	35.9125	25.9016	273.527	121.746	291.936	41.4496	213.586	221.654	176.574	79.0912	65.5098	81.2314
39.47_217.8514m/z	8.70806	0	0	0	6.42665	0	0	0	0	0	0	0	0	0	0	25.3162	0	0	0
3.90_217.1064m/z	3057.56	1442.13	1598.89	1112.19	3264.85	2449.88	3014.4	2064.63	1471.99	1789.24	1731.63	6417.48	2674.93	2854.07	2597.19	2790.02	2477.21	2219.09	2524.51
10.31_576.6263m/z	27.9366	1000.12	2266.08	0	965.73	0	0	1658.13	0	198.947	143.246	1550.54	0	502.063	1287.02	400.228	521.119	361.394	381.28
10.30_149.0442m/z	401.728	211.625	474.145	199.849	546.507	594.78	365.182	552.287	311.669	345.747	382.53	608.013	461.955	705.752	407.745	409.25	411.714	471.093	370.255
2.26_367.9458m/z	399.534	104.424	393.698	163.068	84.9494	332.958	281.172	390.435	214.449	368.852	257.026	179.329	244.669	228.414	179.608	200.418	368.562	206.936	193.537
5.57_361.0681m/z	61.8258	0	19.2571	0	19.0708	67.2305	25.9644	72.7068	68.562	0	56.1298	99.0872	25.1581	26.2672	46.9167	0	102.043	0	26.8527
32.37_191.0546m/z	0	0	0	0	9.42786	0	0	34.6952	0	17.9308	20.2835	0	16.0695	13.2937	0	1.07959	0	0	0
10.31_576.1239m/z	94.0031	2146.64	4632.56	0	1633.16	0	0	3661.76	0	244.996	234.06	3104.66	0	807.907	2213.44	562.332	788.791	507.907	543.017
7.47_190.9292m/z	78.68	81.5726	83.7864	76.0911	72.3023	56.4977	64.8626	38.1848	89.0684	77.3855	78.8069	76.2616	80.5588	69.6058	59.1383	66.7178	66.8289	78.2855	66.0036
3.46_159.0907m/z	101.225	0	0	16.6822	0	93.8736	64.0942	134.613	0	7.95279	104.274	26.3233	5.66619	123.115	0	30.0521	84.4095	20.7516	46.5586
12.05_433.1536m/z	172.009	232.385	293.951	86.4613	390.994	24.3997	82.7008	744.058	19.7356	73.1448	40.5704	89.1559	43.3603	227.923	163.311	49.4751	164.443	100.348	82.6097
9.68_431.2280m/z	139.498	51.7203	244.83	68.57	762.694	175.319	209.743	583.891	35.3372	166.322	202.995	531.33	221.784	914.577	315.633	305.852	280.82	317.823	236.616
28.90_145.9302m/z	59.5004	28.1941	0	14.7066	36.041	0	0	0	22.3774	0	43.3644	0	24.7838	22.4511	0	45.5854	0	45.5736	0
0.86_503.1518m/z	864.005	490.138	606.795	541.897	489.34	598.781	576.51	405.323	733.901	508.394	501.296	808.199	489.107	588.391	896.142	447.394	507.854	509.421	460.535
11.20_517.2280m/z	1069.96	818.21	683.629	229.868	1029.21	1144.35	1239.62	1088.47	992.59	828.286	531.996	1091.29	1212.08	1069.78	1087.53	945.375	808.129	923.521	725.285
34.35_113.0233m/z	0	9.58102	0	8.32169	11.5052	0	0	7.89988	15.1456	16.5387	28.8744	11.3856	23.7076	9.16815	9.21638	0	5.73185	9.11377	14.177
0.93_464.8051m/z	1198.12	798.498	639.284	927.705	580.726	749.876	448.746	417.52	683.42	1621.48	1026.91	2049.96	1015.43	881.172	782.239	973.495	840.239	802.423	812.345
9.54_113.0232m/z	48.8748	83.2371	105.848	43.1939	58.7256	42.0494	84.8037	37.3507	59.4001	42.6066	68.0154	57.872	70.6112	130.012	64.7266	62.5873	73.5031	57.5693	34.1612
32.63_217.8528m/z	45.058	13.6711	14.0811	15.6973	0	13.1187	11.2479	0	0	0	0	0	0	0	31.5834	42.9564	0	0	0
19.47_242.1737m/z	93.0001	57.8373	28.4492	29.3956	161.832	62.0723	83.986	47.7025	46.5001	0	112.111	38.8515	0	0	30.798	134.137	29.8655	21.7349	86.8719
11.53_430.3843m/z	248.119	176.377	164.908	161.071	350.709	298.811	218.338	256.806	231.919	281.333	193.965	245.139	239.686	577.706	237.071	192.704	192.585	253.473	165.122
9.27_285.1696m/z	672.686	31.1428	758.286	130.043	0	693.568	540.051	6.06055	0	0	498.745	372.717	309.313	38.3433	42.599	293.164	255.598	263.609	282.895
10.66_407.1924m/z	0	119.699	0	110.139	0	73.1034	119.008	81.2068	62.2623	0	19.6466	0	48.0481	0	0	0	0	50.1418	0
3.13_125.0227m/z	20.4506	77.831	131.889	26.0177	35.9256	0	0	168.282	15.1323	18.3075	39.377	148.505	0	23.5263	0	52.8071	22.1001	20.567	52.8928
29.95_145.9287m/z	265.373	207.095	43.2752	161.196	100.946	92.2886	83.8745	33.932	35.8471	85.2586	150.585	23.4398	170.824	70.7406	69.6022	105.283	77.5476	98.2516	20.9412
9.09_467.1692m/z	63.5549	0	253.599	60.884	27.2632	53.3681	182.172	69.2257	130.684	19.15	136.69	81.965	56.5371	187.411	133.566	61.9539	66.3299	31.6918	0
8.85_562.0055m/z	2755.84	851.992	696.815	966.536	2635.56	1227.18	1671.44	1958.2	695.117	2276.94	1714.28	3327.27	1271.75	3399.99	2174.02	1395.87	2317.68	2321.79	2012.6
30.32_144.9234m/z	111.341	322.085	54.8229	94.6284	93.0364	59.4757	36.1913	53.1745	94.7221	117.329	99.9652	71.088	52.6819	95.3887	132.294	153.443	44.5014	75.2447	11.5017
3.24_137.0126m/z	62.4284	29.722	57.3243	30.9394	55.4534	13.9311	41.2067	45.8202	81.6764	14.7801	45.0942	22.8671	14.1612	27.9107	50.0581	50.4429	21.2722	16.2083	11.9012
3.99_501.1081m/z	764.416	0	0	0	161.114	84.0344	34.8228	687.241	0	0	45.5368	761.076	0	489.521	119.351	0	23.6167	0	0
6.28_210.0755m/z	588.151	184.457	936.241	570.473	178.588	1069.75	390.92	258.942	31.9464	0	1119.37	290.503	214.391	439.188	97.5749	550.908	523.964	376.486	340.322
9.09_565.1046m/z	149.305	0	0	22.044	85.9001	0	13.9584	49.5418	0	27.2001	26.2178	172.09	32.3083	132.153	70.7969	25.0558	83.418	87.3697	0
9.09_523.2023m/z	7072.26	4159.44	3024.13	5059.48	7898.98	5451.47	4993.15	2730.14	3781.53	5673.09	3810.25	6011.6	6481.16	8876.3	7726.18	5557.97	5806.27	5223.63	5179.73
27.09_162.9792m/z	0	18.7928	14.8062	6.38233	24.2414	16.2964	9.24787	0	8.87796	11.3674	4.44064	9.14585	0	8.69457	0	0	0	19.0277	0
9.61_531.2184m/z	38.5827	43.6113	108.188	40.4745	84.9124	40.9081	41.0639	52.6158	42.0277	68.0058	19.1035	73.6404	66.1739	52.1019	29.0629	77.5091	31.5842	20.7998	16.6725
6.21_333.1164m/z	894.87	645.116	1188.56	559.458	1070.75	807.571	557.15	922.074	287.299	526.848	972.563	1256.55	456.776	1143.55	683.722	587.263	847.5	693.712	683.417
4.22_364.0859m/z	556.712	182.707	679.226	466.562	42.1475	386.586	167.801	275.609	0	52.8649	242.994	0	547.632	200.584	0	298.565	245.316	302.021	220.476
0.23_101.0236m/z	0	25.7075	19.3453	104.274	72.9975	70.4821	29.8353	68.1345	82.0679	66.4785	58.1663	87.0317	67.4096	68.175	37.1043	81.4141	41.0043	88.2342	21.2625
3.94_102.9848m/z	62.2123	50.7137	126.173	33.7525	15.1454	32.9096	17.6542	43.4682	23.5989	3.78635	26.2038	33.7041	30.4851	36.9311	8.19352	46.4439	13.0885	20.6668	41.6116
21.60_173.8712m/z	248.348	64.1905	64.0944	81.1498	27.7406	56.9185	103.338	25.0603	21.1436	109.321	23.904	45.2377	5.13796	35.9477	89.2444	93.7459	85.378	39.3076	35.5828
24.11_173.8702m/z	28.9253	55.3754	124.474	48.5915	9.53395	18.0205	14.2908	17.5778	0	0	52.8629	22.8578	0	0	21.5033	75.9453	0	62.3701	0
7.42_431.1681m/z	397.352	526.655	939.983	437.918	620.768	535.323	946.048	730.037	820.059	772.278	530.766	334.069	715.411	670.996	735.3	830.197	574.221	648.452	660.676
6.26_864.6898m/z	20.1181	2365.03	7949.03	0	2146.16	0	0	6290.54	0	193.016	52.9557	5011.21	0	701.366	2692.07	1029.74	1231.58	1026.78	822.778
1.30_132.9064m/z	9.95982	13.3555	29.2369	17.6188	56.6773	27.1777	41.1495	25.5654	32.4417	83.7191	23.8584	56.7674	22.6818	12.0996	19.9447	18.5741	63.6275	26.5216	47.8652
11.13_447.0937m/z	375.813	21.7612	338.383	13.1452	300.438	16.0191	15.968	280.122	0	0	0	813.046	0	246.539	115.481	160.358	60.3306	99.2248	54.6157
7.38_345.0813m/z	186.177	0	0	0	0	0	0	0	0	0	0	0	0	0	0	17.4638	0	0	10.6838
0.44_303.9204m/z	340.544	405.45	433.658	431.077	107.824	206.721	90.8084	129.645	0	256.09	50.5469	304.175	34.3622	103.342	480.681	0	371.204	169.631	23.1049
1.40_221.0554m/z	42.9826	37.1188	15.2043	69.2122	35.8563	111.634	40.8485	27.7158	17.5117	89.2944	0	131.788	20.6564	89.7862	37.6375	144.809	117.605	70.6357	107.351
6.02_495.1168m/z	0	0	0	0	219.669	0	0	0	0	0	0	54.7612	0	562.217	0	0	0	0	0
18.65_173.8716m/z	56.4643	17.0755	29.5867	7.85106	8.56487	12.8257	34.0094	7.3533	0	10.2257	0	34.1363	21.2288	11.0312	0	17.4789	33.4078	27.3376	11.1357
31.35_173.8708m/z	88.769	47.938	0	0	0	0	15.1316	9.54176	0	22.3823	0	0	0	0	18.4319	0	0	0	0
33.80_250.1438m/z	1114.58	1054.8	1259.44	1335.4	1519.97	1438.61	1134.95	1336.97	1807.03	1698.3	1627.88	1491.35	1743.77	1448.37	1317.93	1038.22	1357.07	1787	1688.51
9.63_435.2445m/z	1141.03	460.319	664.382	561.865	881.268	563.265	520.179	1338.23	164.861	176.265	450.373	1619.58	457.773	1376.57	680.341	824.982	678.257	515.483	741.444
9.01_441.1755m/z	788.108	749.522	2126.44	668.397	508.852	771.594	456.658	919.228	279.352	483.267	833.005	579.934	511.602	544.238	617.855	560.568	752.566	627.572	543.932
1.04_441.0964m/z	558.135	309.908	331.115	85.1102	140.19	56.4025	0	168.617	443.759	216.878	394.394	339.726	274.807	345.181	249.137	2846.1	57.5115	179.893	197.743
24.34_173.8701m/z	350.499	426.572	311.921	158.503	135.179	192.596	109.897	78.5792	83.1145	192.232	183.453	267.954	71.112	145.99	101.169	492.015	362.221	121.89	49.01
5.20_865.2000m/z	31286.2	66152.6	110731	11110.9	59022.2	4574.76	4255.28	88346.6	7785.57	40914.8	37462	86729.3	3484.58	46016.8	68410.1	51734.3	47237.4	40404	44097
5.09_133.0645m/z	28.9281	28.9217	37.9551	0	30.7778	23.7701	42.3866	61.8393	51.6102	38.6456	16.9062	34.1262	40.4507	40.0872	25.0733	38.3616	46.2849	30.1154	37.1189
2.74_151.0385m/z	1353.49	1051.87	1633.15	911.3	1081.59	1075.83	879.739	1200.36	812.615	945.024	1090.87	1127.35	933.362	1196.37	1181.72	1197.92	1159.6	928.563	1050.43
41.00_194.0461m/z	139.575	0	0	335.886	0	0	0	0	0	0	0	0	394.293	0	0	0	0	0	0
34.80_217.8520m/z	17.9531	0	0	31.9043	18.5758	0	0	6.69601	0	0	0	0	0	0	11.8048	10.6334	48.7054	0	0
1.13_503.1604m/z	3359.04	1907.79	2456.67	2091.28	1546.65	1743.74	1215.66	1099.79	1954.54	2293.25	1971.06	1940.75	1555.02	1700.19	1951.97	3925.62	1616.06	1795.48	1812.58
6.19_689.2292m/z	710.163	1622.32	2584.23	153.892	889.498	900.648	1683.25	2294.9	666.801	1190.87	1933.75	2069.57	1044.85	1116.45	1063.91	4248.72	1147.72	1678.86	1890.65
1.48_253.9912m/z	29.5508	0	0	79.7217	0	14.2578	0	0	0	0.268403	0	7.6097	0	0	0	0	9.81025	23.5171	14.7026
34.53_145.9307m/z	0	8.40442	0	10.7998	11.1242	0	0	0	0	17.0507	0	11.8081	0	9.21754	0	0	0	0	0
25.41_144.9257m/z	43.2999	8.14935	8.65774	8.88583	9.95377	14.826	7.29413	7.11421	0	22.1458	40.8451	48.8384	0	0	0	35.4741	9.17731	15.7764	23.4054
1.29_145.0126m/z	6.59299	0	0	84.5883	15.0229	58.5153	0	0	0	0	0	90.2455	17.1176	15.2503	80.102	0	29.3687	19.6488	8.72671
5.09_192.0453m/z	12.967	0	9.67393	7.8588	7.21746	0	20.1745	0	11.7774	0	0	0	0	0	23.5976	20.7442	17.2573	0	14.217
13.20_569.2051m/z	0	0	71.1085	0	0	45.0898	41.2735	0	0	0	0	0	0	0	0	0	0	0	0
17.97_101.0228m/z	23.7281	7.66332	21.1879	12.7334	23.9299	27.4893	15.7591	2.51088	6.57241	10.2343	15.6361	21.669	17.9648	28.7834	12.5857	16.8319	5.06248	18.1016	13.1623
0.92_243.1024m/z	110.587	79.6959	103.785	111.649	109.479	90.1005	85.709	87.0019	130.769	133.727	150.64	143.912	162.958	98.3907	99.7649	91.2354	108.057	99.4158	152.212
1.70_139.0394m/z	58.7717	52.0106	0	0	67.3995	0	21.5853	0	22.4086	0	0	205.967	66.3863	176.087	71.0255	94.9411	0	25.9336	65.4517
6.78_295.0817m/z	2441.17	2958.53	2520.65	1631.83	1699.17	1965.23	2778.43	2489.84	2864.65	2388.98	2014.97	1809.09	2128.79	2299.31	1915.57	2623.99	2412.36	2211.99	2026.91
8.00_393.1747m/z	47.3961	33.5088	0	0	160.195	132.318	32.21	303.522	0	0	20.4949	193.327	82.8426	896.445	243.939	187.426	67.5181	0	38.4937
15.61_720.6606m/z	0	84.0636	34.1465	0	33.6136	0	0	104.943	0	0	0	153.373	0	36.6177	209.434	14.6841	25.3186	33.4371	34.4061
14.41_864.6906m/z	0	1858.42	3040.01	0	1371.98	0	0	2810.71	0	54.5936	17.6508	2512.51	0	442.152	1955.74	707.232	724.294	696.678	633.384
36.13_353.1995m/z	526.987	223.783	319.537	182.439	29.2061	81.0157	74.1987	77.0892	40.353	153.058	0	96.0705	34.3776	45.5144	314.863	513.192	233.27	0	0
24.43_190.9272m/z	71.8032	23.8121	43.1755	36.0819	15.3675	31.9993	15.1991	57.9929	19.0493	5.23445	16.9017	10.6304	0	34.0653	29.6936	44.5481	28.2171	50.5558	11.1369
4.99_720.1563m/z	0	65.3215	837.797	0	153.501	0	0	1941.65	0	22.7312	0	275.259	0	0	0	0	0	0	0
37.68_144.9230m/z	68.1187	9.45327	0	0	8.98596	0	19.0453	7.95286	14.8565	12.9815	8.79486	14.5701	15.3405	7.67989	27.96	86.2228	27.5446	10.879	11.5805
26.35_101.0228m/z	0.99155	18.781	5.68959	11.7787	27.7899	29.4208	20.0427	13.1762	28.3294	13.5665	11.031	5.67514	26.0468	10.1463	18.4296	14.5666	13.606	19.0273	18.225
35.74_133.0136m/z	0	8.43401	76.2104	0	19.2219	15.9582	0	24.6685	26.5022	9.09656	80.6433	43.5467	26.3035	43.5196	19.6031	0	45.5894	37.151	14.1835
1.45_897.2376m/z	229.254	1986.72	0	0	0	0	0	0	0	0	0	0	0	0	1264.17	0	0	0	0
3.66_589.1341m/z	2372.06	3779.3	1793.89	2430.39	4006.86	3297.76	3042.57	6081.79	5615.37	1866.91	3601.83	0	1351.43	2024.21	3109.46	3769.42	2996.45	2861.04	2364.83
30.62_145.9286m/z	84.4782	96.5156	28.4637	41.6759	17.8935	67.6023	0	14.982	0	90.0447	0	90.4174	43.2352	28.6471	82.9761	47.6507	64.3441	74.3706	38.2148
5.53_581.0245m/z	0	0	0	0	253.416	138.634	23.3909	64.6446	0	0	47.7551	505.134	0	606.989	20.7835	24.7991	0	57.6743	0
0.41_412.0299m/z	74.0439	201.069	381.534	515.458	864.396	603.036	505.258	659.545	893.129	662.647	955.012	710.872	919.095	970.4	435.281	0	364.821	840.438	886.419
6.59_175.0385m/z	50.6604	96.751	41.285	18.009	43.4661	36.8309	98.3759	100.714	137.097	51.6576	49.2373	34.2487	18.3589	0	59.5835	130.579	21.2727	0	47.9466
2.85_379.1593m/z	4645.97	2302.43	8942.12	1411.19	4083.87	5638.46	4741.01	5042.49	2776.79	4711.51	4914.28	7398.66	6092.49	6276.05	4579.48	4818.62	5095.73	4271.78	4075.98
36.01_217.8527m/z	0	0	0	0	0	0	0	8.03208	0	0	13.7166	0	0	0	32.3669	0	9.57394	0	11.1381
21.27_532.0380m/z	4759.77	4445.92	5497.5	6272.81	6552.62	5417.92	6849.22	6011.39	9791.69	9459.43	5132.06	7628.3	10017.2	8131.93	5964.67	1566.41	5401.3	6553.12	9280.6
8.20_451.2220m/z	44.9934	66.4804	214.869	0	491.706	140.79	108.999	460.399	48.5443	71.5185	102.473	589.785	175.852	349.611	173.082	127.737	313.552	231.338	160.823
4.13_447.0918m/z	30589.1	20.4154	12937.3	3843.01	49847.7	39661	13111.9	25164.5	0	180.555	22097.8	111291	1663.15	96607.7	15175.9	34839.4	29480.7	27534.3	26691
30.41_187.8521m/z	78.5112	20.7688	0	18.1634	8.44811	37.2199	48.0364	19.6725	40.9075	43.1927	16.9068	21.719	8.68885	0	31.3819	24.3057	12.153	53.0498	16.1593
41.00_191.0534m/z	130.399	0	0	380.408	0	0	0	0	0	0	0	0	470.32	0	0	0	0	0	0
1.34_735.2206m/z	141.443	0	0	0	106.173	0	0	0	0	0	0	0	255.635	0	0	0	0	0	0
0.96_131.0443m/z	12183.9	12820.3	8675.74	13864.9	14735.3	13943.8	11596.9	27878.3	23772.4	11428.2	18869.2	2775.43	11090.4	11510.1	14269.5	19269.7	13609	13480.9	14883
30.27_173.8703m/z	1371.07	1532.9	865.805	898.528	422.035	828.268	449.363	299.27	450.067	661.759	502.039	719.373	371.691	487.39	1209	1484.37	832.714	740.428	256.765
7.65_125.0239m/z	5.9147	37.4142	162.431	0	20.0446	5.15916	0	122.018	0	0	0	74.3219	0	13.2974	84.9706	0	7.40313	0	0
29.52_162.8883m/z	0	18.9292	0	10.3067	5.76325	53.6399	16.1843	0	12.6355	25.6173	15.252	29.5753	15.586	14.0546	23.3929	19.0188	24.0442	0	15.9198
5.55_146.9370m/z	163.301	110.108	102.483	101.87	64.8151	83.3232	119.783	55.3391	151.192	123.843	145.928	68.896	54.4017	84.3967	40.2473	92.8818	103.607	99.4969	124.745
1.32_288.0650m/z	278.472	227.223	340.157	215.963	313.793	209.434	335.404	849.135	507.006	295.055	357.831	224.279	536.747	515.018	35.4404	74.8749	84.673	171.182	468.124
6.12_303.1814m/z	38.4074	0	222.725	0	3.05995	0	0	0	0	0	0	62.873	0	51.904	0	0	42.8316	26.1025	0
8.46_112.9836m/z	13.9607	0	23.8764	0	0	0	0	0	0	0	4.50691	0	0	0	0	0	0	3.73615	0
5.43_625.5819m/z	0	0	89.926	0	0	0	0	60.2791	0	38.6488	0	0	0	0	0	0	0	0	0
39.04_201.8603m/z	0	0	0	0	0	11.7136	7.13002	0	0	0	0	13.7153	0	0	20.4963	55.6333	18.9602	0	0
3.46_589.1337m/z	359.841	721.168	103.989	304.822	662.121	808.425	594.805	1384.62	984.298	180.438	703.245	0	121.594	348.609	598.46	591.659	394.283	378.559	460.548
3.96_471.2078m/z	352.139	360.054	471.613	478.77	365.291	68.0457	0	911.588	275.704	139.114	75.0377	348.484	331.076	376.962	431.123	58.6882	375.857	240.281	373.531
12.62_473.4734m/z	34.8696	89.5693	64.2384	31.6819	89.8237	0	38.1357	53.2478	27.3592	30.064	54.2322	75.2173	5.05547	125.96	43.2565	55.9775	48.5511	50.6486	53.4024
3.16_397.1721m/z	174.789	0	951.229	0	0	0	0	0	11.91	0	0	0	0	0	0	69.0931	0	0	0
0.96_474.8588m/z	239.3	69.6511	89.5031	242.28	217.32	232.613	173.001	307.326	407.139	167.351	352.704	0	222.89	196.864	66.7953	267.398	303.595	241.003	273.663
1.14_341.9832m/z	2893.7	2182.81	3107.52	3290.57	2095.96	1889.18	1617.79	1679.19	2379.55	3131.35	3928.04	2535.88	1926.26	1448.83	2392.18	3606.03	2624.82	2206.67	3100.06
1.84_467.1184m/z	103.956	805.757	116.171	297.388	198.925	709.021	333.56	73.6425	564.06	307.166	178.764	189.833	430.888	1204.46	477.354	730.287	554.887	457.281	569.288
34.84_326.1830m/z	0	0	0	0	0	0	15.9763	0	0	21.8537	31.4483	0	0	0	0	0	0	0	0
12.18_251.1304m/z	0	44.4861	66.4988	20.1252	20.0918	43.4468	0	95.4328	31.0186	0	18.8409	90.4443	12.5879	64.0398	0	0	0	22.7701	0
8.88_179.1062m/z	380.402	320.04	481.196	427.791	348.529	628.973	606.159	604.747	314.645	411.34	493.19	363.548	508.852	365.108	193.441	427.856	442.014	397.233	396.862
1.12_683.2242m/z	67599.9	53884.5	68823.2	60665.9	56053.7	51087.8	39676.3	36348.6	77779.3	74165.9	88486.1	65114	75235.4	66363.7	56908.9	74091.7	53157.4	50061.7	68875.1
4.74_293.1229m/z	1562.86	537.6	1398.68	791.344	596.814	1032.14	776.548	513.307	379.052	426.854	1231.01	1192.51	674.186	928.081	499.379	917.188	852.707	746.757	673.038
1.32_160.0063m/z	46.0121	81.1881	14.1646	0.0336421	100.351	72.9282	143.342	84.1088	164.245	98.3817	0.810567	37.7084	135.875	140.396	3.83817	4.39477	35.8645	14.7716	87.987
4.31_681.2974m/z	2864.01	3296.98	1438.2	1623.56	3305.41	622.979	756.731	5505.5	3273.66	1817.3	1498.37	1530.49	1843.01	2988.31	1907.63	0	1719.81	1987.34	2460
1.33_127.9555m/z	97.1614	69.265	90.9529	102.34	77.0387	71.9697	74.9452	81.8349	120.688	119.916	73.6756	89.2335	68.817	65.2396	69.8207	102.456	84.9842	81.4878	57.3958
35.08_201.8525m/z	9.80941	0	0	7.44888	0	0	0	0	16.9685	0	0	8.0215	3.67093	0.921912	14.1206	22.2772	11.0392	0	13.8052
8.49_661.2698m/z	0	334.394	0	7848.76	369.916	0	0	5026.19	52.6841	32.9697	494.005	2156.36	0	4995.22	70.8317	1407.72	1378.06	1404.09	1090.31
3.88_438.1139m/z	0	37.202	115.371	20.989	34.505	0	0	21.0811	0	25.5792	0	39.9283	0	0	32.973	35.3951	0	0	0
6.14_174.2497m/z	215.122	423.891	499.288	149.713	290.329	305.388	266.065	121.153	180.045	200.886	139.406	383.992	0	115.426	149.339	51.9783	413.199	81.1789	262.666
4.05_411.0686m/z	78.0817	96.328	31.8705	29.7879	11.0947	0	0	16.4406	40.3263	17.887	18.9604	31.0353	23.3046	30.5922	0	34.4393	0	77.6151	0
12.78_269.1750m/z	56.8546	0	79.6668	21.5965	0	0	175.221	0	0	35.2319	27.7498	259.451	65.9871	0	32.7688	0	16.7429	0	0
35.60_133.0129m/z	0	6.92537	59.1365	11.2467	52.7801	7.0113	32.6524	20.6319	86.8574	23.8786	140.218	57.7842	48.2261	12.2785	56.104	4.45818	53.1059	19.1949	41.745
0.96_301.0545m/z	772.015	1218.6	323.687	1101.49	1464.69	1533.04	1204.21	5127.43	3303.65	439.417	2357.12	0	590.25	659.329	1208.46	1926.21	1440.82	1309.85	1521.19
4.66_447.0888m/z	0	0	0	0	40.8531	0	0	28.1172	0	0	0	210.589	0	163.214	5.86566	0	18.0654	16.4179	15.1883
1.90_279.9872m/z	26.246	26.6933	20.8864	8.95143	16.3894	43.6295	33.5236	10.6432	53.8647	38.5781	17.9516	25.9952	48.3008	28.1714	10.3814	8.77782	17.4406	13.7316	36.7008
6.94_137.0097m/z	40.8843	52.9242	18.0308	25.4759	41.8448	9.20211	23.7109	18.8409	19.0017	0	45.7323	36	15.1733	0	19.9749	13.9264	23.0984	32.4502	35.0343
0.92_540.8181m/z	79.3483	214.98	123.523	112.651	0	79.0241	218.88	269.681	91.9179	250.851	112.893	0	331.521	210.928	0	227.225	214.1	159.227	98.7052
4.29_221.0441m/z	0	0	0	0	51.7985	34.9571	61.3477	216.98	21.5399	0	12.857	0	39.4471	128.436	0	118.313	0	0	20.2584
5.65_337.9021m/z	119.912	249.486	431.161	125.003	156.515	47.66	421.816	295.886	318.481	237.943	239.695	92.7966	43.017	104.258	199.042	421.264	286.77	311.923	112.795
39.40_115.0380m/z	13.2731	29.1142	51.4391	29.3588	43.468	25.5384	26.6322	35.9661	30.2996	35.3538	29.7688	33.7247	27.4968	18.7268	24.64	10.3104	27.1842	20.0214	28.9245
38.63_144.9204m/z	20.4426	15.4917	11.8817	14.7422	0	9.24702	0	6.57041	14.5452	28.406	0	12.1248	0	0	33.9549	57.2008	12.9115	6.36379	13.5437
10.09_377.2168m/z	0	416.866	0	0	0	0	0	0	1477.34	0	0	0	0	0	0	41.7054	31.383	49.9904	0
30.56_546.0530m/z	0	18.8337	0	44.7993	0	0	52.9541	0	0	0	0	0	0	0	0	0	0	0	0
4.36_1087.7309m/z	654.961	690.653	625.33	484.147	680.215	798.093	614.356	604.488	705.032	824.313	736.676	849.812	651.085	498.026	852.794	341.443	770.239	579.586	622.267
7.13_425.0864m/z	0	331.532	637.674	15.7424	88.2677	38.7481	0	844.313	0	0	78.6856	541.989	0	0	164.589	310.83	226.651	114.831	125.281
23.22_173.8692m/z	25.4321	42.3003	104.269	0	15.8499	39.0436	15.576	27.4549	19.0517	0	28.1741	0	0	0	41.984	27.4595	17.2143	24.3021	21.8885
5.12_313.4063m/z	55.375	41.8212	31.8035	26.3822	37.158	20.9731	30.5833	20.6906	48.4632	5.65639	35.9992	41.7497	16.1721	77.4555	30.1921	33.8539	23.2802	8.96202	41.1467
3.63_656.1377m/z	0	0	0	0	0	0	0	374.749	0	696.517	0	0	69.8537	0	0	0	13.4638	0	0
10.53_1153.2654m/z	0	25.7184	189.018	0	0	0	0	117.484	0	0	0	0	0	0	0	0	0	0	0
35.03_309.1712m/z	124.721	34.1279	72.297	30.4421	29.3091	0	78.6174	62.9892	0	0	41.6171	0	41.9787	0	107.045	175.24	32.4147	0	67.1203
39.13_119.0332m/z	40.9808	27.4802	69.5044	9.3284	43.4714	43.0428	20.476	15.9476	16.0001	0.000335954	31.2323	35.6422	14.0648	26.9096	40.206	22.8517	7.09027	7.88137	43.9294
27.11_101.0233m/z	9.56303	21.8587	35.7892	12.7557	16.1834	7.00722	10.9262	14.306	35.298	18.21	31.8916	32.8571	21.0201	17.2839	17.4048	5.02317	12.15	26.7312	13.2677
6.74_576.1202m/z	0	31.0373	0	0	0	0	0	0	0	0	0	101.117	0	0	47.783	0	43.5564	0	35.8837
10.77_115.0062m/z	0	15.824	38.022	0	24.0211	0	0	8.35044	0	0	0	8.63633	0	0	12.8378	0	0	0	6.27545
5.44_1179.7194m/z	0	191.397	708.984	0	52.7545	0	0	657.012	0	0	0	348.546	0	0	59.3411	0	0	0	0
1.32_272.0878m/z	821.505	803.135	1047.28	790.41	1207.66	579.293	1156.07	2719.34	1525.89	1214.62	915.428	1090.12	1636.43	1798.58	388.348	570.793	589.328	537.162	1351.61
4.83_167.1696m/z	80.8491	91.3927	129.561	34.6283	109.103	15.8219	25.5678	127.667	51.7034	78.1574	74.8869	107.867	29.4671	97.7963	73.4363	96.8815	96.5751	84.5995	74.1092
4.74_427.1783m/z	55.6587	0	26.4367	0	0	0	0	0	0	77.2695	0	0	0	0	0	0	0	0	0
26.20_145.9293m/z	0	64.2368	0	22.186	37.5005	23.5574	0	11.5114	0	0	55.9903	15.9625	16.3091	20.4812	0	15.2182	19.2473	21.2673	15.3965
0.42_231.9668m/z	32.6171	106.398	346.959	300.678	526.567	299.984	305.095	400.732	580.029	441.262	501.239	565.51	632.539	565.307	302.311	0	293.989	465.815	522.415
3.22_440.0111m/z	95.3828	0	31.9919	0	13.9735	34.7622	34.4627	34.6493	65.0669	0	0	0	0	49.3724	0	0	28.1287	0	37.2646
5.44_1180.2192m/z	0	197.324	651.289	0	38.6813	0	0	509.065	0	0	0	304.247	0	0	90.3126	0	0	0	0
40.87_191.0532m/z	0	8.94871	43.6567	12.1213	12.42	10.4656	323.449	397.947	518.573	0	373.216	0	0	0	0	0	229.335	0	104.556
0.94_416.8215m/z	390.323	371.162	542.749	231.858	347.769	256.951	252.109	215.252	394.92	354.589	220.248	516.728	379.573	374.943	501.864	358.329	304.816	265.5	302.472
1.18_275.0215m/z	0	0	82.5623	46.0539	0	0	0	0	0	0	32.2852	41.8325	0	0	134.09	373.612	0	0	0
1.73_205.0339m/z	9735.85	1904.63	18673.9	9612.3	2400.11	8629.47	2131.48	3762.3	1854.63	1573.15	10714.4	8200.06	2458.14	7139.73	2691.93	7438.74	6398.62	5319.34	5487.96
29.27_162.8956m/z	31.688	23.0844	10.4415	23.7507	15.6511	15.0609	7.56369	6.91388	26.502	4.91206	0	9.97748	21.7992	4.09066	14.2415	12.4485	0	19.5855	10.3062
1.32_551.0150m/z	436.731	625.729	0	510.323	0	164.376	563.466	540.7	434.474	749.851	261.669	219.616	488.664	724.468	433.983	0	458.104	496.171	714.484
5.92_373.1505m/z	104.902	60.3199	83.2659	7.98952	76.3852	28.7175	92.2511	97.95	244.158	200.307	112.723	24.2057	62.8467	132.134	23.8764	189.973	73.3082	72.0611	175.988
5.98_115.0024m/z	47.2784	205.733	275.144	37.307	139.097	50.564	206.981	134.518	156.724	109.284	335.555	303.5	76.7313	165.161	152.54	440.88	283.409	106.133	179.923
30.82_173.8703m/z	1456.07	1405.91	362.702	688.392	363.406	705.034	258.449	210.192	236.073	536.493	343.843	564.649	349.58	261.122	830.896	1143.35	491.332	528.866	156.987
39.83_194.0475m/z	137.493	46.4775	71.5738	66.8594	106.271	64.7257	42.6082	116.453	151.903	69.8875	89.9851	208.868	132.849	131.276	77.6398	21.094	53.6797	105.199	128.605
11.58_113.0233m/z	120.519	88.4229	194.523	60.8634	105.548	180.211	117.547	176.553	77.9489	45.4201	152.7	156.398	144.043	125.834	137.671	58.289	98.881	93.1638	111.391
10.27_195.0654m/z	47.235	0	60.6796	0	45.889	39.4741	0	58.1426	0	0	47.1594	117.048	0	31.6971	41.439	31.8898	27.772	54.1123	38.7812
3.34_305.1311m/z	558.182	0	731.889	169.549	116.503	392.606	20.2081	104.293	0	0	129.315	198.915	70.274	75.8495	22.362	311.558	103.879	127.18	134.691
1.06_193.1437m/z	245.43	554.67	216.742	300.584	216.004	375.08	91.1857	1032.33	618.077	453.207	62.7333	52.162	418.778	389.884	208.422	1193.14	231.381	166.213	370.511
4.95_137.0100m/z	0	16.3091	36.7567	18.2672	26.8051	29.6534	27.0548	24.192	45.7718	22.1698	58.6189	42.7279	37.9318	15.8576	14.3415	61.0512	31.9049	11.2905	36.5891
0.94_282.9833m/z	105.787	71.4431	48.7002	131.565	159.36	95.1812	32.8219	106.2	201.034	40.2741	127.546	0	22.3591	40.0218	161.214	83.6876	123.395	73.5268	79.9837
8.50_306.0753m/z	0	421.681	47.7979	272.222	470.914	441.337	622.159	872.454	418.445	88.6213	389.777	46.259	327.167	446.496	300.086	355.846	357.091	304.45	289.118
7.32_125.0228m/z	15.4157	191.944	466.219	0	169.115	0	0	395.854	0	13.5308	19.1463	337.692	0	56.5486	124.834	64.2579	28.3575	85.2729	56.7671
1.40_323.0966m/z	0	18.5639	10.9019	76.5519	41.5737	316.937	23.5642	0	40.9492	42.4048	0	406.817	0	361.915	128.714	356.369	270.528	111.869	207.282
17.53_101.9334m/z	0	0	0	0	0	0	0	0	8.30935	0	6.76026	0	0	2.45201	6.72342	0	0	10.9886	0
5.12_425.2018m/z	54.6425	8.33415	0	0	649.494	103.87	213.608	302.726	61.9892	0	0	813.4	38.5565	654.478	129.137	326.183	258.54	233.22	154.256
0.94_120.9481m/z	62.3394	0	177.496	33.3711	91.8839	0	42.4488	32.7974	151.971	74.5726	26.4798	77.1963	111.53	35.5665	127.843	42.5223	51.4132	0	0
34.41_182.0742m/z	10.9644	8.40516	21.6265	0	23.9578	24.968	0	0	0	0	18.0357	36.4941	13.0666	0	0	0	35.8812	8.10318	14.1606
22.95_145.9281m/z	0	50.1705	63.7587	0	12.1263	61.5393	49.8923	14.2622	38.0827	76.1771	0	66.5246	0	31.2047	17.4091	58.6487	0	22.281	0
5.70_245.0087m/z	159.773	458.084	613.785	78.9078	91.3045	42.5522	29.763	301.069	46.3246	234.912	211.858	446.851	46.407	165.919	337.848	218.223	321.32	173.422	137.659
3.62_178.9748m/z	8.90971	20.0452	16.6843	5.85794	10.8686	10.0907	5.88203	10.0247	13.9999	15.138	14.6487	11.6086	8.08799	10.3541	5.14064	36.1062	12.987	14.008	10.4864
8.49_514.2222m/z	507.989	1359.57	672.066	1154.81	1452.13	1453.27	2015.68	3445.11	1392.29	688.583	1086.62	225.178	1117.5	1695.68	1037.17	1402.08	1217.84	1264.92	1113.27
1.39_200.0553m/z	99.6179	49.5637	99.8569	76.1032	139.172	37.1041	67.2377	129.915	80.1875	118.193	146.389	127.313	141.435	134.088	61.4417	53.595	114.402	43.2068	95.1012
6.68_251.1275m/z	2701.78	1570.38	1575.6	2423.09	1062.8	2298.41	2723.48	1779.71	2222.69	2069.89	1730.68	1393.62	2456.78	1497.96	1549.69	2193.63	1952.1	1870.7	1862.97
3.72_411.1860m/z	1449.88	260.711	1903.25	729.149	306.298	856.819	184.086	48.9131	359.564	241.206	689.97	1175.58	537.1	719.312	296.982	0	674.222	645.786	507.226
2.31_167.1713m/z	27.3633	10.4506	61.8452	10.3061	45.8302	7.32321	16.9362	75.3359	23.5316	15.9687	33.6988	10.184	6.17808	10.9709	7.62601	28.3555	28.0888	16.1403	17.9926
5.13_113.0230m/z	14.0253	0	127.216	5.66978	6.86648	12.0136	0	2.75979	10.4246	0	31.5563	0	0	0	0	56.1851	8.10126	7.08873	0
10.47_551.2701m/z	190.47	0	57.7099	310.873	561.576	775.585	398.114	1219.89	0	0	0	0	162.195	243.414	0	263.514	238.707	208.654	185.702
32.39_339.1993m/z	7964.32	4774.03	5246.67	4366.01	4858	4293.22	3739.86	4494.29	5265.92	4799.03	5336.47	5139.7	4755.09	3795.24	4359.62	4843.55	4334.92	4321.69	4799.68
5.13_339.0738m/z	0	13.8447	130.278	0	307.845	26.0352	236.734	308.835	31.7799	24.9889	26.7642	695.03	0	448.036	52.2396	164.599	229.07	133.023	136.311
5.53_165.0182m/z	253.077	0	42.1245	0	378.151	239.876	78.1178	211.011	20.0857	19.1325	161.263	708.53	25.0699	624.805	12.1283	213.523	195.13	73.6057	188.144
11.79_103.0378m/z	37.8243	26.7771	40.3512	9.70166	14.513	55.1506	46.4132	56.9121	63.8128	25.7927	53.048	20.5693	95.141	5.96627	21.2461	31.8142	35.0424	23.7801	31.8312
1.15_1123.3116m/z	0	0	0	0	0	0	0	0	665.468	0	0	0	256.675	156.292	0	0	0	0	0
1.39_163.0561m/z	114.162	63.6635	137.354	118.009	131.098	112.251	120.468	34.735	104.045	102.267	0	118.246	111.449	61.7551	68.1735	209.055	151.102	69.8637	83.3643
2.93_343.1039m/z	1101.85	1037.58	900.345	1009.17	1520.47	970.302	1397.51	1829.68	1110.92	1768.31	900.655	1470.75	912.09	1132.34	1360.3	1257.1	1423.09	1252.49	1166.41
8.39_431.2379m/z	0	0	0	0	184.296	0	0	0	0	0	0	0	31.3455	246.868	0	0	0	0	0
11.15_421.2063m/z	0	0	0	0	0	0	40.3495	0	66.3014	0	0	0	0	0	131.806	0	0	0	0
12.34_101.0212m/z	9.93197	6.91731	24.7613	6.87097	4.4363	20.2225	3.3621	20.6153	5.60393	0	8.77815	18.8454	30.6753	14.1275	9.05355	23.6636	8.09998	6.91999	23.341
1.79_591.0410m/z	429.246	682.856	239.405	1127.91	974.344	1015.87	1181.68	860.511	1569.79	1023.55	493.911	961.786	382.668	1389.05	952.053	0	1098.25	869.993	786.829
3.49_147.0649m/z	195.532	11.6603	430.194	42.5438	0	149.751	8.3546	8.11344	4.67902	2.09658	254.894	17.1585	8.6695	7.15983	0.0605626	121.994	76.7534	84.2426	73.7704
6.92_406.0913m/z	0	0	0	0	0	0	7.67673	0	451.241	0	11.6073	0	8.10222	11.2354	0	0	0	9.56086	0
3.09_365.1805m/z	0	0	0	0	13.9359	20.3645	31.4509	0	0	0	0	0	0	0	0	63.5314	0	0	6.84386
1.14_114.0195m/z	89.7651	132.775	45.5138	49.1785	107.624	126.279	72.2917	699.088	531.414	77.4199	245.246	13.5577	167.518	39.6369	107.793	355.201	59.5928	75.4435	220.511
5.00_289.0709m/z	0	25.4304	92.6533	0	0	0	0	111.284	0	0	0	0	0	0	0	0	0	0	0
13.51_143.0325m/z	0	0	0	308.87	0	0	0	0	0	0	0	66.5071	0	164.262	0	0	0	0	0
37.47_441.2519m/z	0	0	112.479	195.217	585.117	447.566	474.487	559.988	508.887	881.884	759.793	598.718	407.251	285.446	0	0	371.389	668.969	414.051
13.40_864.6914m/z	0	2322.42	4494.95	0	1779.69	0	0	3582.68	0	87.1712	23.0682	3031.63	0	464.963	2547.74	922.545	1069.93	806.953	542.313
5.65_173.8956m/z	70.6596	75.1588	558.972	111.083	233.274	63.9494	213.142	325.22	221.361	41.061	164.045	84.7096	89.5965	83.9731	57.9525	329.917	232.395	153.944	168.633
6.68_295.1159m/z	10616.8	6561.72	6144.61	9166.82	4554.2	8929.64	10181.5	6964.25	8373.45	7983.46	7016.06	5453.2	9107.71	5887.88	6025.45	8390.7	7697.86	7115.68	7311.65
3.70_578.4304m/z	1759.05	1429.96	1354.37	661.168	1387.65	862.554	770.538	2744.57	920.43	1315.18	560.778	1486.59	1057.42	736.871	904.819	1233.68	1882.79	1516.68	1187.33
33.29_312.1749m/z	0	17.8012	0	0	0	0	8.98194	23.4048	0	0	0	0	0	0	0	20.5994	0	19.1298	0
6.28_228.0859m/z	399.271	38.3966	716.018	377.637	24.803	745.135	193.38	220.276	0	0	802.468	43.437	37.9234	264.516	53.483	353.873	305.529	234.087	247.553
11.22_283.1540m/z	261.903	36.8042	209.297	78.5157	67.9415	263.371	109.847	7.81385	8.96689	18.1778	101.118	252.1	61.4251	53.8462	24.5789	104.691	110.314	101.145	44.5603
10.82_311.0968m/z	375.422	0	214.603	126.244	132.363	363.582	394.971	156.059	298.623	145.473	188.899	212.271	331.696	210.224	280.523	301.472	148.541	246.433	133.709
10.39_243.1218m/z	18.3124	0	268.101	0	0	121.118	0	0	0	0	0	0	0	0	0	0	0	0	0
1.65_319.0212m/z	43.5645	66.0835	0	0	64.7639	19.8666	26.9832	0	87.9734	24.8462	21.5716	0	0	0	44.6875	0	18.8599	0	0
11.06_685.1128m/z	81.3817	162.969	278.253	0	280.63	0	68.4822	175.255	327.001	157.631	82.7871	0	85.9439	0	0	0	146.995	0	66.5906
14.52_173.8702m/z	37.0763	0	0	0	0	0	0	0	0	0	0	0	0	13.4011	21.5896	0	0	0	0
5.87_353.3965m/z	2044.67	1654.95	3254.66	1277.44	1853.02	1284.02	1875.35	1624.94	1153.36	2132.02	1836.68	2000.83	862.097	1426.95	1718.41	2017.5	2237.47	1732.25	2055.91
5.45_1153.2673m/z	9776.58	26534.1	48919.6	3180.6	23443	120.672	736.263	42064.8	1233.63	14918.6	13961.1	38413	86.9906	17271	28213.4	18964.9	17423.2	14313.2	15804.1
13.65_473.1660m/z	873.746	482.626	531.638	781.364	837.894	666.105	621.831	659.234	277.136	576.39	609.76	848.104	569.778	875.709	773.279	725.055	623.902	663.61	383.788
5.89_355.5330m/z	239.313	125.677	125.183	41.6788	0	8.79314	216.35	0	22.7189	15.9727	0	232.227	0	0	0	163.941	165.231	0	0
8.85_465.2525m/z	1674.6	168.286	359.833	326.206	947.111	310.278	465.163	844.481	38.101	615.545	391.909	781.28	390.79	1440.66	587.969	1382.36	687.478	894.145	621.625
28.41_145.9288m/z	64.5686	148.302	58.0621	76.1589	16.4582	100.875	54.1775	26.9338	12.8773	93.3974	0	55.6427	36.1654	68.5457	18.4381	116.829	42.0905	69.1478	35.4548
7.92_491.1468m/z	0	18.6407	31.8663	14.7151	34.1484	0	0	0	0	25.5721	84.6162	105.638	30.2855	0	0	0	0	41.0833	26.3261
0.97_311.1084m/z	814.764	849.562	491.577	1147	1216.9	1176.49	1041.86	2821.13	2417.35	834.6	1420.47	0	899.552	714.88	977.76	1137.19	1042.94	1121.51	1308.04
0.91_160.0485m/z	1010.35	447.448	684.285	613.477	576.937	434.429	386.984	419.243	679.718	447.655	432.736	699.646	449.53	464.614	930.515	543.386	381.651	601.831	680.043
7.29_491.1198m/z	202.99	285.703	271.512	79.8418	229.346	232.847	150.664	274.183	0	174.32	226.239	299.388	76.5675	259.308	266.028	477.934	234.015	285.362	369.588
2.41_146.9461m/z	25.5043	48.8538	24.7673	37.0556	0	16.9947	29.3632	9.68911	11.2073	0	41.5876	24.8514	16.6081	15.8766	32.1812	43.5307	41.8319	25.4081	27.3528
7.83_383.0968m/z	20.9068	0	0	0	88.3719	0	0	55.1989	0	0	0	377.002	50.568	888.348	0	37.3702	69.7797	0	26.3274
5.84_160.8917m/z	23.4232	22.0803	12.2083	14.0405	9.10625	5.78775	12.1862	14.9566	26.8772	4.54778	12.4182	28.6141	11.4864	7.77399	17.9262	54.2715	23.5781	18.5225	9.62382
13.78_162.8901m/z	24.1761	16.8094	0	17.7573	13.448	24.0269	0	14.4513	0	17.046	0	14.8592	43.1485	0	9.2159	0	0	7.14898	0
5.08_565.2498m/z	1167.73	621.027	343.44	804.829	1426.22	177.975	0	2164.34	90.6553	452.019	612.668	769.948	11.6236	1404.79	445.966	825.777	465.939	422.247	831.922
1.81_540.3312m/z	135.927	415.465	38.9733	79.7173	158.534	487.078	237.357	173.664	491.849	265.364	31.7131	259.639	200.861	279.726	172.424	39.5818	296.727	125.437	374.062
32.63_388.1548m/z	677.345	789.151	727.304	841.296	1138.14	1263.99	852.274	914.118	1449.87	1289.41	1264.35	1031.87	1318.17	1154.48	870.333	0	1049.88	1263.78	1227.91
27.49_145.9295m/z	20.2924	51.8811	45.5391	0	31.7068	51.0784	0	0	0	0	0	0	56.1412	36.6554	0	0	89.594	0	0
5.45_576.6260m/z	4930.69	11210.9	17928.5	2237.75	9059.76	653.535	879.733	14131.2	1400.78	7043.59	6850.21	14814.2	446.835	7265.86	11240.6	7970.46	8187.57	6733.61	7383.69
24.90_235.9237m/z	97.2546	107.548	126.063	66.7591	57.7607	105.38	94.1517	48.906	61.7532	98.3262	123.711	98.0103	117.299	113.602	97.7802	105.921	119.673	92.1465	54.4329
3.88_209.0280m/z	82.785	47.9557	179.223	0	16.3508	29.5042	46.7693	50.1542	31.2089	99.0953	20.6327	23.4665	0	52.2434	0	23.2158	14.5308	0	50.5285
4.83_329.0861m/z	5268.28	4585.54	6326.47	2667.29	4305.44	2105.37	2243.44	5610.32	2951.95	3632.92	3571.33	5913.81	2398.64	4150.4	4341.61	5277.44	4367.61	3458.41	3593.75
10.30_547.2389m/z	8838.7	4129.08	8283.91	4499.08	9249.56	11830.2	7054.96	9906.42	5068.47	5054.38	7091.49	11806.9	9202.54	11542.4	8103.83	7399.02	7659.47	8026.08	7046
2.38_345.1123m/z	52.6725	33.9954	30.1076	0	83.6898	69.6527	63.2325	42.1332	75.3095	84.8696	36.8432	74.7098	85.5799	0	0	108.581	39.4296	0	0
36.52_217.8553m/z	28.9197	0	0	0	0	0	14.3353	0	0	10.7205	0	12.3003	6.05446	0	26.6212	0	0	0	0
2.83_343.1045m/z	605.172	359.984	907.203	551.562	274.297	460.113	513.17	342.426	274.319	434.833	668.517	690.424	356.624	785.486	477.382	516.492	415.663	474.379	457.435
11.24_567.9810m/z	45.0544	89.9829	209.266	35.6325	248.545	108.505	189.531	181.771	206.606	90.5477	92.4537	82.4528	159.604	331.901	212.425	130.595	85.2569	48.4704	101.518
6.04_720.6567m/z	16.8169	1040.52	2482.15	0	713.708	0	0	1974.59	0	198.739	75.5161	1651.29	0	344.774	1155.92	516.397	514.808	221.226	382.618
11.39_477.1519m/z	138.778	16.7713	614.827	36.9248	0	0	13.7388	114.206	29.9456	0	0	39.7491	25.3105	42.5776	37.4868	0	82.6043	0	0
11.45_475.1252m/z	24.2978	132.95	587.6	36.381	129.035	77.2661	0	81.3893	72.08	312.655	93.013	574.712	95.1477	468.456	186.999	55.5461	179.532	127.609	147.793
6.47_547.1669m/z	0	42.9104	157.255	0	31.2104	0	0	0	0	515.949	0	64.5707	0	0	0	0	0	0	0
34.47_311.1718m/z	20860	19103.8	23620.6	22793.8	22257.2	22584.7	19227.4	20060	26346.7	26297.9	26654.4	26630.5	24533	23521.5	21735.9	19117	21750.8	23874.2	24930.9
2.98_182.0733m/z	12.8628	0	29.9097	0	0	14.0168	0	0	0	0	0	0	12.5098	0	0	11.6558	11.1229	0	16.6532
18.31_162.8932m/z	20.9452	0	0	5.88948	9.23046	6.00646	7.56452	15.1804	12.1552	35.3567	5.5629	30.2737	12.4573	6.56178	8.49399	10.6109	23.1468	19.5503	0
0.92_343.0386m/z	20.9473	8.90062	0.264892	7.44796	7.21022	32.6286	10.0546	32.5384	28.815	6.81968	16.9541	0	14.3328	12.4997	16.8972	14.9163	6.27721	24.2355	23.4808
6.18_173.9761m/z	150.234	140.762	467.723	45.5073	106.966	156.244	212.372	269.477	185.148	581.309	373.798	454.908	260.469	147.501	148.966	126.813	334.637	195.302	120.748
6.48_576.1244m/z	39.1176	311.129	769.563	0	345.79	0	0	535.882	0	115.333	46.2221	127.261	0	79.7579	402.209	188.161	89.5191	72.8658	228.278
12.34_459.1431m/z	1075.02	1133.47	1227.99	1064.56	1241.84	1050.86	773.544	1689.65	449.979	768.672	945.392	1755.92	734.882	1473.47	1452.64	1159.11	965.359	1034.04	906.935
5.23_865.6755m/z	41.7755	101.395	130.88	9.78191	241.848	6.66691	4.62306	426.803	2.90378	64.4293	45.329	63.429	14.2906	155.371	129.997	209.002	96.7905	40.7158	74.0489
0.84_974.8211m/z	585.411	100.057	0	105.223	213.828	0	0	0	256.613	0	0	256.759	0	0	154.532	0	0	130.069	398.568
1.74_315.0715m/z	681.238	365.503	256.785	257.588	674.057	524.041	591.402	382.811	457.981	490.423	296.492	1059.17	518.724	728.924	666.269	703.913	582.574	448.976	585.142
0.94_310.8013m/z	49.3429	12.7252	107.973	16.6951	48.9303	17.383	29.9391	21.9431	45.408	63.4087	0	115.815	25.8678	0	105.808	87.3425	58.8708	30.3904	57.7494
2.51_384.0769m/z	0	97.3768	408.784	43.9605	109.813	57.6256	145.107	41.0477	213.158	40.0623	161.795	244.295	295.304	162.462	89.8942	253.638	106.197	162.453	114.356
1.41_143.0348m/z	143.082	162.723	225.719	275.961	164.617	274.326	272.999	251.85	164.168	473.949	115.847	606.267	60.3092	320.398	462.397	493.027	356.484	396.459	271.106
8.28_119.0479m/z	24.2181	102.315	136.424	10.0289	90.3748	20.2788	38.3665	53.9995	13.3203	47.294	91.2492	133.521	34.4956	47.8618	69.49	8.10284	71.1566	32.6075	40.8744
1.32_143.0429m/z	171.883	203.725	109.147	205.349	289.54	180.841	244.371	332.471	389.505	342.313	136.986	277.997	347.361	413.707	136.502	245.374	150.267	83.9581	332.351
36.73_174.9536m/z	30.9069	0	5.82563	16.192	18.4061	19.9377	16.712	16.5594	53.1627	29.4576	20.8411	17.8334	14.0978	27.7715	17.6102	17.2725	23.0212	0.206135	21.7691
3.45_233.0435m/z	287.893	168.424	208.087	0	32.509	241.752	341.66	228.655	323.944	76.4012	189.868	229.309	192.407	74.6046	136.883	336.009	95.071	97.7203	79.2814
12.61_473.1658m/z	8301.79	8599.55	8024.27	5715.08	7966.73	6075.57	5133.93	7229.07	6606.59	8384.59	5993.42	6689.76	5514.29	7518.25	8270.52	7029.86	6319.16	6741.43	5727.98
9.63_433.3890m/z	599.318	587.179	941.583	379.918	1449.13	547.488	497.958	864.339	363.465	556.262	836.876	1526.11	468.566	1223.7	652.537	545.472	717.994	773.44	709.546
38.86_146.9262m/z	31.6039	15.7342	14.7349	9.70891	0	12.8201	22.5599	7.48459	31.0045	26.1852	24.4201	13.8503	0	10.9514	0	19.6281	4.67963	9.20885	36.996
2.18_506.1877m/z	301.839	165.006	146.038	43.1949	415.513	373.483	156.155	55.3885	0	187.958	683.887	0	0	188.724	193.098	211.268	455.265	185.651	390.809
12.28_519.0838m/z	46.3769	30.197	0	0	0	84.5788	0	31.4692	0	0	49.3929	45.9865	0	79.8945	114.402	42.479	0	86.8576	73.0634
9.11_425.0866m/z	2810.43	6067.04	8684.83	1093.02	5164.98	950.983	854.959	7142.54	1337.55	3086.39	3654.57	6946.9	888.602	4787.84	5926.1	4943.4	4130.9	3694.64	4047.8
7.26_389.1770m/z	446.44	411.986	470.499	128.784	286.556	742.4	635.011	339.331	360.443	348.888	289.439	434.309	715.41	539.731	440.096	487.603	476.435	408.176	406.026
6.09_720.1545m/z	27.9331	1490.23	4193.75	0	1003.92	0	0	3161.29	0	257.228	109.771	2434.88	0	350.633	1644.49	694.084	857.946	307.029	361.338
4.37_1088.2329m/z	420.957	452.312	375.36	328.92	474.196	462.216	414.958	383.195	510.885	471.464	570.962	577.726	480.909	421.464	456.976	265.629	539.747	468.191	469.626
12.08_285.0272m/z	107.509	12.8725	104.387	17.0709	32.8626	84.5143	3.35973	32.2339	11.2087	6.82082	38.4766	80.07	31.2316	22.0447	23.0455	12.0333	29.7719	39.999	23.5055
1.40_154.0498m/z	74.4643	94.8373	105.561	59.1433	159.822	142.378	142.987	244.983	210.599	64.8517	241.197	44.675	87.5927	83.0796	81.3597	171.977	113.212	101.397	95.1517
11.20_283.0479m/z	507.556	113.416	671.319	574.255	333.762	610.812	279.809	256.22	15.6975	91.4616	298.407	375.13	304.985	453.516	111.727	343.493	295.791	281.896	281.507
10.30_311.0969m/z	728.859	325.061	758.26	265.87	794.703	980.277	563.822	947.657	359.057	461.765	579.796	965.593	742.786	1017.6	775.192	666.215	659.147	700.277	551.955
10.72_285.1696m/z	300.984	113.48	634.636	120.964	0	391.937	324.944	12.6584	0	0	251.173	716.122	38.9221	354.04	79.2719	209.084	191.323	140.499	20.2478
1.33_191.9564m/z	50.6198	293.37	205.12	292.812	22.8131	495.237	197.886	105.351	79.6794	470.808	334.789	540.968	28.0283	431.699	489.502	322.343	473.781	450.474	269.915
9.41_576.1263m/z	0	33.2038	0	0	0	0	0	18.8715	0	0	0	29.7239	0	0	34.8239	25.3207	17.9976	24.4949	0
11.53_451.1585m/z	138.271	198.256	158.825	121.168	276.363	360.135	176.324	335.449	169.382	265.133	194.533	534.942	139.474	436.758	234.815	293.228	258.078	399.844	128.443
27.39_145.9295m/z	17.4613	16.2678	75.6439	36.4322	54.0763	0	40.3624	22.8895	0	52.1561	73.7264	53.1671	18.2079	26.089	0	60.7863	34.5326	55.1217	16.1405
23.59_173.8688m/z	14.9608	23.173	46.7956	23.1825	13.4495	38.7279	18.9113	0	0	27.2757	0	0	20.3402	12.3363	64.6341	105.614	0	0	0
31.53_144.9231m/z	30.3237	41.7956	30.469	17.3068	17.8745	54.1214	15.8934	25.9799	8.23275	45.5924	0	13.5323	22.9321	29.5468	15.666	33.3024	27.8499	9.61826	21.5869
29.74_145.9280m/z	96.5394	66.7649	0	48.3293	30.4468	0	14.1939	6.80568	25.6119	36.9017	75.4658	45.6837	17.5661	46.5291	70.7647	23.2992	23.2993	15.1954	22.2313
1.73_125.0232m/z	7811.25	1460.86	14894.1	7214.9	1826.87	6797.56	1640.27	2970.75	1442.03	1129.61	8104.92	6016.64	1888.08	5363.32	1992.18	5377.58	4768.47	3946.17	4216.55
1.15_229.0453m/z	2027.77	3705.71	1768.23	1491.43	2127.07	2200.94	2408.11	6534.35	6558.04	1384.82	2602.42	244.091	2904.46	1413.98	2613.1	4526.46	2121.49	1930.3	2563.34
0.41_181.0700m/z	0	737.729	1297.01	2047.58	2067.32	1373.89	1357.62	1814.68	2340.49	2106.15	1717.2	2089.18	2341.66	1974.62	1193.81	834.794	1540.27	1681.09	2355.33
9.71_271.0601m/z	499.271	789.864	1190.71	270.618	783.326	306.162	195.36	730.635	314.737	553.456	361.744	852.859	302.233	582.252	730.584	624.33	531.499	547.854	506.7
6.28_576.1244m/z	64.4897	472.962	433.814	0	526.728	0	0	781.691	0	211.401	114.833	701.513	0	223.241	520.312	215.501	261.179	89.8611	232.401
5.58_235.0598m/z	2316.41	936.452	1297.79	955.911	1500.9	1709.01	1595.06	2110.78	1753.51	1429.51	1192.28	1603.9	1874.32	1902.07	1397.51	1822.52	1642.66	1462.73	1597.87
2.18_227.0675m/z	3051.07	277.875	4323.85	1333.54	214.979	3312.26	414.294	1044.6	212.403	0	2074.84	1912.57	1604.88	955.909	201.871	1525.48	1368.85	1186.31	1262.5
7.24_435.2229m/z	0	0	0	0	404.896	260.717	420.574	202.903	0	0	0	68.6074	284.447	416.52	64.1295	0	62.2748	66.6581	89.6434
6.07_864.1874m/z	0	2627.71	8378.3	0	2465.15	0	0	7550.06	0	379.271	255.988	5266.57	0	826.322	2805.12	1520.93	1587.29	1168.81	1359.58
6.48_576.6265m/z	50.3848	447.073	409.498	0	308.48	0	0	549.118	0	131.485	39.9268	300.797	0	91.1138	309.906	134.212	128.208	109.256	154.244
28.50_162.8909m/z	8.97594	6.00129	15.6045	23.0099	12.3544	4.71373	4.20239	0	21.4558	8.22913	11.5175	11.1963	10.2161	14.317	25.5788	19.2574	9.52772	19.3631	0
2.60_231.9633m/z	0	17.1881	0.0111493	0	0	21.874	45.3887	62.7698	0	0	16.7215	27.0459	0	0	0	11.8174	0	53.1607	15.191
3.91_243.1242m/z	119.667	10.5848	0	0	97.9808	89.3649	144.491	114.236	0	0	0	236.745	0	58.721	0	108.956	104.809	76.4522	84.6159
5.08_205.0491m/z	1015.5	665.378	888.743	392.084	790.068	803.552	741.359	1285.84	1291.12	878.637	568.72	649.574	1018.27	997.037	705.731	899.449	704.635	688.725	955.016
7.22_565.2498m/z	1887.3	1051.82	683.905	665.693	1786.1	1235.56	675.074	1576.09	1430.09	1474.89	1167.44	3357.7	976.549	2377.39	1703.94	1259.09	1511.34	1272.93	1315.64
6.29_325.0922m/z	212.011	457.645	334.945	160.109	306.54	46.069	231.763	330.053	308.536	582.298	397.561	0	68.4496	420.882	170.538	314.778	289.08	336.158	292.463
2.43_279.9908m/z	18.4491	0	243.952	8.82891	8.642	20.8641	0	22.7537	0	0	23.4599	15.2618	0	0	0	0	13.1594	0	0
28.33_145.9289m/z	21.453	70.1841	73.9661	22.5868	13.454	93.1672	14.283	12.8607	0	44.9045	29.3131	49.0105	37.9269	45.8684	20.4884	19.4494	23.8113	21.7797	0
34.76_133.0128m/z	0	29.1829	36.6642	35.2628	78.647	21.3601	50.9914	36.5432	19.7747	63.0569	99.7799	45.9941	44.9469	53.7514	68.9737	41.7075	40.7135	22.2883	68.1234
3.93_537.2538m/z	394.749	0	249.426	56.5602	235.8	404.633	142.728	334.993	85.5001	247.081	200.694	1122.82	259.279	737.681	583.746	0	288.23	459.975	278.08
6.50_342.1110m/z	0	11.292	0	16.6946	0	0	0	0	0	0	47.9085	62.8748	0	0	0	26.3309	42.0958	0	0
8.83_433.2132m/z	0	0	173.593	0	21.5064	524.609	378.66	31.0423	104.433	0	0	0	201.295	32.8526	0	51.7376	39.2919	68.8833	0
0.79_206.9731m/z	28.4259	0	0	191.829	0	96.1034	187.65	0	172.954	320.289	0	0	19.7025	125.173	200.114	62.89	26.845	39.76	13.1817
9.91_453.2345m/z	645.702	29.3018	1382.88	470.319	0	472.767	0	152.412	0	0	177.954	58.2494	60.5808	79.5015	0	130.2	102.265	170.562	61.5512
11.94_447.2500m/z	185.713	75.2697	190.476	75.3687	946.82	236.133	63.1523	212.878	14.4847	66.7623	181.414	405.332	78.1477	278.51	150.81	150.62	140.715	134.727	178.099
21.80_101.0249m/z	11.5161	8.77778	21.154	1.963	17.5395	15.2246	2.52121	2.32363	6.72345	9.24093	11.2245	8.90967	9.07749	18.4029	10.0979	8.09737	14.0068	7.87883	18.6241
31.01_200.8564m/z	73.0442	57.0204	34.468	19.6389	6.7242	16.6839	0	0	27.3887	23.7567	0	52.8291	0	5.61875	26.5978	20.7628	0	22.8392	11.6544
0.86_388.7653m/z	308.818	211.782	389.935	238.067	312.934	237.642	168.949	167.909	295.685	214.709	173.358	364.164	211.685	212.707	401.265	227.415	182.328	251.003	282.813
5.97_187.0390m/z	242.653	132.946	382.119	101.065	85.378	150.52	74.0434	92.2225	169.359	162.806	148.577	261.124	112.163	189.577	91.5904	190.206	242.521	216.68	189.439
1.43_439.0831m/z	2096.31	1789.3	3374.84	4578.78	3009.7	3989.44	3536.84	637.492	1556.26	7529.26	3261.68	7851.53	2403.44	4467.93	6369.05	3498.23	5494.74	5458.13	3178.53
34.00_298.1582m/z	0	0	0	0	0	0	37.505	0	17.3503	0	0	0	17.6763	0	0	0	0	16.4705	12.1263
4.08_115.0025m/z	22.5469	28.6596	329.58	7.85415	42.8355	28.0859	29.1762	273.644	41.9067	156.901	152.763	167.926	0	17.3883	44.586	430.103	254.446	51.1795	94.7664
32.13_217.8539m/z	0	0	0	27.4766	13.446	0	10.2316	18.5071	0	0	0	0	0	0	17.4642	32.4008	0	37.7966	12.1524
1.15_132.0422m/z	0	0	0	0	0	0	0	54.3028	59.3003	0	0	0	17.4044	0	10.6081	32.8827	0	0	27.3025
7.57_385.0556m/z	830.465	1548.13	2307.25	584.736	1190.93	350.678	442.461	1749.14	643.938	812.981	1119.23	1942.9	379.493	1101.24	1461.25	1568.93	1207.5	958.074	973.291
11.39_441.1761m/z	555.298	23.0964	1421.49	0	0	49.0503	16.9513	539.624	0	0	59.7056	209.912	37.0533	137.405	169.48	172.323	181.79	104.228	79.926
10.97_635.1622m/z	204.612	620.576	221.638	213.742	367.131	133.902	134.733	0	433.056	527.422	339.909	262.986	224.295	283.546	318.969	313.266	257.899	558.71	265.139
18.50_145.9287m/z	62.908	10.8808	16.9557	27.8483	0	0	0	16.2794	0	27.8552	0	0	0	0	44.5532	13.1248	0	20.2601	0
2.58_547.1086m/z	0	0	166.909	0	0	14.027	0	437.258	0	0	0	0	0	0	0	0	0	0	0
5.05_594.1380m/z	697.351	1212.52	1630.43	1114.21	533.402	758.118	623.604	2253.94	453.981	1585.15	710.822	0	1012.14	826.75	592.511	741.9	1027.78	724.411	867.989
25.87_190.9258m/z	28.0127	58.1405	19.345	26.3423	27.8545	23.9202	34.7034	9.0963	0	0	47.0771	0	20.0288	30.4415	0	0	11.1752	19.2396	26.634
4.10_457.3962m/z	921.617	231.464	1343.4	574.255	513.162	758.715	432.797	948.683	282.339	235.304	704.546	185.785	427.926	437.621	171.599	671.314	619.279	461.783	520.41
5.97_245.2446m/z	460.192	475.521	721.403	372.276	452.917	336.517	442.191	548.314	670.987	503.888	635.394	710.343	484.2	669.183	482.719	486.259	574.819	541.916	713.192
10.01_833.3387m/z	0	57.2951	0	0	0	160.215	26.6998	33.899	0	0	0	0	66.7411	99.5901	0	100.338	95.0927	86.0758	0
5.83_407.0078m/z	545.899	147.853	290.061	376.662	113.278	405.931	221.74	424.903	217.934	473.914	450.334	198.358	117.257	261.382	54.2957	198.202	314.005	193.438	243.942
30.28_157.8620m/z	10.5971	55.4021	19.6919	7.22084	13.2051	13.0195	17.6596	0	0	44.4129	0	17.1521	23.4617	10.2318	16.3917	11.1422	0	0	12.3314
31.81_311.1675m/z	75.0491	82.0433	133.342	40.5234	195.153	156.912	161.336	145.499	82.15	105.151	47.3454	100.025	129.617	184.523	158.726	125.494	149.881	207.381	152.004
0.94_199.0221m/z	606.227	619.451	363.731	598.554	887.302	724.133	534.064	740.044	755.047	490.963	607.05	0	352.527	460.014	758.702	630.737	535.537	520.525	539.54
6.69_865.6104m/z	2770.17	3614.64	4697.42	1018.79	4012.83	781.728	658.128	3991.69	896.042	3049.46	1936.8	5439.09	374.68	3187.5	3704.88	3669.05	3195.65	2776.9	3262.26
5.29_405.0486m/z	279.65	335.062	0	0	0	0	27.4278	0	0	0	0	0	0	0	0	0	61.6755	0	0
8.44_427.6789m/z	73.0838	0	189.792	0	0	0	0	0	0	0	0	45.1384	0	0	0	0	6.85123	0	0
25.33_190.9263m/z	29.9178	7.03719	12.6618	19.6298	10.5669	35.6351	30.9945	8.36897	0	21.9078	30.6769	0	12.9001	20.2525	28.4456	0	4.61209	27.8316	0
1.32_191.8622m/z	31.7338	51.8242	30.0926	249.877	5.10656	285.517	5.53288	119.09	10.2029	248.882	228.486	330.429	4.02642	5.83058	845.785	374.299	286.963	223.301	238.846
5.91_864.6913m/z	0	61.3077	338.055	0	20.0505	0	0	402.306	0	0	0	96.3323	0	0	19.9134	0	0	0	0
39.65_146.9320m/z	28.0183	10.4802	32.3867	19.4417	20.091	12.1199	16.9668	26.0932	41.8808	10.2805	35.7768	53.0607	25.0708	26.7461	19.7179	19.3119	15.3831	26.2596	31.1879
3.84_196.0602m/z	57.3674	48.9541	26.183	22.5841	28.4028	173.114	183.151	105.645	69.7141	0	72.6409	0	25.2866	83.7896	0	98.494	33.4254	82.9937	78.5335
8.68_407.1911m/z	1047.68	678.303	564.493	711.642	988.262	1446	578.204	1245.21	606.181	730.547	466.084	1663.62	1059.61	2980.83	1106.31	1090.93	1169.65	1081.45	921.784
0.42_379.0819m/z	0	0	0	101.593	167.13	88.5955	29.2954	167.127	66.1336	56.9618	72.3763	0	137.365	65.4478	0	0	100.24	45.0572	165.186
21.28_221.1167m/z	596.338	469.848	530.338	369.058	439.269	327.147	297.392	390.416	558.948	367.021	488.137	458.99	402.289	356.3	501.729	473.661	443.454	295.948	493.651
26.18_173.8706m/z	149.47	487.527	340.25	230.424	182.428	292.268	270.473	87.9146	160.345	189.577	287.259	95.4399	130.054	138.351	157.865	378.788	272.164	159.408	119.157
22.99_190.9255m/z	13.6615	12.1433	44.6351	12.2714	31.5032	0	14.8528	28.7571	0	19.2049	41.285	58.1575	0	52.6675	0	32.9962	75.4711	8.87917	35.233
6.80_391.1339m/z	26.4345	26.6112	22.7512	0	20.9212	24.7609	106.72	71.6242	28.4142	29.8646	55.0371	0	51.1486	20.1712	0	20.6484	24.0513	22.1985	0
2.66_719.6473m/z	30.9189	845.453	3210.03	0	765.707	0	0	1816.12	0	469.702	353.144	1674.68	0	516.945	882.512	527.088	426.285	301.392	343.09
[truncated: 3,590 more rows]
