# Supplementary material for: Time Is of the Essence—Early Activation of the Mevalonate Pathway in Apple Challenged With Gray Mold Correlates With Reduced Susceptibility During Postharvest Storage
Source: Front Microbiol. 2022 May 12;13:797234. doi: 10.3389/fmicb.2022.797234 (PMC9133740; doi:10.3389/fmicb.2022.797234)
Supplement: Supplementary file 10 [file Table_10.XLSX]

## Sheet: HWD
PAL1
	Df	Sum Sq	Mean Sq	F value	Pr(>F)	Signif. Code
Treatment	1	0.223	0.223	1.52094	0.221225
Timepoint	1	1.98	1.98	13.5043	0.000431	***
Tissue type	1	8.465	8.465	57.7342	5.26e-11	***
Treatment:Timepoint	1	0.848	0.848	5.78365	0.018526	*
Treatment:Tissue type	1	0.119	0.119	0.81162	0.370223
Residuals	79	11.583	0.14662
Timepoint	Tissue type	Comparison	p value	Signif. Code
Harvest	Flesh	HWD5-Control	0.1274
Harvest	Peel	HWD5-Control	0.0129	*
23 w	Flesh	HWD5-Control	0.2216
23 w	Peel	HWD5-Control	0.8677
ERF1
	Df	Sum Sq	Mean Sq	F value	Pr(>F)	Signif. Code
Treatment	1	0.097	0.097	0.586324	0.446
Timepoint	1	0.871	0.871	5.26483	0.0244	*
Tissue type	1	3.154	3.154	19.0646	3.75e-05	***
Treatment:Timepoint	1	0.409	0.409	2.47223	0.1199
Treatment:Tissue type	1	0.079	0.079	0.477522	0.4909
Residuals	80	13.235	0.165437
MPK3
	Df	Sum Sq	Mean Sq	F value	Pr(>F)	Signif. Code
Treatment	1	0.141	0.141	0.988693	0.3226
Timepoint	1	0.075	0.075	0.525901	0.4696
Tissue type	1	0.228	0.228	1.59874	0.2097
Treatment:Timepoint	1	1.074	1.074	7.5309	0.0075	**
Treatment:Tissue type	1	0.357	0.357	2.50329	0.1178
Residuals	80	11.409	0.142613
Timepoint	Tissue type	Comparison	p value	Signif. Code
Harvest	Flesh	HWD5-Control	0.1805
Harvest	Peel	HWD5-Control	0.0024	**
23 w	Flesh	HWD5-Control	0.0689
23 w	Peel	HWD5-Control	0.994
MPK6
	Df	Sum Sq	Mean Sq	F value	Pr(>F)	Signif. Code
Treatment	1	0.129	0.129	1.50481	0.2236
Timepoint	1	0.006	0.006	0.0699913	0.7898
Tissue type	1	0.441	0.441	5.14436	0.0261	*
Treatment:Timepoint	1	0.366	0.366	4.26947	0.042	*
Treatment:Tissue type	1	0.323	0.323	3.76786	0.0558
Residuals	80	6.858	0.085725
Timepoint	Tissue type	Comparison	p value	Signif. Code
Harvest	Flesh	HWD5-Control	0.3873
Harvest	Peel	HWD5-Control	0.0035	**
23 w	Flesh	HWD5-Control	0.1153
23 w	Peel	HWD5-Control	0.4805
SMO1
	Df	Sum Sq	Mean Sq	F value	Pr(>F)	Signif. Code
Treatment	1	0.789	0.789	15.1403	0.000205	***
Timepoint	1	0.012	0.012	0.230271	0.626347
Tissue type	1	16.791	16.791	322.207	<2E-16	***
Treatment:Timepoint	1	0.011	0.011	0.211082	0.642899
Treatment:Tissue type	1	0.577	0.577	11.0722	0.001322	**
Residuals	80	4.169	0.0521125
Timepoint	Tissue type	Comparison	p value	Signif. Code
Harvest	Flesh	HWD5-Control	0.797
Harvest	Peel	HWD5-Control	0.0008	***
23 w	Flesh	HWD5-Control	0.7759
23 w	Peel	HWD5-Control	0.0001	***
SMO2
	Df	Sum Sq	Mean Sq	F value	Pr(>F)	Signif. Code
Treatment	1	0.223	0.223	1.16161	0.2848
Timepoint	1	0.646	0.646	3.36502	0.0703
Tissue type	1	16.756	16.756	87.2821	1.67e-14	***
Treatment:Timepoint	1	0.789	0.789	4.1099	0.0459	*
Treatment:Tissue type	1	0.17	0.17	0.885531	0.3499
Residuals	81	15.55	0.191975
Timepoint	Tissue type	Comparison	p value	Signif. Code
Harvest	Flesh	HWD5-Control	0.2118
Harvest	Peel	HWD5-Control	0.0232	*
23 w	Flesh	HWD5-Control	0.2814
23 w	Peel	HWD5-Control	0.9834

## Sheet: 1-MCP
PAL1
	Df	Sum Sq	Mean Sq	F value	Pr(>F)	Signif. Code
Treatment	1	2.181	2.181	20.1381	2.22e-05	***
Timepoint	1	0.134	0.134	1.23728	0.2696
Tissue type	1	4.047	4.047	37.3676	2.77e-08	***
Treatment:Timepoint	1	0.236	0.236	2.17909	0.1438
Treatment:Tissue type	1	0.65	0.65	6.00172	0.0163	*
Residuals	86	9.314	0.108302
Timepoint	Tissue type	Comparison	p value	Signif. Code
12 w	Flesh	HWD5-Control	0.0493	*
12 w	Peel	HWD5-Control	<0.0001	***
23 w	Flesh	HWD5-Control	0.7474
23 w	Peel	HWD5-Control	0.0019	**
ERF1
	Df	Sum Sq	Mean Sq	F value	Pr(>F)	Signif. Code
Treatment	1	2.1944	2.1944	27.9359	1.11e-06	***
Timepoint	1	0.0932	0.0932	1.18649	0.279515
Tissue type	1	1.0378	1.0378	13.2118	0.000497	***
Treatment:Timepoint	1	1.485	1.485	18.9048	4.11e-05	***
Treatment:Tissue type	1	0.65	0.65	8.27485	0.005169	**
Residuals	78	6.127	0.0785513
Timepoint	Tissue type	Comparison	p value	Signif. Code
12 w	Flesh	HWD5-Control	0.008	**
12 w	Peel	HWD5-Control	<0.0001	***
23 w	Flesh	HWD5-Control	0.3493
23 w	Peel	HWD5-Control	0.0129	*
MPK3
	Df	Sum Sq	Mean Sq	F value	Pr(>F)	Signif. Code
Treatment	1	0	0	0	0.94021
Timepoint	1	3.61	3.61	9.03025	0.00348	**
Tissue type	1	2.96	2.96	7.4043	0.00786	**
Treatment:Timepoint	1	0.11	0.11	0.27516	0.59687
Treatment:Tissue type	1	0.14	0.14	0.350204	0.55592
Residuals	86	34.38	0.399767
MPK6
	Df	Sum Sq	Mean Sq	F value	Pr(>F)	Signif. Code
Treatment	1	0.06	0.06	1.00624	0.317
Timepoint	1	7.875	7.875	132.069	<2E-16	***
Tissue type	1	0.016	0.016	0.268331	0.61
Treatment:Timepoint	1	0.079	0.079	1.32488	0.252
Treatment:Tissue type	1	0.05	0.05	0.838534	0.563
Residuals	86	5.128	0.0596279
SMO1
	Df	Sum Sq	Mean Sq	F value	Pr(>F)	Signif. Code
Treatment	1	1.09	1.09	16.9328	8.82e-05	***
Timepoint	1	2.043	2.043	31.7374	2.18e-07	***
Tissue type	1	9.591	9.591	148.993	<2E-16	***
Treatment:Timepoint	1	0.025	0.025	0.388367	0.538
Treatment:Tissue type	1	1.152	1.152	17.896	5.82e-05	***
Residuals	86	5.536	0.0643721
Timepoint	Tissue type	Comparison	p value	Signif. Code
Harvest	Flesh	HWD5-Control	0.7962
Harvest	Peel	HWD5-Control	<0.0001	***
23 w	Flesh	HWD5-Control	0.6637
23 w	Peel	HWD5-Control	<0.0001	***
SMO2
	Df	Sum Sq	Mean Sq	F value	Pr(>F)	Signif. Code
Treatment	1	0.07	0.07	0.250729	0.6075
Timepoint	1	1.34	1.34	4.79967	0.0312	*
Tissue type	1	35.41	35.41	126.833	<2E-16	***
Treatment:Timepoint	1	0.09	0.09	0.322366	0.5776
Treatment:Tissue type	1	0	0	0	0.9534
Residuals	86	24.01	0.279186
